# Supplementary material for: Proinsulin regulators identified with CRISPR screen and in vivo mouse QTL mapping
Source: Nat Commun. 2026 Apr 13;17:5159. doi: 10.1038/s41467-026-71726-z (PMC13249969; doi:10.1038/s41467-026-71726-z)
Supplement: Supplementary file 3 — Supplementary Data 1 [file 41467_2026_71726_MOESM3_ESM.xlsx]

## Sheet: Overview
Supplemental Table 1
Information about crispr screening experiment, including raw reads number and statistic test.
Sheet1	Raw_reads_number_analysis		Raw reads number and FDR & fold change for each sgRNA virus
Sheet2	Significant_sgRNA_list		List of significant sgRNAs supporting target proinsulin regulators
Sheet3	Significant_Gene_list		List of significant genes identified as proinsulin regulators and it's overlap with beta-cell specific genes, disease trajactory genes, GWAS genes and Insulin regulators

## Sheet: Raw_reads_number_analysis
Raw reads number and FDR & fold change for each sgRNA virus
	sgRNA_ID	Gene_ID	Proins_Hi	Proins_Lo	Log2FC.HitoLo	FDRs	Directions
1	MGLibA_00001	0610007P14Rik	17	34	-0.36547	0.725658	Positive
2	MGLibA_00002	0610007P14Rik	5	7	0.197467	0.983839	Negative
3	MGLibA_00003	0610007P14Rik	24	29	0.231019	0.839131	Negative
4	MGLibA_00004	0610009B22Rik	81	78	0.511726	0.19606	Negative
5	MGLibA_00005	0610009B22Rik	15	28	-0.261965	0.864271	Positive
6	MGLibA_00006	0610009B22Rik	65	79	0.197467	0.761016	Negative
7	MGLibA_00007	0610009D07Rik	54	40	0.851291	0.0605157	Negative
8	MGLibA_00008	0610009D07Rik	5	7	0.197467	0.983839	Negative
9	MGLibA_00009	0610009D07Rik	18	17	0.524631	0.59054	Negative
10	MGLibA_00010	0610009O20Rik	82	140	-0.276465	0.506889	Positive
11	MGLibA_00011	0610009O20Rik	14	35	-0.6135	0.48151	Positive
12	MGLibA_00012	0610009O20Rik	21	49	-0.593947	0.379574	Positive
13	MGLibA_00013	0610010B08Rik	41	57	0.0298666	1	Negative
14	MGLibA_00014	0610010B08Rik	10	14	0.119464	0.995263	Negative
15	MGLibA_00015	0610010B08Rik	2	13	-0.902069	0.58146	Positive
16	MGLibA_00016	0610010F05Rik	56	63	0.303775	0.609888	Negative
17	MGLibA_00017	0610010F05Rik	15	11	0.782429	0.450082	Negative
18	MGLibA_00018	NA	NA	12	-1.30503	0.368018	Positive
19	MGLibA_00019	0610010K14Rik	14	6	1.249	0.200505	Negative
20	MGLibA_00020	0610010K14Rik	17	24	0.0619515	1	Negative
21	MGLibA_00021	0610010K14Rik	47	72	-0.105846	0.939088	Positive
22	MGLibA_00022	0610011F06Rik	20	48	-0.623563	0.371796	Positive
23	MGLibA_00023	0610011F06Rik	25	27	0.367392	0.726907	Negative
24	MGLibA_00024	0610011F06Rik	53	57	0.364286	0.512447	Negative
25	MGLibA_00025	0610012H03Rik	32	68	-0.51987	0.365118	Positive
26	MGLibA_00026	0610012H03Rik	24	43	-0.266481	0.811645	Positive
27	MGLibA_00027	0610012H03Rik	48	83	-0.27101	0.671826	Positive
28	MGLibA_00028	0610030E20Rik	28	46	-0.16753	0.906593	Positive
29	MGLibA_00030	0610030E20Rik	27	32	0.251048	0.797427	Negative
30	MGLibA_00031	0610031J06Rik	66	73	0.324846	0.532781	Negative
31	MGLibA_00032	0610031J06Rik	4	15	-0.691502	0.627353	Positive
32	MGLibA_00033	0610031J06Rik	24	40	-0.173371	0.896211	Positive
33	MGLibA_00034	0610037L13Rik	3	1	0.875538	0.651537	Negative
34	MGLibA_00035	0610037L13Rik	45	65	-0.0249259	1	Positive
35	MGLibA_00036	0610037L13Rik	30	35	0.267856	0.809424	Negative
36	MGLibA_00037	0610040J01Rik	29	38	0.121699	0.943767	Negative
37	MGLibA_00038	0610040J01Rik	49	84	-0.260345	0.67725	Positive
38	MGLibA_00039	0610040J01Rik	47	34	0.875538	0.0745422	Negative
39	MGLibA_00040	2023-03-01	56	89	-0.163351	0.831626	Positive
40	MGLibA_00041	2023-03-01	42	68	-0.174735	0.864271	Positive
41	MGLibA_00042	2023-03-01	11	5	1.13857	0.282528	Negative
42	MGLibA_00043	2023-09-01	15	13	0.612504	0.544719	Negative
43	MGLibA_00044	2023-09-01	20	30	-0.0249259	1	Positive
44	MGLibA_00045	2023-09-01	26	46	-0.257728	0.822389	Positive
45	MGLibA_00046	2023-03-10	2	8	-0.432584	0.902258	Positive
46	MGLibA_00047	2023-03-10	27	53	-0.39748	0.603346	Positive
47	MGLibA_00048	2023-03-10	17	15	0.598004	0.567228	Negative
48	MGLibA_00049	2023-09-10	9	5	0.945928	0.481454	Negative
49	MGLibA_00050	2023-09-10	10	20	-0.276465	0.891878	Positive
50	MGLibA_00051	2023-09-10	20	27	0.104357	0.972736	Negative
51	MGLibA_00052	2023-03-11	18	31	-0.185862	0.925704	Positive
52	MGLibA_00053	2023-03-11	6	6	0.460501	0.832765	Negative
53	MGLibA_00054	2023-03-11	1	3	0.0454634	1	Negative
54	MGLibA_00055	NA	NA	3	-0.217571	1	Positive
55	MGLibA_00056	2023-09-11	13	6	1.17099	0.247091	Negative
56	MGLibA_00057	2023-09-11	32	51	-0.137401	0.914862	Positive
57	MGLibA_00058	1100001G20Rik	19	43	-0.539499	0.48899	Positive
58	MGLibA_00059	1100001G20Rik	2	11	-0.732144	0.662113	Positive
59	MGLibA_00060	1100001G20Rik	34	49	-0.00898436	1	Positive
60	MGLibA_00061	1110001A16Rik	1	6	-0.413968	0.891878	Positive
61	MGLibA_00062	1110001A16Rik	82	150	-0.37268	0.31111	Positive
62	MGLibA_00063	1110001A16Rik	2	5	-0.0540723	1	Positive
63	MGLibA_00064	1110001J03Rik	38	68	-0.303059	0.666256	Positive
64	MGLibA_00065	1110001J03Rik	21	17	0.701509	0.416519	Negative
65	MGLibA_00066	1110001J03Rik	40	67	-0.217571	0.78963	Positive
66	MGLibA_00067	1110004E09Rik	8	14	-0.0869869	1	Positive
67	MGLibA_00068	1110004E09Rik	2	10	-0.639035	0.74429	Positive
68	MGLibA_00069	1110004E09Rik	5	8	0.0819893	1	Negative
69	MGLibA_00070	1110004F10Rik	44	28	1.03082	0.0435208	Negative
70	MGLibA_00071	1110004F10Rik	25	27	0.367392	0.726907	Negative
71	MGLibA_00072	1110004F10Rik	46	74	-0.170854	0.843409	Positive
72	MGLibA_00073	1110007C09Rik	12	31	-0.621961	0.507692	Positive
73	MGLibA_00074	1110007C09Rik	3	11	-0.539499	0.761016	Positive
74	MGLibA_00075	1110007C09Rik	20	31	-0.0655679	1	Positive
75	MGLibA_00076	1110008F13Rik	9	24	-0.590125	0.57811	Positive
76	MGLibA_00077	1110008F13Rik	11	15	0.138573	0.996279	Negative
77	MGLibA_00078	1110008F13Rik	15	30	-0.346854	0.761016	Positive
78	MGLibA_00079	1110008J03Rik	20	42	-0.450232	0.594334	Positive
79	MGLibA_00080	1110008J03Rik	19	26	0.0912671	1	Negative
80	MGLibA_00081	1110008J03Rik	58	101	-0.29014	0.570969	Positive
81	MGLibA_00082	1110008L16Rik	24	45	-0.325374	0.722692	Positive
82	MGLibA_00083	1110008L16Rik	32	43	0.0849918	0.983045	Negative
83	MGLibA_00084	1110008L16Rik	11	22	-0.294387	0.843409	Positive
84	MGLibA_00085	1110008P14Rik	1	2	0.238108	0.972203	Negative
85	MGLibA_00086	1110008P14Rik	42	47	0.31465	0.674596	Negative
86	MGLibA_00087	NA	NA	1	0.197467	1	Negative
87	MGLibA_00088	1110012L19Rik	45	50	0.322997	0.644871	Negative
88	MGLibA_00089	1110012L19Rik	50	71	-0.00606688	1	Positive
89	MGLibA_00090	1110012L19Rik	23	18	0.744294	0.330379	Negative
90	MGLibA_00091	1110017D15Rik	15	10	0.875538	0.37422	Negative
91	MGLibA_00092	1110017D15Rik	48	37	0.796104	0.11537	Negative
92	MGLibA_00093	1110017D15Rik	73	79	0.353586	0.454416	Negative
93	MGLibA_00094	1110025L11Rik	13	8	0.929986	0.40464	Negative
94	MGLibA_00095	1110025L11Rik	22	36	-0.142164	0.935488	Positive
95	MGLibA_00096	1110025L11Rik	42	52	0.1822	0.848405	Negative
96	MGLibA_00097	1110032A03Rik	37	35	0.53089	0.431445	Negative
97	MGLibA_00098	1110032A03Rik	20	19	0.519395	0.609888	Negative
98	MGLibA_00099	1110032A03Rik	6	16	-0.472385	0.801662	Positive
99	MGLibA_00100	1110032F04Rik	30	37	0.197467	0.857775	Negative
100	MGLibA_00101	1110032F04Rik	13	23	-0.176929	0.963672	Positive
101	MGLibA_00102	1110032F04Rik	22	76	-1.12446	0.01557	Positive
102	MGLibA_00103	1110034G24Rik	13	33	-0.617502	0.468082	Positive
103	MGLibA_00104	1110034G24Rik	1	NA	0.723535	0.843409	Negative
104	MGLibA_00105	NA	NA	11	-1.21757	0.438248	Positive
105	MGLibA_00106	1110037F02Rik	51	107	-0.539499	0.193952	Positive
106	MGLibA_00107	1110037F02Rik	14	23	-0.0989265	1	Positive
107	MGLibA_00108	1110037F02Rik	4	3	0.630426	0.791692	Negative
108	MGLibA_00109	1110038F14Rik	68	89	0.0957366	0.925722	Negative
109	MGLibA_00110	1110038F14Rik	2	3	0.267856	0.973837	Negative
110	MGLibA_00111	1110038F14Rik	1	NA	0.723535	0.843409	Negative
111	MGLibA_00112	1110051M20Rik	18	30	-0.14522	0.972764	Positive
112	MGLibA_00113	1110051M20Rik	20	27	0.104357	0.972736	Negative
113	MGLibA_00114	1110051M20Rik	69	92	0.0700414	0.959027	Negative
114	MGLibA_00115	1110057K04Rik	16	9	1.04546	0.253442	Negative
115	MGLibA_00116	1110057K04Rik	44	68	-0.114614	0.935488	Positive
116	MGLibA_00117	1110057K04Rik	24	34	0.0330797	1	Negative
117	MGLibA_00118	1110058L19Rik	25	34	0.0819893	0.977515	Negative
118	MGLibA_00119	1110058L19Rik	12	24	-0.310017	0.848337	Positive
119	MGLibA_00120	1110058L19Rik	27	48	-0.26742	0.781107	Positive
120	MGLibA_00121	1110059E24Rik	56	90	-0.178617	0.797033	Positive
121	MGLibA_00122	1110059E24Rik	30	69	-0.619669	0.258907	Positive
122	MGLibA_00123	1110059E24Rik	36	49	0.0631654	0.986361	Negative
123	MGLibA_00124	1110059G10Rik	105	124	0.230633	0.600315	Negative
124	MGLibA_00125	1110059G10Rik	30	34	0.304382	0.757461	Negative
125	MGLibA_00126	1110059G10Rik	17	18	0.396371	0.726907	Negative
126	MGLibA_00127	1110059M19Rik	9	5	0.945928	0.481454	Negative
127	MGLibA_00128	1110059M19Rik	44	37	0.682893	0.20342	Negative
128	MGLibA_00129	1110059M19Rik	6	5	0.598004	0.733018	Negative
129	MGLibA_00130	1110065P20Rik	7	18	-0.478099	0.745168	Positive
130	MGLibA_00131	1110065P20Rik	25	75	-0.954537	0.0482623	Positive
131	MGLibA_00132	1110065P20Rik	27	42	-0.0940879	0.981938	Positive
132	MGLibA_00133	1190002N15Rik	11	26	-0.493695	0.667098	Positive
133	MGLibA_00134	1190002N15Rik	10	15	0.0454634	1	Negative
134	MGLibA_00135	1190002N15Rik	9	15	-0.0540723	1	Positive
135	MGLibA_00136	1190003K10Rik	22	45	-0.428468	0.612105	Positive
136	MGLibA_00137	1190003K10Rik	1	NA	0.723535	0.843409	Negative
137	MGLibA_00138	1190003K10Rik	70	107	-0.118035	0.878341	Positive
138	MGLibA_00139	1190005I06Rik	10	20	-0.276465	0.891878	Positive
139	MGLibA_00140	1190005I06Rik	28	51	-0.30246	0.7429	Positive
140	MGLibA_00141	1190005I06Rik	1	4	-0.124462	1	Positive
141	MGLibA_00142	1190007I07Rik	15	11	0.782429	0.450082	Negative
142	MGLibA_00143	1190007I07Rik	17	28	-0.124462	0.972203	Positive
143	MGLibA_00144	1190007I07Rik	6	12	-0.16753	0.991348	Positive
144	MGLibA_00145	2023-09-12	36	21	1.11761	0.0479362	Negative
145	MGLibA_00146	2023-09-12	67	84	0.154692	0.836149	Negative
146	MGLibA_00147	2023-09-12	90	108	0.210178	0.658204	Negative
147	MGLibA_00148	1200014J11Rik	19	20	0.401607	0.737161	Negative
148	MGLibA_00149	1200014J11Rik	25	30	0.238108	0.842096	Negative
149	MGLibA_00150	1200014J11Rik	20	40	-0.387496	0.696864	Positive
150	MGLibA_00151	1300002K09Rik	6	9	0.112578	0.988764	Negative
151	MGLibA_00152	1300002K09Rik	29	65	-0.581319	0.31111	Positive
152	MGLibA_00153	1300002K09Rik	11	18	-0.063061	1	Positive
153	MGLibA_00154	1300017J02Rik	8	29	-0.926522	0.29702	Positive
154	MGLibA_00155	1300017J02Rik	64	136	-0.570526	0.0960791	Positive
155	MGLibA_00156	1300017J02Rik	33	62	-0.357661	0.599397	Positive
156	MGLibA_00157	2023-09-14	52	77	-0.0641611	0.995989	Positive
157	MGLibA_00158	2023-09-14	44	52	0.242321	0.773739	Negative
158	MGLibA_00159	2023-09-14	6	11	-0.0800675	1	Positive
159	MGLibA_00160	2023-09-15	43	43	0.460501	0.439888	Negative
160	MGLibA_00161	2023-09-15	21	23	0.353586	0.757461	Negative
161	MGLibA_00162	2023-09-15	72	79	0.33497	0.486291	Negative
162	MGLibA_00163	1500009L16Rik	4	10	-0.276465	0.921241	Positive
163	MGLibA_00164	1500009L16Rik	28	41	-0.0186669	1	Positive
164	MGLibA_00165	1500012F01Rik	16	11	0.852818	0.392251	Negative
165	MGLibA_00166	1500012F01Rik	13	16	0.238108	0.891878	Negative
166	MGLibA_00167	1500012F01Rik	54	58	0.365864	0.514755	Negative
167	MGLibA_00168	1500015O10Rik	91	97	0.373038	0.343023	Negative
168	MGLibA_00169	1500015O10Rik	2	26	-1.68634	0.0601984	Positive
169	MGLibA_00170	1500015O10Rik	27	42	-0.0940879	0.981938	Positive
170	MGLibA_00171	1600002H07Rik	8	12	0.0734778	1	Negative
171	MGLibA_00172	NA	NA	8	-0.918011	0.606325	Positive
172	MGLibA_00173	1600002H07Rik	56	76	0.0513883	0.996279	Negative
173	MGLibA_00174	1600002K03Rik	35	33	0.534502	0.417937	Negative
174	MGLibA_00175	1600002K03Rik	7	19	-0.539499	0.681086	Positive
175	MGLibA_00176	1600002K03Rik	18	27	-0.0159371	1	Positive
176	MGLibA_00177	1600012H06Rik	10	19	-0.217571	0.952287	Positive
177	MGLibA_00178	1600012H06Rik	28	61	-0.539499	0.369403	Positive
178	MGLibA_00179	1600012H06Rik	35	65	-0.346854	0.609888	Positive
179	MGLibA_00180	1600014C10Rik	3	2	0.653146	0.775725	Negative
180	MGLibA_00181	1600014C10Rik	69	47	0.969515	0.0125477	Negative
181	MGLibA_00182	1600014C10Rik	29	32	0.33851	0.701209	Negative
182	MGLibA_00183	1600014C23Rik	68	113	-0.232318	0.670693	Positive
183	MGLibA_00184	1600014C23Rik	31	64	-0.478099	0.42697	Positive
184	MGLibA_00185	1600014C23Rik	15	24	-0.075552	1	Positive
185	MGLibA_00186	1600014K23Rik	12	9	0.740609	0.554517	Negative
186	MGLibA_00187	1600014K23Rik	5	8	0.0819893	1	Negative
187	MGLibA_00188	1600014K23Rik	55	65	0.238108	0.733018	Negative
188	MGLibA_00189	1600015I10Rik	6	15	-0.401996	0.868797	Positive
189	MGLibA_00190	1600015I10Rik	3	3	0.460501	0.882414	Negative
190	MGLibA_00191	1600015I10Rik	26	23	0.607342	0.42697	Negative
191	MGLibA_00192	1600016N20Rik	21	17	0.701509	0.416519	Negative
192	MGLibA_00193	1600016N20Rik	47	89	-0.393648	0.455554	Positive
193	MGLibA_00194	1600016N20Rik	26	25	0.507807	0.545461	Negative
194	MGLibA_00195	1700001C02Rik	20	29	0.0168943	1	Negative
195	MGLibA_00196	1700001C02Rik	3	5	0.138573	0.979846	Negative
196	MGLibA_00198	1700001C19Rik	13	12	0.542963	0.670693	Negative
197	MGLibA_00199	1700001C19Rik	11	23	-0.346854	0.843409	Positive
198	MGLibA_00200	1700001C19Rik	24	52	-0.514408	0.448624	Positive
199	MGLibA_00201	1700001F09Rik	32	51	-0.137401	0.914862	Positive
200	MGLibA_00202	1700001F09Rik	10	7	0.782429	0.518057	Negative
201	MGLibA_00203	1700001F09Rik	16	24	-0.00516265	1	Positive
202	MGLibA_00204	1700001J03Rik	51	56	0.337119	0.581928	Negative
203	MGLibA_00205	1700001J03Rik	1	2	0.238108	0.972203	Negative
204	MGLibA_00206	1700001J03Rik	33	72	-0.558358	0.309474	Positive
205	MGLibA_00207	1700001K19Rik	26	33	0.16677	0.891878	Negative
206	MGLibA_00208	1700001K19Rik	28	37	0.112578	0.942339	Negative
207	MGLibA_00209	1700001K19Rik	36	52	-0.0148371	1	Positive
208	MGLibA_00210	1700001L19Rik	34	65	-0.38338	0.561091	Positive
209	MGLibA_00211	1700001L19Rik	25	58	-0.609888	0.310802	Positive
210	MGLibA_00212	1700001L19Rik	39	75	-0.401996	0.481454	Positive
211	MGLibA_00213	1700001O22Rik	68	84	0.174592	0.801662	Negative
212	MGLibA_00214	1700001O22Rik	33	48	-0.019492	1	Positive
213	MGLibA_00215	1700001O22Rik	6	4	0.750008	0.627353	Negative
214	MGLibA_00216	1700001P01Rik	1	NA	0.723535	0.843409	Negative
215	MGLibA_00217	1700001P01Rik	1	1	0.460501	0.860952	Negative
216	MGLibA_00218	1700001P01Rik	25	48	-0.360529	0.682459	Positive
217	MGLibA_00220	1700003E16Rik	6	19	-0.66503	0.594334	Positive
218	MGLibA_00221	1700003E16Rik	21	12	1.07348	0.176855	Negative
219	MGLibA_00222	1700003F12Rik	15	37	-0.609888	0.445358	Positive
220	MGLibA_00223	1700003F12Rik	4	7	0.0454634	1	Negative
221	MGLibA_00224	1700003F12Rik	33	77	-0.649124	0.183602	Positive
222	MGLibA_00225	1700003M02Rik	37	43	0.267856	0.745168	Negative
223	MGLibA_00226	1700003M02Rik	10	29	-0.720071	0.424463	Positive
224	MGLibA_00227	1700003M02Rik	10	26	-0.586805	0.594334	Positive
225	MGLibA_00228	1700006A11Rik	84	161	-0.438805	0.189404	Positive
226	MGLibA_00229	1700006A11Rik	14	33	-0.539499	0.585632	Positive
227	MGLibA_00230	NA	NA	3	-0.217571	1	Positive
228	MGLibA_00231	1700006E09Rik	3	3	0.460501	0.882414	Negative
229	MGLibA_00232	1700006E09Rik	2	13	-0.902069	0.58146	Positive
230	MGLibA_00233	1700006E09Rik	57	45	0.770841	0.0864551	Negative
231	MGLibA_00234	1700007B14Rik	10	31	-0.802533	0.378061	Positive
232	MGLibA_00235	1700007B14Rik	47	136	-0.978611	0.00259784	Positive
233	MGLibA_00236	1700007B14Rik	25	19	0.782429	0.293468	Negative
234	MGLibA_00237	1700007G11Rik	20	19	0.519395	0.609888	Negative
235	MGLibA_00238	1700007G11Rik	5	5	0.460501	0.822389	Negative
236	MGLibA_00239	1700007G11Rik	19	18	0.521901	0.600315	Negative
237	MGLibA_00240	1700007K09Rik	39	20	1.27608	0.0177265	Negative
238	MGLibA_00241	1700007K09Rik	12	41	-0.975598	0.1545	Positive
239	MGLibA_00242	1700007K09Rik	67	58	0.653146	0.113931	Negative
240	MGLibA_00243	1700007K13Rik	13	33	-0.617502	0.468082	Positive
241	MGLibA_00244	1700007K13Rik	6	24	-0.938048	0.356422	Positive
242	MGLibA_00245	1700007K13Rik	11	33	-0.787427	0.344757	Positive
243	MGLibA_00246	1700008A04Rik	38	81	-0.539499	0.285406	Positive
244	MGLibA_00247	1700008A04Rik	47	83	-0.298491	0.631339	Positive
245	MGLibA_00248	1700008A04Rik	35	25	0.875538	0.152572	Negative
246	MGLibA_00249	1700008F21Rik	64	95	-0.0748308	0.957932	Positive
247	MGLibA_00250	1700008F21Rik	35	54	-0.100214	0.960746	Positive
248	MGLibA_00251	1700008F21Rik	38	31	0.716841	0.221667	Negative
249	MGLibA_00252	1700008I05Rik	23	39	-0.191576	0.891878	Positive
250	MGLibA_00253	1700008I05Rik	18	26	0.0298666	1	Negative
251	MGLibA_00254	1700008I05Rik	7	11	0.0454634	1	Negative
252	MGLibA_00255	1700008O03Rik	48	70	-0.0403973	1	Positive
253	MGLibA_00256	1700008O03Rik	49	61	0.170994	0.832765	Negative
254	MGLibA_00257	1700008O03Rik	12	12	0.460501	0.738019	Negative
255	MGLibA_00258	1700008P02Rik	23	35	-0.0540723	1	Positive
256	MGLibA_00259	1700008P02Rik	36	57	-0.136143	0.923879	Positive
257	MGLibA_00260	1700008P02Rik	22	24	0.357407	0.761016	Negative
258	MGLibA_00261	1700009N14Rik	32	47	-0.0304854	1	Positive
259	MGLibA_00262	1700009N14Rik	59	87	-0.063061	0.977515	Positive
260	MGLibA_00263	1700009N14Rik	44	102	-0.666256	0.102834	Positive
261	MGLibA_00264	1700009P17Rik	19	67	-1.12446	0.0246511	Positive
262	MGLibA_00265	1700009P17Rik	49	146	-1.02302	0.0010054	Positive
263	MGLibA_00266	1700009P17Rik	20	28	0.059963	1	Negative
264	MGLibA_00267	1700010B08Rik	3	14	-0.787427	0.606297	Positive
265	MGLibA_00268	1700010B08Rik	29	46	-0.124462	0.950958	Positive
266	MGLibA_00269	1700010B08Rik	8	2	1.35359	0.264432	Negative
267	MGLibA_00270	1700010D01Rik	2	4	0.0979308	1	Negative
268	MGLibA_00272	1700010D01Rik	21	35	-0.160987	0.933287	Positive
269	MGLibA_00273	1700010I14Rik	23	34	-0.0175464	1	Positive
270	MGLibA_00274	1700010I14Rik	15	7	1.19747	0.221175	Negative
271	MGLibA_00275	1700010I14Rik	45	54	0.221714	0.776525	Negative
272	MGLibA_00276	1700011A15Rik	47	81	-0.265324	0.667098	Positive
273	MGLibA_00277	1700011A15Rik	7	11	0.0454634	1	Negative
274	MGLibA_00278	1700011A15Rik	109	162	-0.0903134	0.891878	Positive
275	MGLibA_00279	1700011E24Rik	18	41	-0.539499	0.481454	Positive
276	MGLibA_00280	1700011E24Rik	26	20	0.770841	0.304692	Negative
277	MGLibA_00281	1700011E24Rik	11	30	-0.668782	0.493638	Positive
278	MGLibA_00282	1700011H14Rik	42	43	0.430127	0.482285	Negative
279	MGLibA_00283	1700011H14Rik	37	26	0.898622	0.113931	Negative
280	MGLibA_00285	1700011I03Rik	31	44	0.0157161	1	Negative
281	MGLibA_00286	1700011I03Rik	4	20	-1.01343	0.364369	Positive
282	MGLibA_00287	1700011I03Rik	16	16	0.460501	0.709866	Negative
283	MGLibA_00288	1700011L22Rik	3	4	0.290576	0.976696	Negative
284	MGLibA_00289	1700011L22Rik	14	16	0.316111	0.836149	Negative
285	MGLibA_00290	1700011L22Rik	26	34	0.129295	0.93837	Negative
286	MGLibA_00291	1700012A03Rik	49	47	0.514949	0.354067	Negative
287	MGLibA_00292	1700012A03Rik	18	25	0.0771723	1	Negative
288	MGLibA_00293	1700012A03Rik	13	20	-0.0134303	1	Positive
289	MGLibA_00294	1700012B07Rik	8	2	1.35359	0.264432	Negative
290	MGLibA_00295	1700012B07Rik	34	69	-0.46355	0.41405	Positive
291	MGLibA_00296	1700012B07Rik	48	76	-0.151429	0.875966	Positive
292	MGLibA_00297	1700012B09Rik	3	8	-0.239939	0.983045	Positive
293	MGLibA_00298	1700012B09Rik	5	14	-0.465498	0.790037	Positive
294	MGLibA_00299	1700012B09Rik	14	10	0.801538	0.432875	Negative
295	MGLibA_00300	1700012L04Rik	5	2	0.975074	0.575999	Negative
296	MGLibA_00301	1700012L04Rik	6	25	-0.986958	0.304153	Positive
297	MGLibA_00302	1700012L04Rik	28	60	-0.517473	0.406068	Positive
298	MGLibA_00303	1700012P22Rik	8	6	0.701509	0.666134	Negative
299	MGLibA_00304	1700012P22Rik	36	68	-0.371772	0.575387	Positive
300	MGLibA_00305	1700012P22Rik	9	13	0.0979308	0.994754	Negative
301	MGLibA_00306	1700013D24Rik	42	33	0.767162	0.155662	Negative
302	MGLibA_00307	1700013D24Rik	39	38	0.493668	0.450082	Negative
303	MGLibA_00308	1700013D24Rik	46	56	0.202189	0.822391	Negative
304	MGLibA_00309	1700013F07Rik	14	7	1.12347	0.264715	Negative
305	MGLibA_00310	1700013F07Rik	69	107	-0.137401	0.84891	Positive
306	MGLibA_00311	1700013F07Rik	20	37	-0.28796	0.791692	Positive
307	MGLibA_00312	1700013G24Rik	38	55	-0.0201249	1	Positive
308	MGLibA_00313	1700013G24Rik	147	180	0.177047	0.635649	Negative
309	MGLibA_00314	1700013G24Rik	43	60	0.0230956	1	Negative
310	MGLibA_00315	1700013H16Rik	42	63	-0.0723731	0.991444	Positive
311	MGLibA_00316	1700013H16Rik	33	33	0.460501	0.508226	Negative
312	MGLibA_00317	1700013H16Rik	12	25	-0.358927	0.791692	Positive
313	MGLibA_00318	1700015E13Rik	10	27	-0.632608	0.532657	Positive
314	MGLibA_00319	1700015E13Rik	4	8	-0.0700138	1	Positive
315	MGLibA_00320	1700015E13Rik	21	27	0.160941	0.924507	Negative
316	MGLibA_00321	1700015F17Rik	25	37	-0.0249259	1	Positive
317	MGLibA_00322	1700015F17Rik	9	18	-0.255706	0.948407	Positive
318	MGLibA_00323	1700015F17Rik	27	35	0.138573	0.93837	Negative
319	MGLibA_00324	1700015G11Rik	59	77	0.102949	0.914862	Negative
320	MGLibA_00325	1700015G11Rik	32	41	0.146392	0.906383	Negative
321	MGLibA_00326	1700015G11Rik	67	66	0.480679	0.288726	Negative
322	MGLibA_00327	1700016C15Rik	56	75	0.0693102	0.975266	Negative
323	MGLibA_00328	1700016C15Rik	20	12	1.01689	0.211188	Negative
324	MGLibA_00329	1700016C15Rik	37	69	-0.356635	0.578733	Positive
325	MGLibA_00330	1700016D06Rik	13	13	0.460501	0.747862	Negative
326	MGLibA_00331	1700016D06Rik	21	17	0.701509	0.416519	Negative
327	MGLibA_00332	1700016D06Rik	2	1	0.682893	0.757461	Negative
328	MGLibA_00333	1700016H13Rik	34	57	-0.208293	0.845871	Positive
329	MGLibA_00334	1700016H13Rik	21	25	0.25405	0.870528	Negative
330	MGLibA_00335	1700016H13Rik	4	NA	1.3085	0.416799	Negative
331	MGLibA_00336	1700016K19Rik	23	36	-0.0896962	1	Positive
332	MGLibA_00337	1700016K19Rik	56	65	0.261955	0.695896	Negative
333	MGLibA_00338	1700016K19Rik	40	64	-0.15617	0.892522	Positive
334	MGLibA_00339	1700017B05Rik	29	39	0.0885321	0.980862	Negative
335	MGLibA_00340	1700017B05Rik	26	21	0.714258	0.362532	Negative
336	MGLibA_00341	1700017B05Rik	31	32	0.420973	0.598607	Negative
337	MGLibA_00342	1700017D01Rik	10	15	0.0454634	1	Negative
338	MGLibA_00343	1700017D01Rik	13	20	-0.0134303	1	Positive
339	MGLibA_00344	1700017D01Rik	22	48	-0.512532	0.473614	Positive
340	MGLibA_00345	1700017N19Rik	10	34	-0.918011	0.250208	Positive
341	MGLibA_00346	1700017N19Rik	5	11	-0.217571	0.988764	Positive
342	MGLibA_00347	1700017N19Rik	9	28	-0.776538	0.408419	Positive
343	MGLibA_00348	1700018B08Rik	11	19	-0.124462	0.999346	Positive
344	MGLibA_00349	1700018B08Rik	3	19	-1.12446	0.342071	Positive
345	MGLibA_00350	1700018B08Rik	16	30	-0.276465	0.822389	Positive
346	MGLibA_00351	1700018C11Rik	24	30	0.189199	0.882414	Negative
347	MGLibA_00352	1700018C11Rik	3	9	-0.346854	0.911863	Positive
348	MGLibA_00353	1700018C11Rik	17	35	-0.401996	0.671826	Positive
349	MGLibA_00354	1700018F24Rik	139	173	0.154692	0.701343	Negative
350	MGLibA_00355	1700018F24Rik	4	9	-0.176929	0.986361	Positive
351	MGLibA_00356	1700018F24Rik	5	NA	1.4605	0.330379	Negative
352	MGLibA_00357	1700019A02Rik	31	30	0.501143	0.485756	Negative
353	MGLibA_00358	1700019A02Rik	16	18	0.329256	0.786236	Negative
354	MGLibA_00359	1700019A02Rik	24	23	0.511127	0.529834	Negative
355	MGLibA_00360	1700019B03Rik	32	70	-0.558864	0.301716	Positive
356	MGLibA_00361	1700019B03Rik	67	110	-0.215064	0.69996	Positive
357	MGLibA_00362	1700019B03Rik	59	123	-0.539499	0.15705	Positive
358	MGLibA_00363	1700019D03Rik	7	8	0.345024	0.848337	Negative
359	MGLibA_00364	1700019D03Rik	65	86	0.0819893	0.954478	Negative
360	MGLibA_00365	1700019D03Rik	11	4	1.29058	0.257534	Negative
361	MGLibA_00366	1700019G17Rik	1	5	-0.276465	0.976696	Positive
362	MGLibA_00367	1700019G17Rik	2	11	-0.732144	0.662113	Positive
363	MGLibA_00368	1700019G17Rik	38	130	-1.19005	0.000381975	Positive
364	MGLibA_00369	1700019L03Rik	12	15	0.226036	0.887736	Negative
365	MGLibA_00370	1700019L03Rik	3	NA	1.13857	0.514755	Negative
366	MGLibA_00371	1700019L03Rik	46	43	0.547964	0.330379	Negative
367	MGLibA_00372	1700019N19Rik	55	78	-0.00764792	1	Positive
368	MGLibA_00373	1700019N19Rik	50	51	0.434506	0.445331	Negative
369	MGLibA_00374	1700019N19Rik	16	32	-0.356635	0.767931	Positive
370	MGLibA_00375	1700019O17Rik	20	45	-0.539499	0.454416	Positive
371	MGLibA_00376	1700019O17Rik	33	48	-0.019492	1	Positive
372	MGLibA_00377	1700019O17Rik	57	73	0.129295	0.880872	Negative
373	MGLibA_00378	1700020A23Rik	59	91	-0.124462	0.891878	Positive
374	MGLibA_00379	1700020A23Rik	15	15	0.460501	0.701343	Negative
375	MGLibA_00380	1700020A23Rik	8	13	-0.00898436	1	Positive
376	MGLibA_00381	1700020D05Rik	30	57	-0.364412	0.624464	Positive
377	MGLibA_00382	1700020D05Rik	1	2	0.238108	0.972203	Negative
378	MGLibA_00383	1700020D05Rik	6	20	-0.723924	0.526027	Positive
379	MGLibA_00384	1700020L24Rik	21	13	0.991016	0.225287	Negative
380	MGLibA_00386	1700020L24Rik	60	67	0.312944	0.584499	Negative
381	MGLibA_00387	1700020N15Rik	5	19	-0.802533	0.508149	Positive
382	MGLibA_00388	1700020N15Rik	77	113	-0.0645901	0.969802	Positive
383	MGLibA_00389	1700020N15Rik	31	44	0.0157161	1	Negative
384	MGLibA_00390	1700021F05Rik	16	25	-0.0540723	1	Positive
385	MGLibA_00391	1700021F05Rik	16	14	0.604891	0.554337	Negative
386	MGLibA_00392	1700021F05Rik	8	19	-0.424022	0.757461	Positive
387	MGLibA_00393	NA	NA	1	0.197467	1	Negative
388	MGLibA_00394	1700021F07Rik	35	37	0.390112	0.57811	Negative
389	MGLibA_00395	1700021F07Rik	16	15	0.53089	0.634666	Negative
390	MGLibA_00396	1700021K19Rik	36	15	1.49612	0.00977794	Negative
391	MGLibA_00397	1700021K19Rik	11	18	-0.063061	1	Positive
392	MGLibA_00398	1700021K19Rik	6	1	1.33497	0.368018	Negative
393	MGLibA_00399	1700022I11Rik	28	44	-0.109815	0.982361	Positive
394	MGLibA_00400	1700022I11Rik	56	60	0.36887	0.519268	Negative
395	MGLibA_00401	1700022I11Rik	14	4	1.5385	0.100326	Negative
396	MGLibA_00402	1700022P22Rik	26	48	-0.313223	0.733018	Positive
397	MGLibA_00403	1700022P22Rik	32	27	0.669954	0.330379	Negative
398	MGLibA_00404	1700022P22Rik	15	25	-0.124462	1	Positive
399	MGLibA_00405	1700023E05Rik	24	39	-0.14095	0.94027	Positive
400	MGLibA_00406	1700023E05Rik	32	67	-0.499971	0.402486	Positive
401	MGLibA_00407	1700023E05Rik	24	45	-0.325374	0.722692	Positive
402	MGLibA_00408	1700023F06Rik	19	9	1.23811	0.139464	Negative
403	MGLibA_00409	1700023F06Rik	17	8	1.21949	0.157899	Negative
404	MGLibA_00410	1700023F06Rik	24	44	-0.296228	0.766839	Positive
405	MGLibA_00411	1700024G13Rik	5	8	0.0819893	1	Negative
406	MGLibA_00413	1700024G13Rik	48	49	0.433534	0.473614	Negative
407	MGLibA_00414	1700024P04Rik	9	16	-0.124462	0.996279	Positive
408	MGLibA_00415	1700024P04Rik	30	49	-0.165104	0.911468	Positive
409	MGLibA_00416	1700024P04Rik	1	NA	0.723535	0.843409	Negative
410	MGLibA_00417	1700024P16Rik	12	26	-0.406233	0.735259	Positive
411	MGLibA_00418	1700024P16Rik	20	47	-0.596083	0.41242	Positive
412	MGLibA_00419	1700024P16Rik	14	35	-0.6135	0.48151	Positive
413	MGLibA_00420	1700025F22Rik	9	11	0.267856	0.933597	Negative
414	MGLibA_00421	1700025F22Rik	80	99	0.169452	0.763201	Negative
415	MGLibA_00422	1700025F22Rik	14	12	0.620966	0.599754	Negative
416	MGLibA_00423	1700025G04Rik	22	43	-0.369574	0.662113	Positive
417	MGLibA_00424	1700025G04Rik	9	18	-0.255706	0.948407	Positive
418	MGLibA_00425	1700025G04Rik	45	73	-0.181045	0.842096	Positive
419	MGLibA_00426	1700026D08Rik	6	2	1.11258	0.485756	Negative
420	MGLibA_00427	1700026D08Rik	36	45	0.174197	0.873581	Negative
421	MGLibA_00428	1700026D08Rik	18	54	-0.89858	0.122128	Positive
422	MGLibA_00429	1700026L06Rik	9	32	-0.941598	0.235692	Positive
423	MGLibA_00430	1700026L06Rik	2	15	-1.05407	0.432151	Positive
424	MGLibA_00431	1700026L06Rik	8	22	-0.593947	0.627353	Positive
425	MGLibA_00432	1700028K03Rik	3	NA	1.13857	0.514755	Negative
426	MGLibA_00433	1700028K03Rik	11	33	-0.787427	0.344757	Positive
427	MGLibA_00434	1700028K03Rik	18	15	0.662135	0.507129	Negative
428	MGLibA_00435	1700028P14Rik	16	8	1.15238	0.195831	Negative
429	MGLibA_00436	1700028P14Rik	8	17	-0.298491	0.880985	Positive
430	MGLibA_00437	1700028P14Rik	2	12	-0.819607	0.57811	Positive
431	MGLibA_00438	1700029F12Rik	9	24	-0.590125	0.57811	Positive
432	MGLibA_00439	1700029F12Rik	32	46	-0.00247106	1	Positive
433	MGLibA_00440	1700029F12Rik	2	4	0.0979308	1	Negative
434	MGLibA_00441	1700029H14Rik	34	19	1.16094	0.0497028	Negative
435	MGLibA_00442	1700029H14Rik	21	20	0.517084	0.558157	Negative
436	MGLibA_00443	1700029H14Rik	10	33	-0.880536	0.287607	Positive
437	MGLibA_00444	1700029I15Rik	15	12	0.694966	0.529295	Negative
438	MGLibA_00445	1700029I15Rik	96	149	-0.148074	0.783741	Positive
439	MGLibA_00446	1700029I15Rik	9	16	-0.124462	0.996279	Positive
440	MGLibA_00447	1700029J07Rik	20	37	-0.28796	0.791692	Positive
441	MGLibA_00448	1700029J07Rik	6	5	0.598004	0.733018	Negative
442	MGLibA_00449	1700029J07Rik	3	21	-1.23994	0.241202	Positive
443	MGLibA_00450	1700029P11Rik	2	13	-0.902069	0.58146	Positive
444	MGLibA_00451	1700029P11Rik	39	59	-0.0800675	0.990248	Positive
445	MGLibA_00452	1700029P11Rik	17	10	1.01304	0.267438	Negative
446	MGLibA_00453	1700030F18Rik	24	62	-0.747607	0.189879	Positive
447	MGLibA_00454	1700030F18Rik	8	25	-0.74595	0.445775	Positive
448	MGLibA_00455	1700030F18Rik	12	25	-0.358927	0.791692	Positive
449	MGLibA_00456	1700030J22Rik	7	16	-0.346854	0.875104	Positive
450	MGLibA_00457	1700030J22Rik	9	11	0.267856	0.933597	Negative
451	MGLibA_00458	1700030J22Rik	4	6	0.170994	0.982361	Negative
452	MGLibA_00459	1700030K09Rik	19	15	0.723535	0.447638	Negative
453	MGLibA_00460	1700030K09Rik	46	46	0.460501	0.41919	Negative
454	MGLibA_00461	1700030K09Rik	37	55	-0.0540723	1	Positive
455	MGLibA_00462	1700031F05Rik	7	8	0.345024	0.848337	Negative
456	MGLibA_00463	NA	NA	2	-0.0249259	1	Positive
457	MGLibA_00464	1700031F05Rik	41	53	0.126082	0.924555	Negative
458	MGLibA_00466	1700034E13Rik	4	12	-0.457037	0.848405	Positive
459	MGLibA_00467	1700034E13Rik	41	67	-0.185862	0.831365	Positive
460	MGLibA_00468	1700034F02Rik	24	17	0.85905	0.273508	Negative
461	MGLibA_00469	1700034F02Rik	5	10	-0.124462	1	Positive
462	MGLibA_00470	1700034F02Rik	51	43	0.682893	0.164013	Negative
463	MGLibA_00471	1700034J05Rik	13	21	-0.0700138	1	Positive
464	MGLibA_00472	1700034J05Rik	19	38	-0.380801	0.688477	Positive
465	MGLibA_00473	1700034J05Rik	31	96	-1.02779	0.0118622	Positive
466	MGLibA_00474	1700034O15Rik	14	35	-0.6135	0.48151	Positive
467	MGLibA_00475	1700034O15Rik	20	39	-0.355075	0.745083	Positive
468	MGLibA_00476	1700034O15Rik	14	43	-0.876534	0.2023	Positive
469	MGLibA_00477	1700037C18Rik	122	210	-0.299007	0.340893	Positive
470	MGLibA_00478	1700037C18Rik	38	60	-0.135602	0.926949	Positive
471	MGLibA_00479	1700037C18Rik	11	25	-0.44639	0.730088	Positive
472	MGLibA_00480	1700037H04Rik	49	78	-0.159651	0.846095	Positive
473	MGLibA_00481	1700037H04Rik	13	30	-0.498857	0.631937	Positive
474	MGLibA_00482	1700037H04Rik	13	25	-0.276465	0.854826	Positive
475	MGLibA_00483	1700039E15Rik	68	81	0.224061	0.699568	Negative
476	MGLibA_00484	NA	NA	2	-0.0249259	1	Positive
477	MGLibA_00485	1700039E15Rik	33	59	-0.291572	0.726397	Positive
478	MGLibA_00486	1700040L02Rik	57	97	-0.257728	0.669415	Positive
479	MGLibA_00487	1700040L02Rik	31	50	-0.150934	0.913275	Positive
480	MGLibA_00488	1700040L02Rik	28	33	0.256968	0.801662	Negative
481	MGLibA_00490	1700042B14Rik	6	2	1.11258	0.485756	Negative
482	MGLibA_00491	1700042B14Rik	17	27	-0.0800675	1	Positive
483	MGLibA_00492	1700042G07Rik	4	7	0.0454634	1	Negative
484	MGLibA_00493	1700042G07Rik	9	18	-0.255706	0.948407	Positive
485	MGLibA_00494	1700042G07Rik	33	28	0.664034	0.299513	Negative
486	MGLibA_00495	1700047I17Rik2	35	50	0.0010693	1	Negative
487	MGLibA_00496	1700047I17Rik2	14	19	0.123466	1	Negative
488	MGLibA_00497	1700047I17Rik2	18	23	0.176708	0.913275	Negative
489	MGLibA_00498	1700049G17Rik	22	18	0.691826	0.42697	Negative
490	MGLibA_00499	1700049G17Rik	83	69	0.710479	0.0481666	Negative
491	MGLibA_00500	1700049G17Rik	5	21	-0.918011	0.387046	Positive
492	MGLibA_00501	1700052N19Rik	65	106	-0.204632	0.726646	Positive
493	MGLibA_00502	1700052N19Rik	17	12	0.83247	0.352922	Negative
494	MGLibA_00503	1700052N19Rik	5	3	0.782429	0.701343	Negative
495	MGLibA_00504	1700054O13Rik	16	21	0.152379	0.964934	Negative
496	MGLibA_00505	1700054O13Rik	20	22	0.34947	0.750264	Negative
497	MGLibA_00506	1700054O13Rik	46	32	0.923473	0.0667512	Negative
498	MGLibA_00507	1700055N04Rik	44	66	-0.0745364	0.993108	Positive
499	MGLibA_00508	1700055N04Rik	17	25	0.0130419	1	Negative
500	MGLibA_00509	1700055N04Rik	5	16	-0.609888	0.722692	Positive
501	MGLibA_00510	1700056E22Rik	12	7	0.963001	0.379574	Negative
502	MGLibA_00512	1700056E22Rik	26	21	0.714258	0.362532	Negative
503	MGLibA_00513	1700057G04Rik	5	11	-0.217571	0.988764	Positive
504	MGLibA_00514	1700057G04Rik	43	64	-0.063061	0.991841	Positive
505	MGLibA_00515	1700057G04Rik	11	12	0.373038	0.809424	Negative
506	MGLibA_00516	1700061G19Rik	12	30	-0.581319	0.560215	Positive
507	MGLibA_00517	1700061G19Rik	4	3	0.630426	0.791692	Negative
508	MGLibA_00518	1700061G19Rik	18	24	0.126082	0.972203	Negative
509	MGLibA_00519	1700065D16Rik	9	6	0.808424	0.506889	Negative
510	MGLibA_00520	1700065D16Rik	41	58	0.00678295	1	Negative
511	MGLibA_00521	1700065D16Rik	33	43	0.123466	0.951655	Negative
512	MGLibA_00522	1700065I17Rik	24	60	-0.703886	0.213598	Positive
513	MGLibA_00523	1700065I17Rik	2	1	0.682893	0.757461	Negative
514	MGLibA_00524	1700065I17Rik	54	44	0.728434	0.129149	Negative
515	MGLibA_00525	1700066B19Rik	1	41	-2.4781	0.000917645	Positive
516	MGLibA_00526	1700066B19Rik	8	16	-0.231377	0.943767	Positive
517	MGLibA_00527	1700066B19Rik	40	71	-0.295573	0.678054	Positive
518	MGLibA_00528	1700066M21Rik	28	69	-0.704558	0.172309	Positive
519	MGLibA_00529	1700066M21Rik	16	33	-0.395109	0.720452	Positive
520	MGLibA_00530	1700066M21Rik	7	NA	1.72354	0.200333	Negative
521	MGLibA_00531	1700067K01Rik	7	5	0.723535	0.648767	Negative
522	MGLibA_00532	1700067K01Rik	44	57	0.121014	0.928486	Negative
523	MGLibA_00533	1700067K01Rik	33	64	-0.400096	0.515899	Positive
524	MGLibA_00534	1700067P10Rik	29	30	0.418681	0.584499	Negative
525	MGLibA_00535	1700067P10Rik	6	12	-0.16753	0.991348	Positive
526	MGLibA_00536	1700067P10Rik	30	33	0.341856	0.705251	Negative
527	MGLibA_00537	1700071K01Rik	27	15	1.13857	0.100751	Negative
528	MGLibA_00538	1700071K01Rik	9	7	0.682893	0.600315	Negative
529	MGLibA_00539	1700071K01Rik	12	23	-0.259391	0.902258	Positive
530	MGLibA_00540	1700074P13Rik	2	NA	0.945928	0.733018	Negative
531	MGLibA_00541	NA	NA	7	-0.802533	0.698231	Positive
532	MGLibA_00542	1700074P13Rik	43	94	-0.583893	0.196785	Positive
533	MGLibA_00543	1700080E11Rik	41	38	0.557798	0.335571	Negative
534	MGLibA_00545	1700080E11Rik	19	51	-0.761892	0.225122	Positive
535	MGLibA_00546	1700080O16Rik	20	17	0.644925	0.469864	Negative
536	MGLibA_00547	1700080O16Rik	20	21	0.403917	0.688477	Negative
537	MGLibA_00548	1700080O16Rik	15	24	-0.075552	1	Positive
538	MGLibA_00549	1700084C01Rik	23	20	0.624	0.447755	Negative
539	MGLibA_00551	1700084C01Rik	9	28	-0.776538	0.408419	Positive
540	MGLibA_00552	1700088E04Rik	34	55	-0.160987	0.882414	Positive
541	MGLibA_00553	1700088E04Rik	8	23	-0.646414	0.561091	Positive
542	MGLibA_00554	1700088E04Rik	1	12	-1.042	0.473614	Positive
543	MGLibA_00555	1700092M07Rik	32	33	0.422027	0.605784	Negative
544	MGLibA_00556	1700092M07Rik	37	35	0.53089	0.431445	Negative
545	MGLibA_00557	1700092M07Rik	23	21	0.567416	0.514128	Negative
546	MGLibA_00558	1700093K21Rik	1	2	0.238108	0.972203	Negative
547	MGLibA_00559	1700093K21Rik	18	29	-0.1034	1	Positive
548	MGLibA_00560	1700093K21Rik	17	14	0.672005	0.493202	Negative
549	MGLibA_00561	1700094D03Rik	16	14	0.604891	0.554337	Negative
550	MGLibA_00562	1700094D03Rik	16	30	-0.276465	0.822389	Positive
551	MGLibA_00563	1700094D03Rik	12	18	0.0244018	1	Negative
552	MGLibA_00564	1700101E01Rik	18	52	-0.848827	0.164316	Positive
553	MGLibA_00565	1700101E01Rik	29	55	-0.358927	0.617112	Positive
554	MGLibA_00566	1700101E01Rik	3	1	0.875538	0.651537	Negative
555	MGLibA_00567	1700102P08Rik	14	12	0.620966	0.599754	Negative
556	MGLibA_00568	1700102P08Rik	8	6	0.701509	0.666134	Negative
557	MGLibA_00569	1700102P08Rik	4	10	-0.276465	0.921241	Positive
558	MGLibA_00570	1700106J16Rik	15	39	-0.677003	0.402551	Positive
559	MGLibA_00571	1700106J16Rik	47	61	0.116547	0.933287	Negative
560	MGLibA_00572	1700106J16Rik	36	39	0.358621	0.637809	Negative
561	MGLibA_00573	1700109H08Rik	68	89	0.0957366	0.925722	Negative
562	MGLibA_00574	1700109H08Rik	57	81	-0.0115675	1	Positive
563	MGLibA_00575	1700109H08Rik	50	39	0.782429	0.108087	Negative
564	MGLibA_00576	1700110M21Rik	15	24	-0.075552	1	Positive
565	MGLibA_00577	1700110M21Rik	61	87	-0.0186669	1	Positive
566	MGLibA_00578	1700110M21Rik	44	31	0.905286	0.0753554	Negative
567	MGLibA_00579	1700112E06Rik	90	89	0.475768	0.20731	Negative
568	MGLibA_00580	1700112E06Rik	17	22	0.165045	0.967472	Negative
569	MGLibA_00581	1700112E06Rik	5	8	0.0819893	1	Negative
570	MGLibA_00582	1700113H08Rik	30	27	0.589784	0.416519	Negative
571	MGLibA_00583	1700113H08Rik	83	111	0.0619515	0.970504	Negative
572	MGLibA_00584	1700113H08Rik	58	91	-0.147182	0.860952	Positive
573	MGLibA_00585	1700122O11Rik	28	42	-0.0496938	1	Positive
574	MGLibA_00586	1700122O11Rik	23	74	-1.03592	0.0294259	Positive
575	MGLibA_00587	1700122O11Rik	49	81	-0.210876	0.778913	Positive
576	MGLibA_00588	1700123I01Rik	3	8	-0.239939	0.983045	Positive
577	MGLibA_00589	1700123I01Rik	23	38	-0.158409	0.93837	Positive
578	MGLibA_00590	1700123I01Rik	30	53	-0.268197	0.751716	Positive
579	MGLibA_00591	1700123K08Rik	45	57	0.150161	0.891878	Negative
580	MGLibA_00592	1700123K08Rik	65	59	0.589784	0.170268	Negative
581	MGLibA_00593	1700123K08Rik	75	88	0.24327	0.648767	Negative
582	MGLibA_00594	1700123O20Rik	13	10	0.723535	0.50439	Negative
583	MGLibA_00595	1700123O20Rik	7	15	-0.276465	0.93837	Positive
584	MGLibA_00596	1700123O20Rik	11	19	-0.124462	0.999346	Positive
585	MGLibA_00597	1700125H20Rik	42	87	-0.508472	0.282528	Positive
586	MGLibA_00598	1700125H20Rik	29	39	0.0885321	0.980862	Negative
587	MGLibA_00599	1700125H20Rik	44	80	-0.33418	0.57811	Positive
588	MGLibA_00600	1700129C05Rik	32	38	0.24369	0.818667	Negative
589	MGLibA_00601	1700129C05Rik	39	70	-0.308886	0.631937	Positive
590	MGLibA_00602	NA	NA	5	-0.539499	0.878341	Positive
591	MGLibA_00603	1810009A15Rik	37	24	0.994837	0.086164	Negative
592	MGLibA_00604	1810009A15Rik	4	26	-1.32377	0.1545	Positive
593	MGLibA_00605	1810009A15Rik	7	8	0.345024	0.848337	Negative
594	MGLibA_00606	1810009J06Rik	22	40	-0.276465	0.801662	Positive
595	MGLibA_00607	1810009J06Rik	40	63	-0.135109	0.929857	Positive
596	MGLibA_00608	1810009J06Rik	42	34	0.729688	0.186076	Negative
597	MGLibA_00609	1810010H24Rik	10	4	1.19747	0.314723	Negative
598	MGLibA_00610	1810010H24Rik	7	28	-0.998931	0.282499	Positive
599	MGLibA_00611	1810010H24Rik	45	41	0.580795	0.28668	Negative
600	MGLibA_00612	1810011H11Rik	59	94	-0.168856	0.803897	Positive
601	MGLibA_00613	1810011H11Rik	24	88	-1.22068	0.004141	Positive
602	MGLibA_00614	1810011H11Rik	24	22	0.563594	0.518535	Negative
603	MGLibA_00615	1810011O10Rik	7	9	0.238108	0.925704	Negative
604	MGLibA_00616	1810011O10Rik	25	48	-0.360529	0.682459	Positive
605	MGLibA_00617	1810011O10Rik	28	24	0.646914	0.390566	Negative
606	MGLibA_00618	1810013L24Rik	45	37	0.71204	0.178678	Negative
607	MGLibA_00620	1810013L24Rik	1	NA	0.723535	0.843409	Negative
608	MGLibA_00621	1810019J16Rik	16	14	0.604891	0.554337	Negative
609	MGLibA_00622	1810019J16Rik	7	26	-0.908733	0.325413	Positive
610	MGLibA_00623	1810019J16Rik	10	23	-0.439963	0.722692	Positive
611	MGLibA_00624	1810022K09Rik	35	33	0.534502	0.417937	Negative
612	MGLibA_00625	1810022K09Rik	10	9	0.560037	0.709395	Negative
613	MGLibA_00627	1810024B03Rik	21	15	0.839013	0.293046	Negative
614	MGLibA_00628	1810024B03Rik	10	14	0.119464	0.995263	Negative
615	MGLibA_00629	1810024B03Rik	32	40	0.178101	0.863891	Negative
616	MGLibA_00630	1810026J23Rik	5	13	-0.387496	0.860412	Positive
617	MGLibA_00631	NA	NA	1	0.197467	1	Negative
618	MGLibA_00632	1810026J23Rik	23	14	1.01993	0.167269	Negative
619	MGLibA_00633	1810030O07Rik	73	130	-0.330912	0.420355	Positive
620	MGLibA_00634	1810030O07Rik	5	12	-0.305034	0.927332	Positive
621	MGLibA_00635	1810030O07Rik	18	6	1.52463	0.0621326	Negative
622	MGLibA_00636	1810033B17Rik	33	42	0.15384	0.906593	Negative
623	MGLibA_00637	1810033B17Rik	26	29	0.327234	0.733018	Negative
624	MGLibA_00638	1810033B17Rik	2	16	-1.12446	0.369996	Positive
625	MGLibA_00639	1810037I17Rik	15	25	-0.124462	1	Positive
626	MGLibA_00640	1810037I17Rik	1	4	-0.124462	1	Positive
627	MGLibA_00641	1810037I17Rik	50	54	0.359218	0.534677	Negative
628	MGLibA_00642	1810041L15Rik	23	23	0.460501	0.646713	Negative
629	MGLibA_00643	1810041L15Rik	20	26	0.150161	0.921387	Negative
630	MGLibA_00644	1810041L15Rik	2	6	-0.191576	1	Positive
631	MGLibA_00645	1810043G02Rik	6	8	0.219493	0.986361	Negative
632	MGLibA_00646	1810043G02Rik	21	28	0.116547	0.973837	Negative
633	MGLibA_00647	1810043G02Rik	37	72	-0.413968	0.46778	Positive
634	MGLibA_00648	1810043H04Rik	1	6	-0.413968	0.891878	Positive
635	MGLibA_00649	1810043H04Rik	9	6	0.808424	0.506889	Negative
636	MGLibA_00650	1810043H04Rik	21	16	0.768623	0.353943	Negative
637	MGLibA_00651	1810046K07Rik	25	51	-0.439963	0.542156	Positive
638	MGLibA_00652	1810046K07Rik	52	76	-0.0464591	0.995989	Positive
639	MGLibA_00653	1810046K07Rik	77	121	-0.159227	0.809424	Positive
640	MGLibA_00654	1810055G02Rik	30	39	0.130352	0.944758	Negative
641	MGLibA_00655	1810055G02Rik	14	40	-0.783425	0.303726	Positive
642	MGLibA_00656	1810055G02Rik	7	4	0.875538	0.536357	Negative
643	MGLibA_00657	1810062G17Rik	88	73	0.714258	0.041288	Negative
644	MGLibA_00658	1810062G17Rik	41	66	-0.165684	0.861029	Positive
645	MGLibA_00659	1810062G17Rik	67	89	0.0758371	0.956751	Negative
646	MGLibA_00660	1810065E05Rik	21	23	0.353586	0.757461	Negative
647	MGLibA_00661	1810065E05Rik	87	136	-0.155488	0.770092	Positive
648	MGLibA_00662	1810065E05Rik	10	18	-0.15617	0.997754	Positive
649	MGLibA_00663	2023-03-02	15	9	0.975074	0.301846	Negative
650	MGLibA_00664	2023-03-02	42	49	0.260202	0.725658	Negative
651	MGLibA_00665	2023-03-02	10	19	-0.217571	0.952287	Positive
652	MGLibA_00667	2023-09-02	5	25	-1.12446	0.24273	Positive
653	MGLibA_00668	2023-09-02	10	13	0.197467	0.942195	Negative
654	MGLibA_00669	2010001E11Rik	28	46	-0.16753	0.906593	Positive
655	MGLibA_00670	2010001E11Rik	42	117	-0.915648	0.0115163	Positive
656	MGLibA_00671	2010001E11Rik	24	37	-0.0738355	1	Positive
657	MGLibA_00672	2010002M12Rik	116	114	0.484546	0.12675	Negative
658	MGLibA_00673	2010002M12Rik	94	91	0.504895	0.161253	Negative
659	MGLibA_00674	2010002M12Rik	57	68	0.224873	0.735942	Negative
660	MGLibA_00675	2010003K11Rik	10	30	-0.761892	0.377269	Positive
661	MGLibA_00676	2010003K11Rik	2	8	-0.432584	0.902258	Positive
662	MGLibA_00677	2010003K11Rik	29	21	0.847524	0.203588	Negative
663	MGLibA_00678	2010005H15Rik	20	45	-0.539499	0.454416	Positive
664	MGLibA_00679	2010005H15Rik	2	10	-0.639035	0.74429	Positive
665	MGLibA_00680	2010005H15Rik	13	68	-1.5594	0.00198871	Positive
666	MGLibA_00681	2010012O05Rik	27	27	0.460501	0.561091	Negative
667	MGLibA_00682	2010012O05Rik	27	41	-0.063061	1	Positive
668	MGLibA_00683	2010012O05Rik	16	8	1.15238	0.195831	Negative
669	MGLibA_00684	2010015L04Rik	5	12	-0.305034	0.927332	Positive
670	MGLibA_00685	2010015L04Rik	2	10	-0.639035	0.74429	Positive
671	MGLibA_00686	2010015L04Rik	34	30	0.61662	0.355783	Negative
672	MGLibA_00687	2010106E10Rik	62	73	0.241188	0.680832	Negative
673	MGLibA_00688	2010106E10Rik	9	30	-0.861427	0.314211	Positive
674	MGLibA_00689	2010106E10Rik	40	50	0.170994	0.882414	Negative
675	MGLibA_00690	2010107E04Rik	5	4	0.612504	0.722692	Negative
676	MGLibA_00691	2010107E04Rik	8	18	-0.362621	0.822942	Positive
677	MGLibA_00692	2010107E04Rik	61	70	0.276076	0.633504	Negative
678	MGLibA_00693	2010107G12Rik	37	30	0.723535	0.214643	Negative
679	MGLibA_00694	2010107G12Rik	5	16	-0.609888	0.722692	Positive
680	MGLibA_00695	2010107G12Rik	4	10	-0.276465	0.921241	Positive
681	MGLibA_00696	2010107G23Rik	3	11	-0.539499	0.761016	Positive
682	MGLibA_00697	2010107G23Rik	15	50	-0.998931	0.100326	Positive
683	MGLibA_00698	2010107G23Rik	13	22	-0.124462	1	Positive
684	MGLibA_00699	2010109A12Rik	7	6	0.586032	0.747862	Negative
685	MGLibA_00700	2010109A12Rik	25	40	-0.124462	0.979846	Positive
686	MGLibA_00701	2010109A12Rik	15	15	0.460501	0.701343	Negative
687	MGLibA_00702	2010109I03Rik	11	22	-0.294387	0.843409	Positive
688	MGLibA_00703	2010109I03Rik	63	57	0.593767	0.182941	Negative
689	MGLibA_00704	2010109I03Rik	23	62	-0.798233	0.139386	Positive
690	MGLibA_00705	2010111I01Rik	31	35	0.308498	0.71846	Negative
691	MGLibA_00706	2010111I01Rik	6	11	-0.0800675	1	Positive
692	MGLibA_00707	NA	NA	7	-0.802533	0.698231	Positive
693	MGLibA_00708	2010300C02Rik	42	51	0.207735	0.811178	Negative
694	MGLibA_00709	2010300C02Rik	38	61	-0.157628	0.891878	Positive
695	MGLibA_00710	2010300C02Rik	3	6	0.0010693	1	Negative
696	MGLibA_00711	2010315B03Rik	27	34	0.175099	0.891878	Negative
697	MGLibA_00712	2010315B03Rik	21	47	-0.539499	0.463644	Positive
698	MGLibA_00713	2010315B03Rik	69	89	0.115365	0.896211	Negative
699	MGLibA_00714	2200002D01Rik	7	8	0.345024	0.848337	Negative
700	MGLibA_00715	2200002D01Rik	7	6	0.586032	0.747862	Negative
701	MGLibA_00716	2200002D01Rik	16	19	0.267856	0.848049	Negative
702	MGLibA_00717	2200002J24Rik	3	11	-0.539499	0.761016	Positive
703	MGLibA_00718	2200002J24Rik	45	33	0.85643	0.0981715	Negative
704	MGLibA_00719	2200002J24Rik	40	42	0.397765	0.55878	Negative
705	MGLibA_00720	2210010C04Rik	15	19	0.197467	0.902258	Negative
706	MGLibA_00721	NA	NA	18	-1.74113	0.131695	Positive
707	MGLibA_00722	2210010C04Rik	19	20	0.401607	0.737161	Negative
708	MGLibA_00723	2210013O21Rik	8	22	-0.593947	0.627353	Positive
709	MGLibA_00724	2210013O21Rik	9	1	1.68289	0.183712	Negative
710	MGLibA_00725	2210013O21Rik	10	19	-0.217571	0.952287	Positive
711	MGLibA_00726	2210016F16Rik	41	30	0.85478	0.116934	Negative
712	MGLibA_00727	2210016F16Rik	27	43	-0.124462	0.946985	Positive
713	MGLibA_00728	2210016F16Rik	33	37	0.316111	0.725577	Negative
714	MGLibA_00729	2210016L21Rik	8	2	1.35359	0.264432	Negative
715	MGLibA_00730	2210016L21Rik	34	45	0.102047	0.954192	Negative
716	MGLibA_00731	2210016L21Rik	12	17	0.0885321	0.998911	Negative
717	MGLibA_00732	2210018M11Rik	26	15	1.09277	0.122128	Negative
718	MGLibA_00733	2210018M11Rik	44	55	0.16832	0.854826	Negative
719	MGLibA_00734	2210018M11Rik	18	51	-0.823292	0.188987	Positive
720	MGLibA_00735	NA	NA	5	-0.539499	0.878341	Positive
721	MGLibA_00736	2210404O07Rik	14	26	-0.245768	0.911468	Positive
722	MGLibA_00737	NA	NA	6	-0.677003	0.78963	Positive
723	MGLibA_00738	2210404O09Rik	50	103	-0.513027	0.229284	Positive
724	MGLibA_00739	2210404O09Rik	19	43	-0.539499	0.48899	Positive
725	MGLibA_00740	2210404O09Rik	14	9	0.901074	0.36049	Negative
726	MGLibA_00741	2210407C18Rik	9	14	0.0199283	1	Negative
727	MGLibA_00742	2210407C18Rik	14	17	0.248997	0.892522	Negative
728	MGLibA_00743	2210407C18Rik	20	28	0.059963	1	Negative
729	MGLibA_00744	2210408I21Rik	16	23	0.0454634	1	Negative
730	MGLibA_00745	2210408I21Rik	9	15	-0.0540723	1	Positive
731	MGLibA_00746	2210408I21Rik	4	10	-0.276465	0.921241	Positive
732	MGLibA_00747	2300002M23Rik	30	20	0.945928	0.139464	Negative
733	MGLibA_00748	2300002M23Rik	4	6	0.170994	0.982361	Negative
734	MGLibA_00749	2300002M23Rik	32	69	-0.539499	0.331987	Positive
735	MGLibA_00750	2300003K06Rik	6	2	1.11258	0.485756	Negative
736	MGLibA_00751	2300003K06Rik	39	54	0.0372895	1	Negative
737	MGLibA_00752	2300003K06Rik	40	18	1.42879	0.00677539	Negative
738	MGLibA_00753	2300005B03Rik	29	37	0.155646	0.898323	Negative
739	MGLibA_00754	2300005B03Rik	4	NA	1.3085	0.416799	Negative
740	MGLibA_00755	2300005B03Rik	18	52	-0.848827	0.164316	Positive
741	MGLibA_00756	2300009A05Rik	5	12	-0.305034	0.927332	Positive
742	MGLibA_00757	2300009A05Rik	30	47	-0.110656	0.952287	Positive
743	MGLibA_00758	2300009A05Rik	6	45	-1.72392	0.007568	Positive
744	MGLibA_00759	2310002J15Rik	13	3	1.63043	0.1115	Negative
745	MGLibA_00760	2310002J15Rik	36	78	-0.556987	0.271933	Positive
746	MGLibA_00761	2310002J15Rik	21	44	-0.453769	0.554337	Positive
747	MGLibA_00762	2310002L09Rik	6	2	1.11258	0.485756	Negative
748	MGLibA_00763	2310002L09Rik	11	23	-0.346854	0.843409	Positive
749	MGLibA_00764	2310002L09Rik	51	62	0.201767	0.795249	Negative
750	MGLibA_00765	2310003H01Rik	3	19	-1.12446	0.342071	Positive
751	MGLibA_00766	2310003H01Rik	10	22	-0.387496	0.776007	Positive
752	MGLibA_00767	2310003H01Rik	3	5	0.138573	0.979846	Negative
753	MGLibA_00768	2310005G13Rik	37	52	0.0199283	1	Negative
754	MGLibA_00769	2310005G13Rik	104	132	0.130653	0.805809	Negative
755	MGLibA_00770	2310005G13Rik	32	21	0.969515	0.123527	Negative
756	MGLibA_00771	2310007B03Rik	10	25	-0.539499	0.655762	Positive
757	MGLibA_00772	2310007B03Rik	58	42	0.883192	0.0407303	Negative
758	MGLibA_00773	2310007B03Rik	18	14	0.736135	0.43186	Negative
759	MGLibA_00774	2310007L24Rik	30	50	-0.191576	0.872802	Positive
760	MGLibA_00775	2310007L24Rik	67	77	0.272874	0.618338	Negative
761	MGLibA_00776	2310007L24Rik	29	34	0.262562	0.804814	Negative
762	MGLibA_00777	2310009B15Rik	15	17	0.322997	0.842096	Negative
763	MGLibA_00778	2310009B15Rik	28	37	0.112578	0.942339	Negative
764	MGLibA_00779	2310009B15Rik	47	70	-0.0678781	0.994294	Positive
765	MGLibA_00780	2310011J03Rik	27	58	-0.516779	0.432875	Positive
766	MGLibA_00781	2310011J03Rik	13	17	0.170994	0.954478	Negative
767	MGLibA_00782	2310011J03Rik	45	37	0.71204	0.178678	Negative
768	MGLibA_00783	2310014L17Rik	3	5	0.138573	0.979846	Negative
769	MGLibA_00784	2310014L17Rik	18	23	0.176708	0.913275	Negative
770	MGLibA_00785	2310014L17Rik	22	41	-0.308174	0.757461	Positive
771	MGLibA_00786	2310022A10Rik	3	10	-0.44639	0.842096	Positive
772	MGLibA_00787	2310022A10Rik	1	3	0.0454634	1	Negative
773	MGLibA_00788	2310022A10Rik	29	24	0.689983	0.345305	Negative
774	MGLibA_00789	2310022B05Rik	24	21	0.618042	0.457729	Negative
775	MGLibA_00790	2310022B05Rik	25	32	0.157938	0.933597	Negative
776	MGLibA_00791	NA	NA	9	-1.02493	0.607508	Positive
777	MGLibA_00792	2310030G06Rik	62	51	0.719235	0.0928953	Negative
778	MGLibA_00793	2310030G06Rik	41	66	-0.165684	0.861029	Positive
779	MGLibA_00795	2310033P09Rik	11	9	0.653146	0.631937	Negative
780	MGLibA_00796	2310033P09Rik	27	34	0.175099	0.891878	Negative
781	MGLibA_00797	2310033P09Rik	4	13	-0.539499	0.775725	Positive
782	MGLibA_00798	2310034C09Rik	16	29	-0.234644	0.870225	Positive
783	MGLibA_00799	2310034C09Rik	17	26	-0.0342638	1	Positive
784	MGLibA_00800	2310034C09Rik	34	50	-0.0354566	1	Positive
785	MGLibA_00801	2310035C23Rik	34	32	0.53645	0.412046	Negative
786	MGLibA_00802	2310035C23Rik	14	30	-0.420855	0.69996	Positive
787	MGLibA_00803	2310035C23Rik	27	19	0.875538	0.219108	Negative
788	MGLibA_00804	2310036O22Rik	3	6	0.0010693	1	Negative
789	MGLibA_00805	2310036O22Rik	7	17	-0.413968	0.811645	Positive
790	MGLibA_00806	2310036O22Rik	2	NA	0.945928	0.733018	Negative
791	MGLibA_00807	2310039H08Rik	16	29	-0.234644	0.870225	Positive
792	MGLibA_00808	2310039H08Rik	8	6	0.701509	0.666134	Negative
793	MGLibA_00809	NA	NA	1	0.197467	1	Negative
794	MGLibA_00810	2310042D19Rik	12	28	-0.49643	0.681401	Positive
795	MGLibA_00811	2310042D19Rik	28	41	-0.0186669	1	Positive
796	MGLibA_00812	2310042D19Rik	58	92	-0.162132	0.835475	Positive
797	MGLibA_00813	2310042E22Rik	5	11	-0.217571	0.988764	Positive
798	MGLibA_00814	2310042E22Rik	6	20	-0.723924	0.526027	Positive
799	MGLibA_00815	2310042E22Rik	9	11	0.267856	0.933597	Negative
800	MGLibA_00816	2310044G17Rik	41	66	-0.165684	0.861029	Positive
801	MGLibA_00817	2310044G17Rik	2	6	-0.191576	1	Positive
802	MGLibA_00818	2310044G17Rik	15	49	-0.972458	0.116716	Positive
803	MGLibA_00819	2310045N01Rik	11	12	0.373038	0.809424	Negative
804	MGLibA_00820	2310045N01Rik	35	33	0.534502	0.417937	Negative
805	MGLibA_00821	2310045N01Rik	43	63	-0.0419994	1	Positive
806	MGLibA_00822	2310047M10Rik	19	7	1.4605	0.0698626	Negative
807	MGLibA_00823	2310047M10Rik	26	24	0.556716	0.485756	Negative
808	MGLibA_00824	2310047M10Rik	63	37	1.15565	0.00491357	Negative
809	MGLibA_00825	2310050C09Rik	12	5	1.22604	0.229284	Negative
810	MGLibA_00826	2310050C09Rik	11	38	-0.965764	0.19885	Positive
811	MGLibA_00827	2310050C09Rik	3	16	-0.931817	0.459844	Positive
812	MGLibA_00828	2310057J18Rik	13	17	0.170994	0.954478	Negative
813	MGLibA_00829	2310057J18Rik	10	10	0.460501	0.791692	Negative
814	MGLibA_00831	2310057M21Rik	21	27	0.160941	0.924507	Negative
815	MGLibA_00832	2310057M21Rik	8	18	-0.362621	0.822942	Positive
816	MGLibA_00833	2310057M21Rik	18	32	-0.22539	0.878341	Positive
817	MGLibA_00834	2310057N15Rik	66	90	0.0403924	1	Negative
818	MGLibA_00835	2310057N15Rik	23	26	0.31366	0.772643	Negative
819	MGLibA_00836	2310057N15Rik	77	90	0.248197	0.619575	Negative
820	MGLibA_00837	2310061I04Rik	17	11	0.919933	0.336127	Negative
821	MGLibA_00838	2310061I04Rik	5	24	-1.07555	0.28715	Positive
822	MGLibA_00839	2310061I04Rik	1	5	-0.276465	0.976696	Positive
823	MGLibA_00841	2310061N02Rik	66	87	0.0866861	0.955419	Negative
824	MGLibA_00842	2310061N02Rik	120	160	0.059963	0.939088	Negative
825	MGLibA_00843	2310067B10Rik	13	5	1.3085	0.18387	Negative
826	MGLibA_00844	2310067B10Rik	23	28	0.223462	0.878341	Negative
827	MGLibA_00845	2310067B10Rik	33	56	-0.222309	0.804875	Positive
828	MGLibA_00846	2310079G19Rik	49	59	0.215388	0.790037	Negative
829	MGLibA_00847	2310079G19Rik	82	71	0.655517	0.075495	Negative
830	MGLibA_00848	2310079G19Rik	70	63	0.601857	0.146181	Negative
831	MGLibA_00849	2410002F23Rik	20	34	-0.181045	0.930155	Positive
832	MGLibA_00850	2410002F23Rik	1	11	-0.954537	0.548642	Positive
833	MGLibA_00851	2410002F23Rik	36	45	0.174197	0.873581	Negative
834	MGLibA_00852	2410004B18Rik	24	41	-0.20508	0.896303	Positive
835	MGLibA_00853	2410004B18Rik	41	48	0.256142	0.761016	Negative
836	MGLibA_00854	2410004B18Rik	2	10	-0.639035	0.74429	Positive
837	MGLibA_00855	2410004P03Rik	48	77	-0.169131	0.843409	Positive
838	MGLibA_00856	2410004P03Rik	2	2	0.460501	0.872802	Negative
839	MGLibA_00857	2410004P03Rik	26	30	0.285414	0.78963	Negative
840	MGLibA_00858	2410012M07Rik	9	13	0.0979308	0.994754	Negative
841	MGLibA_00859	2410012M07Rik	54	88	-0.196015	0.791692	Positive
842	MGLibA_00860	2410012M07Rik	19	40	-0.44639	0.637809	Positive
843	MGLibA_00861	2410015M20Rik	54	80	-0.066247	0.976696	Positive
844	MGLibA_00862	2410015M20Rik	7	NA	1.72354	0.200333	Negative
845	MGLibA_00863	2410015M20Rik	20	32	-0.105096	0.975266	Positive
846	MGLibA_00864	2410016O06Rik	30	17	1.13035	0.077902	Negative
847	MGLibA_00865	2410016O06Rik	42	48	0.287169	0.722692	Negative
848	MGLibA_00866	2410016O06Rik	63	64	0.439439	0.368018	Negative
849	MGLibA_00867	2410018M08Rik	9	23	-0.539499	0.644871	Positive
850	MGLibA_00868	2410018M08Rik	15	36	-0.575123	0.493202	Positive
851	MGLibA_00869	2410018M08Rik	76	95	0.156495	0.820036	Negative
852	MGLibA_00870	2410076I21Rik	17	12	0.83247	0.352922	Negative
853	MGLibA_00871	2410076I21Rik	47	39	0.701509	0.166296	Negative
854	MGLibA_00872	2410076I21Rik	25	69	-0.842062	0.101291	Positive
855	MGLibA_00873	2410089E03Rik	2	3	0.267856	0.973837	Negative
856	MGLibA_00874	2410089E03Rik	40	45	0.308498	0.666134	Negative
857	MGLibA_00875	2410089E03Rik	24	18	0.79492	0.285902	Negative
858	MGLibA_00876	2410124H12Rik	16	36	-0.504734	0.554337	Positive
859	MGLibA_00877	2410124H12Rik	51	81	-0.158409	0.848405	Positive
860	MGLibA_00878	2410124H12Rik	38	60	-0.135602	0.926949	Positive
861	MGLibA_00879	2410127L17Rik	14	30	-0.420855	0.69996	Positive
862	MGLibA_00880	2410127L17Rik	2	6	-0.191576	1	Positive
863	MGLibA_00881	2410127L17Rik	18	31	-0.185862	0.925704	Positive
864	MGLibA_00882	2410131K14Rik	47	32	0.951487	0.0561106	Negative
865	MGLibA_00883	2410131K14Rik	14	19	0.123466	1	Negative
866	MGLibA_00884	2410131K14Rik	8	24	-0.69704	0.505323	Positive
867	MGLibA_00885	2410137M14Rik	35	60	-0.239939	0.772858	Positive
868	MGLibA_00886	2410137M14Rik	63	62	0.481875	0.300235	Negative
869	MGLibA_00887	2410137M14Rik	99	169	-0.282003	0.451728	Positive
870	MGLibA_00888	2410141K09Rik	26	33	0.16677	0.891878	Negative
871	MGLibA_00889	2410141K09Rik	17	5	1.598	0.0677857	Negative
872	MGLibA_00890	2410141K09Rik	8	15	-0.160987	0.994754	Positive
873	MGLibA_00891	2510002D24Rik	11	36	-0.897051	0.229353	Positive
874	MGLibA_00892	2510002D24Rik	86	111	0.110315	0.887736	Negative
875	MGLibA_00893	2510002D24Rik	42	65	-0.114193	0.933287	Positive
876	MGLibA_00894	2510003E04Rik	13	16	0.238108	0.891878	Negative
877	MGLibA_00895	2510003E04Rik	24	20	0.674626	0.39966	Negative
878	MGLibA_00896	2510003E04Rik	3	4	0.290576	0.976696	Negative
879	MGLibA_00897	2510009E07Rik	4	7	0.0454634	1	Negative
880	MGLibA_00898	2510009E07Rik	23	20	0.624	0.447755	Negative
881	MGLibA_00899	2510009E07Rik	3	6	0.0010693	1	Negative
882	MGLibA_00900	2510039O18Rik	15	38	-0.643836	0.402551	Positive
883	MGLibA_00901	2510039O18Rik	1	4	-0.124462	1	Positive
884	MGLibA_00902	2510039O18Rik	46	54	0.250283	0.737161	Negative
885	MGLibA_00903	2510049J12Rik	11	14	0.212573	0.944758	Negative
886	MGLibA_00904	2510049J12Rik	6	8	0.219493	0.986361	Negative
887	MGLibA_00905	2510049J12Rik	50	159	-1.11569	0.000138014	Positive
888	MGLibA_00906	2610002J02Rik	36	54	-0.0645901	0.988764	Positive
889	MGLibA_00907	2610002J02Rik	6	NA	1.598	0.25867	Negative
890	MGLibA_00908	2610002J02Rik	11	9	0.653146	0.631937	Negative
891	MGLibA_00909	2610002M06Rik	32	17	1.21052	0.0522748	Negative
892	MGLibA_00910	2610002M06Rik	24	64	-0.790043	0.145383	Positive
893	MGLibA_00911	2610002M06Rik	30	59	-0.410216	0.536357	Positive
894	MGLibA_00912	2610008E11Rik	1	4	-0.124462	1	Positive
895	MGLibA_00913	2610008E11Rik	32	29	0.582491	0.388736	Negative
896	MGLibA_00914	2610008E11Rik	18	45	-0.659793	0.351889	Positive
897	MGLibA_00915	2610015P09Rik	54	85	-0.148709	0.855046	Positive
898	MGLibA_00916	2610015P09Rik	21	31	-0.00898436	1	Positive
899	MGLibA_00917	2610015P09Rik	5	19	-0.802533	0.508149	Positive
900	MGLibA_00918	2610018G03Rik	18	21	0.283623	0.855323	Negative
901	MGLibA_00919	2610018G03Rik	4	4	0.460501	0.891878	Negative
902	MGLibA_00920	2610018G03Rik	28	32	0.295442	0.747862	Negative
903	MGLibA_00921	2610020H08Rik	81	104	0.118581	0.855323	Negative
904	MGLibA_00922	2610020H08Rik	15	28	-0.261965	0.864271	Positive
905	MGLibA_00923	2610020H08Rik	20	33	-0.14357	0.975266	Positive
906	MGLibA_00924	2610028H24Rik	33	59	-0.291572	0.726397	Positive
907	MGLibA_00925	2610028H24Rik	4	2	0.823071	0.679531	Negative
908	MGLibA_00926	2610028H24Rik	7	8	0.345024	0.848337	Negative
909	MGLibA_00927	2610034B18Rik	9	16	-0.124462	0.996279	Positive
910	MGLibA_00928	2610034B18Rik	1	6	-0.413968	0.891878	Positive
911	MGLibA_00929	2610034B18Rik	12	32	-0.66149	0.454416	Positive
912	MGLibA_00930	2610034M16Rik	32	44	0.0552444	1	Negative
913	MGLibA_00931	2610034M16Rik	4	14	-0.617502	0.701941	Positive
914	MGLibA_00932	2610034M16Rik	43	40	0.55361	0.346707	Negative
915	MGLibA_00933	2610044O15Rik8	14	6	1.249	0.200505	Negative
916	MGLibA_00934	2610044O15Rik8	14	20	0.0645722	1	Negative
917	MGLibA_00935	2610044O15Rik8	45	78	-0.270682	0.697929	Positive
918	MGLibA_00936	2610301B20Rik	57	90	-0.155158	0.832765	Positive
919	MGLibA_00938	2610301B20Rik	34	27	0.745903	0.222396	Negative
920	MGLibA_00939	2610305D13Rik	20	21	0.403917	0.688477	Negative
921	MGLibA_00940	2610305D13Rik	11	28	-0.583893	0.546235	Positive
922	MGLibA_00941	2610305D13Rik	9	21	-0.432584	0.767931	Positive
923	MGLibA_00942	2610318N02Rik	15	22	0.0275415	1	Negative
924	MGLibA_00943	2610318N02Rik	1	NA	0.723535	0.843409	Negative
925	MGLibA_00944	2610318N02Rik	50	58	0.264581	0.71322	Negative
926	MGLibA_00945	2610507B11Rik	42	58	0.0378098	1	Negative
927	MGLibA_00946	2610507B11Rik	3	10	-0.44639	0.842096	Positive
928	MGLibA_00947	2610507B11Rik	15	10	0.875538	0.37422	Negative
929	MGLibA_00948	2610524H06Rik	12	25	-0.358927	0.791692	Positive
930	MGLibA_00949	NA	NA	2	-0.0249259	1	Positive
931	MGLibA_00950	2610524H06Rik	25	30	0.238108	0.842096	Negative
932	MGLibA_00951	2610528A11Rik	22	41	-0.308174	0.757461	Positive
933	MGLibA_00952	2610528A11Rik	9	9	0.460501	0.78263	Negative
934	MGLibA_00953	2610528A11Rik	49	95	-0.428468	0.374303	Positive
935	MGLibA_00954	2610528J11Rik	15	30	-0.346854	0.761016	Positive
936	MGLibA_00955	2610528J11Rik	37	60	-0.169549	0.889206	Positive
937	MGLibA_00956	2610528J11Rik	6	6	0.460501	0.832765	Negative
938	MGLibA_00957	NA	NA	6	-0.677003	0.78963	Positive
939	MGLibA_00958	2700029M09Rik	43	70	-0.183355	0.836149	Positive
940	MGLibA_00959	2700029M09Rik	1	4	-0.124462	1	Positive
941	MGLibA_00960	2700049A03Rik	38	49	0.131878	0.91918	Negative
942	MGLibA_00961	2700049A03Rik	9	19	-0.317107	0.887736	Positive
943	MGLibA_00962	2700049A03Rik	36	54	-0.0645901	0.988764	Positive
944	MGLibA_00963	2700050L05Rik	34	33	0.497976	0.461604	Negative
945	MGLibA_00964	2700050L05Rik	13	53	-1.22756	0.0339448	Positive
946	MGLibA_00965	2700050L05Rik	20	74	-1.19942	0.0105298	Positive
947	MGLibA_00966	2700060E02Rik	36	40	0.3262	0.689968	Negative
948	MGLibA_00967	2700060E02Rik	37	40	0.360965	0.645071	Negative
949	MGLibA_00968	2700060E02Rik	26	16	1.02238	0.131695	Negative
950	MGLibA_00969	2700062C07Rik	17	41	-0.603629	0.421352	Positive
951	MGLibA_00970	2700062C07Rik	75	65	0.653146	0.0940299	Negative
952	MGLibA_00971	2700062C07Rik	46	58	0.155646	0.860952	Negative
953	MGLibA_00972	2700081O15Rik	64	49	0.814138	0.0480336	Negative
954	MGLibA_00973	2700081O15Rik	6	22	-0.834955	0.467571	Positive
955	MGLibA_00974	2700081O15Rik	18	21	0.283623	0.855323	Negative
956	MGLibA_00975	2700089E24Rik	30	38	0.163519	0.901304	Negative
957	MGLibA_00976	2700089E24Rik	7	10	0.138573	0.990248	Negative
958	MGLibA_00977	2700089E24Rik	6	12	-0.16753	0.991348	Positive
959	MGLibA_00978	2700094K13Rik	26	69	-0.794756	0.122128	Positive
960	MGLibA_00979	2700094K13Rik	5	31	-1.3875	0.0969021	Positive
961	MGLibA_00980	2700094K13Rik	5	4	0.612504	0.722692	Negative
962	MGLibA_00981	2700097O09Rik	47	55	0.25405	0.741214	Negative
963	MGLibA_00982	2700097O09Rik	37	60	-0.169549	0.889206	Positive
964	MGLibA_00983	2700097O09Rik	3	20	-1.18336	0.287897	Positive
965	MGLibA_00984	2810004N23Rik	3	NA	1.13857	0.514755	Negative
966	MGLibA_00985	2810004N23Rik	80	69	0.660438	0.0813829	Negative
967	MGLibA_00986	2810004N23Rik	10	5	1.04546	0.408396	Negative
968	MGLibA_00987	2810006K23Rik	8	13	-0.00898436	1	Positive
969	MGLibA_00988	2810006K23Rik	4	5	0.308498	0.902251	Negative
970	MGLibA_00989	2810006K23Rik	29	42	-0.00662509	1	Positive
971	MGLibA_00990	2810007J24Rik	9	15	-0.0540723	1	Positive
972	MGLibA_00991	NA	NA	7	-0.802533	0.698231	Positive
973	MGLibA_00992	2810007J24Rik	29	18	1.0244	0.123527	Negative
974	MGLibA_00994	2810021J22Rik	36	42	0.263464	0.742674	Negative
975	MGLibA_00995	2810021J22Rik	31	37	0.238108	0.81534	Negative
976	MGLibA_00996	2810403A07Rik	10	1	1.78243	0.105817	Negative
977	MGLibA_00997	2810403A07Rik	50	52	0.408971	0.486291	Negative
978	MGLibA_00998	2810403A07Rik	5	9	-0.0249259	1	Positive
979	MGLibA_00999	2810408A11Rik	14	13	0.538503	0.682459	Negative
980	MGLibA_01000	2810408A11Rik	29	26	0.593767	0.408396	Negative
981	MGLibA_01001	2810408A11Rik	41	35	0.662135	0.247788	Negative
982	MGLibA_01002	2810408M09Rik	8	27	-0.839059	0.393859	Positive
983	MGLibA_01003	2810408M09Rik	31	42	0.0758371	0.983045	Negative
984	MGLibA_01004	2810408M09Rik	51	78	-0.107184	0.944673	Positive
985	MGLibA_01005	2810417H13Rik	5	1	1.19747	0.450082	Negative
986	MGLibA_01006	2810417H13Rik	68	105	-0.131034	0.876415	Positive
987	MGLibA_01007	2810417H13Rik	35	81	-0.643836	0.173456	Positive
988	MGLibA_01008	2810428I15Rik	24	29	0.231019	0.839131	Negative
989	MGLibA_01009	2810428I15Rik	4	5	0.308498	0.902251	Negative
990	MGLibA_01010	2810428I15Rik	2	11	-0.732144	0.662113	Positive
991	MGLibA_01011	2810459M11Rik	24	56	-0.612255	0.336038	Positive
992	MGLibA_01012	2810459M11Rik	2	17	-1.19158	0.313243	Positive
993	MGLibA_01013	NA	NA	5	-0.539499	0.878341	Positive
994	MGLibA_01014	2810474O19Rik	6	4	0.750008	0.627353	Negative
995	MGLibA_01015	2810474O19Rik	29	29	0.460501	0.57637	Negative
996	MGLibA_01016	2810474O19Rik	18	34	-0.301339	0.781583	Positive
997	MGLibA_01017	2900011O08Rik	23	45	-0.376	0.667098	Positive
998	MGLibA_01018	NA	NA	7	-0.802533	0.698231	Positive
999	MGLibA_01019	2900011O08Rik	15	18	0.258867	0.8982	Negative
1000	MGLibA_01020	2900026A02Rik	50	43	0.656898	0.186828	Negative
1001	MGLibA_01021	2900026A02Rik	22	55	-0.691502	0.253442	Positive
1002	MGLibA_01022	2900026A02Rik	46	80	-0.276465	0.663405	Positive
1003	MGLibA_01023	2900092C05Rik	15	5	1.4605	0.112655	Negative
1004	MGLibA_01024	2900092C05Rik	39	42	0.365344	0.606377	Negative
1005	MGLibA_01025	2900092C05Rik	45	41	0.580795	0.28668	Negative
1006	MGLibA_01026	2023-03-03	34	41	0.222341	0.827546	Negative
1007	MGLibA_01027	NA	NA	1	0.197467	1	Negative
1008	MGLibA_01028	2023-03-03	23	36	-0.0896962	1	Positive
1009	MGLibA_01029	2023-09-03	43	36	0.687911	0.225208	Negative
1010	MGLibA_01030	2023-09-03	3	NA	1.13857	0.514755	Negative
1011	MGLibA_01031	2023-09-03	60	70	0.25405	0.670977	Negative
1012	MGLibA_01032	3010026O09Rik	96	116	0.199849	0.674297	Negative
1013	MGLibA_01033	3010026O09Rik	31	27	0.630426	0.371796	Negative
1014	MGLibA_01034	3010026O09Rik	34	48	0.0179827	1	Negative
1015	MGLibA_01035	3110001I22Rik	65	126	-0.443639	0.250707	Positive
1016	MGLibA_01036	3110001I22Rik	22	32	0.00593506	1	Negative
1017	MGLibA_01037	3110001I22Rik	35	22	1.02754	0.0757797	Negative
1018	MGLibA_01038	3110002H16Rik	10	30	-0.761892	0.377269	Positive
1019	MGLibA_01039	3110002H16Rik	5	1	1.19747	0.450082	Negative
1020	MGLibA_01040	3110002H16Rik	28	57	-0.449301	0.520614	Positive
1021	MGLibA_01041	3110007F17Rik	16	43	-0.732144	0.290111	Positive
1022	MGLibA_01042	3110007F17Rik	7	2	1.23811	0.404897	Negative
1023	MGLibA_01043	3110007F17Rik	18	34	-0.301339	0.781583	Positive
1024	MGLibA_01044	3110009E18Rik	8	13	-0.00898436	1	Positive
1025	MGLibA_01045	3110009E18Rik	29	57	-0.406233	0.571923	Positive
1026	MGLibA_01046	3110009E18Rik	16	23	0.0454634	1	Negative
1027	MGLibA_01047	3110021N24Rik	27	39	0.0010693	1	Negative
1028	MGLibA_01048	3110021N24Rik	9	15	-0.0540723	1	Positive
1029	MGLibA_01049	3110021N24Rik	25	32	0.157938	0.933597	Negative
1030	MGLibA_01050	3110035E14Rik	62	80	0.117199	0.887948	Negative
1031	MGLibA_01051	3110035E14Rik	9	28	-0.776538	0.408419	Positive
1032	MGLibA_01052	3110035E14Rik	52	116	-0.625472	0.094522	Positive
1033	MGLibA_01053	3110040N11Rik	24	48	-0.409439	0.627353	Positive
1034	MGLibA_01054	3110040N11Rik	83	115	0.0130419	1	Negative
1035	MGLibA_01055	3110040N11Rik	25	45	-0.276465	0.772643	Positive
1036	MGLibA_01056	3110043O21Rik	30	26	0.635588	0.363116	Negative
1037	MGLibA_01057	3110043O21Rik	1	NA	0.723535	0.843409	Negative
1038	MGLibA_01058	3110043O21Rik	14	30	-0.420855	0.69996	Positive
1039	MGLibA_01059	3110047P20Rik	4	16	-0.761892	0.553277	Positive
1040	MGLibA_01060	3110047P20Rik	13	15	0.308498	0.831365	Negative
1041	MGLibA_01061	3110047P20Rik	1	2	0.238108	0.972203	Negative
1042	MGLibA_01062	3110052M02Rik	32	33	0.422027	0.605784	Negative
1043	MGLibA_01063	3110052M02Rik	19	114	-1.84935	3.76272e-07	Positive
1044	MGLibA_01064	3110052M02Rik	58	57	0.483585	0.337585	Negative
1045	MGLibA_01065	3110057O12Rik	41	50	0.202703	0.809424	Negative
1046	MGLibA_01066	3110057O12Rik	37	44	0.238108	0.791449	Negative
1047	MGLibA_01067	3110057O12Rik	24	38	-0.107783	0.979548	Positive
1048	MGLibA_01068	3110062M04Rik	46	59	0.132926	0.894104	Negative
1049	MGLibA_01069	3110062M04Rik	7	2	1.23811	0.404897	Negative
1050	MGLibA_01070	3110062M04Rik	77	135	-0.31123	0.461604	Positive
1051	MGLibA_01071	3110079O15Rik	3	NA	1.13857	0.514755	Negative
1052	MGLibA_01072	3110079O15Rik	27	18	0.936939	0.17692	Negative
1053	MGLibA_01073	3110079O15Rik	83	125	-0.102435	0.891878	Positive
1054	MGLibA_01074	3110082I17Rik	51	72	0.0010693	1	Negative
1055	MGLibA_01075	3110082I17Rik	2	6	-0.191576	1	Positive
1056	MGLibA_01076	3110082I17Rik	51	93	-0.346854	0.508584	Positive
1057	MGLibA_01077	3110082J24Rik	15	14	0.534502	0.625368	Negative
1058	MGLibA_01078	3110082J24Rik	5	6	0.322997	0.906593	Negative
1059	MGLibA_01079	3110082J24Rik	12	8	0.847524	0.467571	Negative
1060	MGLibA_01080	3300002I08Rik	2	8	-0.432584	0.902258	Positive
1061	MGLibA_01081	3300002I08Rik	3	NA	1.13857	0.514755	Negative
1062	MGLibA_01082	3300002I08Rik	67	61	0.586032	0.177089	Negative
1063	MGLibA_01083	3425401B19Rik	25	15	1.04546	0.147826	Negative
1064	MGLibA_01084	3425401B19Rik	45	102	-0.63711	0.119551	Positive
1065	MGLibA_01085	NA	NA	1	0.197467	1	Negative
1066	MGLibA_01086	3632451O06Rik	62	94	-0.102767	0.925704	Positive
1067	MGLibA_01087	3632451O06Rik	12	13	0.378039	0.816585	Negative
1068	MGLibA_01088	3632451O06Rik	33	25	0.801538	0.206141	Negative
1069	MGLibA_01089	3830403N18Rik	25	44	-0.247318	0.816738	Positive
1070	MGLibA_01090	3830403N18Rik	19	19	0.460501	0.671826	Negative
1071	MGLibA_01091	3830403N18Rik	12	9	0.740609	0.554517	Negative
1072	MGLibA_01092	3830406C13Rik	12	25	-0.358927	0.791692	Positive
1073	MGLibA_01093	3830406C13Rik	11	26	-0.493695	0.667098	Positive
1074	MGLibA_01094	3830406C13Rik	19	42	-0.509125	0.535566	Positive
1075	MGLibA_01095	3830417A13Rik	101	163	-0.203896	0.636072	Positive
1076	MGLibA_01096	3830417A13Rik	19	33	-0.202464	0.880985	Positive
1077	MGLibA_01097	3830417A13Rik	88	107	0.192305	0.722177	Negative
1078	MGLibA_01098	2023-03-04	24	32	0.109029	0.976696	Negative
1079	MGLibA_01099	2023-03-04	2	12	-0.819607	0.57811	Positive
1080	MGLibA_01100	2023-03-04	41	28	0.939669	0.0761507	Negative
1081	MGLibA_01101	2023-09-04	16	41	-0.670744	0.368018	Positive
1082	MGLibA_01102	2023-09-04	43	66	-0.104284	0.933597	Positive
1083	MGLibA_01103	2023-09-04	18	25	0.0771723	1	Negative
1084	MGLibA_01104	4430402I18Rik	22	19	0.630426	0.438248	Negative
1085	MGLibA_01105	4430402I18Rik	41	67	-0.185862	0.831365	Positive
1086	MGLibA_01106	4430402I18Rik	52	62	0.227302	0.758848	Negative
1087	MGLibA_01107	4632428N05Rik	5	12	-0.305034	0.927332	Positive
1088	MGLibA_01108	4632428N05Rik	15	6	1.323	0.161275	Negative
1089	MGLibA_01109	4632428N05Rik	21	22	0.406053	0.695896	Negative
1090	MGLibA_01110	4632434I11Rik	29	45	-0.0958924	0.983045	Positive
1091	MGLibA_01111	NA	NA	5	-0.539499	0.878341	Positive
1092	MGLibA_01112	4632434I11Rik	23	23	0.460501	0.646713	Negative
1093	MGLibA_01113	4732456N10Rik	6	1	1.33497	0.368018	Negative
1094	MGLibA_01114	4732456N10Rik	27	16	1.06818	0.108499	Negative
1095	MGLibA_01115	4732456N10Rik	12	28	-0.49643	0.681401	Positive
1096	MGLibA_01116	4833403I15Rik	8	11	0.160941	0.991444	Negative
1097	MGLibA_01117	4833403I15Rik	46	70	-0.0958924	0.972203	Positive
1098	MGLibA_01118	4833403I15Rik	40	81	-0.473911	0.356149	Positive
1099	MGLibA_01119	4833420G17Rik	57	53	0.556716	0.260448	Negative
1100	MGLibA_01120	4833420G17Rik	32	38	0.24369	0.818667	Negative
1101	MGLibA_01121	4833420G17Rik	10	24	-0.490589	0.722692	Positive
1102	MGLibA_01122	4833423E24Rik	17	31	-0.249992	0.872802	Positive
1103	MGLibA_01123	4833423E24Rik	28	20	0.861039	0.19774	Negative
1104	MGLibA_01124	4833423E24Rik	55	105	-0.413968	0.349365	Positive
1105	MGLibA_01125	4833424O15Rik	1	10	-0.861427	0.635649	Positive
1106	MGLibA_01126	4833424O15Rik	44	61	0.0308166	1	Negative
1107	MGLibA_01127	4833424O15Rik	5	26	-1.17177	0.203588	Positive
1108	MGLibA_01128	4833427G06Rik	34	32	0.53645	0.412046	Negative
1109	MGLibA_01129	4833427G06Rik	12	16	0.155646	0.952287	Negative
1110	MGLibA_01130	4833427G06Rik	1	3	0.0454634	1	Negative
1111	MGLibA_01131	4833439L19Rik	26	43	-0.170265	0.902251	Positive
1112	MGLibA_01132	4833439L19Rik	16	24	-0.00516265	1	Positive
1113	MGLibA_01133	4833439L19Rik	7	21	-0.654976	0.612917	Positive
1114	MGLibA_01134	4921501E09Rik	12	15	0.226036	0.887736	Negative
1115	MGLibA_01135	4921501E09Rik	34	34	0.460501	0.514755	Negative
1116	MGLibA_01136	4921501E09Rik	17	22	0.165045	0.967472	Negative
1117	MGLibA_01137	4921504E06Rik	10	22	-0.387496	0.776007	Positive
1118	MGLibA_01138	4921504E06Rik	17	43	-0.66503	0.379574	Positive
1119	MGLibA_01139	4921504E06Rik	7	7	0.460501	0.843409	Negative
1120	MGLibA_01140	4921506M07Rik	15	13	0.612504	0.544719	Negative
1121	MGLibA_01141	4921506M07Rik	28	34	0.219493	0.848337	Negative
1122	MGLibA_01142	4921506M07Rik	48	59	0.188421	0.829706	Negative
1123	MGLibA_01143	4921507P07Rik	6	2	1.11258	0.485756	Negative
1124	MGLibA_01144	4921507P07Rik	42	67	-0.154835	0.864271	Positive
1125	MGLibA_01145	4921507P07Rik	63	102	-0.193503	0.749587	Positive
1126	MGLibA_01146	4921509C19Rik	63	52	0.715074	0.0957447	Negative
1127	MGLibA_01147	4921509C19Rik	20	67	-1.06557	0.0323709	Positive
1128	MGLibA_01148	4921509C19Rik	13	22	-0.124462	1	Positive
1129	MGLibA_01149	4921511H03Rik	27	87	-1.06306	0.0142615	Positive
1130	MGLibA_01150	4921511H03Rik	31	43	0.0454634	1	Negative
1131	MGLibA_01151	4921511H03Rik	12	2	1.74061	0.0929894	Negative
1132	MGLibA_01152	4921511M17Rik	17	34	-0.36547	0.725658	Positive
1133	MGLibA_01153	4921511M17Rik	7	14	-0.202464	0.993249	Positive
1134	MGLibA_01154	4921511M17Rik	14	20	0.0645722	1	Negative
1135	MGLibA_01155	4921517D22Rik	12	17	0.0885321	0.998911	Negative
1136	MGLibA_01156	4921517D22Rik	22	25	0.308498	0.767869	Negative
1137	MGLibA_01157	4921517D22Rik	13	11	0.630426	0.584499	Negative
1138	MGLibA_01158	4921524J17Rik	42	65	-0.114193	0.933287	Positive
1139	MGLibA_01159	4921524J17Rik	9	8	0.567416	0.696864	Negative
1140	MGLibA_01160	4921524J17Rik	9	5	0.945928	0.481454	Negative
1141	MGLibA_01161	4921524L21Rik	22	57	-0.738808	0.199761	Positive
1142	MGLibA_01162	4921524L21Rik	59	107	-0.346854	0.450082	Positive
1143	MGLibA_01163	4921524L21Rik	37	101	-0.875102	0.0252891	Positive
1144	MGLibA_01164	4921530D09Rik	14	8	1.00799	0.287607	Negative
1145	MGLibA_01165	4921530D09Rik	11	3	1.4605	0.18406	Negative
1146	MGLibA_01166	4921530D09Rik	11	31	-0.709424	0.439888	Positive
1147	MGLibA_01167	4921530L21Rik	64	70	0.340207	0.521139	Negative
1148	MGLibA_01168	4921530L21Rik	33	92	-0.891484	0.0312982	Positive
1149	MGLibA_01169	4921530L21Rik	20	37	-0.28796	0.791692	Positive
1150	MGLibA_01170	4921536K21Rik	6	38	-1.50633	0.0383795	Positive
1151	MGLibA_01171	4921536K21Rik	115	119	0.413195	0.209508	Negative
1152	MGLibA_01172	4921536K21Rik	94	104	0.321673	0.44102	Negative
1153	MGLibA_01173	4921539E11Rik	14	14	0.460501	0.695	Negative
1154	MGLibA_01174	4921539E11Rik	17	34	-0.36547	0.725658	Positive
1155	MGLibA_01175	NA	NA	1	0.197467	1	Negative
1156	MGLibA_01176	4922501C03Rik	25	37	-0.0249259	1	Positive
1157	MGLibA_01177	4922501C03Rik	27	30	0.331218	0.738019	Negative
1158	MGLibA_01178	4922501C03Rik	21	38	-0.265324	0.843409	Positive
1159	MGLibA_01179	4922501L14Rik	12	43	-1.037	0.131437	Positive
1160	MGLibA_01180	4922501L14Rik	64	90	-0.000830232	1	Positive
1161	MGLibA_01181	4922501L14Rik	15	22	0.0275415	1	Negative
1162	MGLibA_01182	4922502D21Rik	3	5	0.138573	0.979846	Negative
1163	MGLibA_01183	4922502D21Rik	22	23	0.408034	0.701343	Negative
1164	MGLibA_01184	4922502D21Rik	14	37	-0.683889	0.387046	Positive
1165	MGLibA_01185	4922505E12Rik	21	29	0.0734778	1	Negative
1166	MGLibA_01186	4922505E12Rik	12	16	0.155646	0.952287	Negative
1167	MGLibA_01187	4922505E12Rik	42	56	0.0843524	0.967014	Negative
1168	MGLibA_01188	4930402F06Rik	30	45	-0.0540723	1	Positive
1169	MGLibA_01189	4930402F06Rik	45	76	-0.235493	0.733018	Positive
1170	MGLibA_01190	4930402F06Rik	27	29	0.373038	0.683806	Negative
1171	MGLibA_01191	4930402H24Rik	4	9	-0.176929	0.986361	Positive
1172	MGLibA_01192	4930402H24Rik	23	92	-1.33206	0.00118784	Positive
1173	MGLibA_01193	4930402H24Rik	69	95	0.0260981	1	Negative
1174	MGLibA_01194	4930402K13Rik	68	87	0.126764	0.866979	Negative
1175	MGLibA_01195	4930402K13Rik	80	93	0.255182	0.594334	Negative
1176	MGLibA_01196	4930402K13Rik	10	8	0.666952	0.61643	Negative
1177	MGLibA_01197	4930404A10Rik	37	45	0.208962	0.839317	Negative
1178	MGLibA_01198	4930404A10Rik	30	61	-0.45461	0.499565	Positive
1179	MGLibA_01199	4930404A10Rik	51	71	0.0199283	1	Negative
1180	MGLibA_01200	4930404N11Rik	77	109	-0.0148371	1	Positive
1181	MGLibA_01201	4930404N11Rik	32	46	-0.00247106	1	Positive
1182	MGLibA_01202	4930404N11Rik	74	94	0.134925	0.844402	Negative
1183	MGLibA_01203	4930407I10Rik	5	10	-0.124462	1	Positive
1184	MGLibA_01204	4930407I10Rik	5	8	0.0819893	1	Negative
1185	MGLibA_01205	4930407I10Rik	9	12	0.180393	0.93837	Negative
1186	MGLibA_01206	4930412D23Rik	48	59	0.188421	0.829706	Negative
1187	MGLibA_01208	4930412D23Rik	80	106	0.075476	0.93837	Negative
1188	MGLibA_01209	4930415F15Rik	78	123	-0.16446	0.781583	Positive
1189	MGLibA_01210	4930415F15Rik	72	105	-0.0540723	0.983045	Positive
1190	MGLibA_01211	4930415F15Rik	17	20	0.276076	0.850931	Negative
1191	MGLibA_01212	4930415L06Rik	56	89	-0.163351	0.831626	Positive
1192	MGLibA_01213	4930415L06Rik	41	108	-0.836116	0.0272957	Positive
1193	MGLibA_01214	4930415L06Rik	25	37	-0.0249259	1	Positive
1194	MGLibA_01215	4930415O20Rik	30	54	-0.292859	0.710821	Positive
1195	MGLibA_01216	4930415O20Rik	14	3	1.70843	0.085636	Negative
1196	MGLibA_01217	4930415O20Rik	38	58	-0.0905142	0.965266	Positive
1197	MGLibA_01218	4930422G04Rik	24	49	-0.436406	0.57811	Positive
1198	MGLibA_01219	4930422G04Rik	2	11	-0.732144	0.662113	Positive
1199	MGLibA_01220	4930422G04Rik	9	16	-0.124462	0.996279	Positive
1200	MGLibA_01221	4930426D05Rik	2	4	0.0979308	1	Negative
1201	MGLibA_01222	4930426D05Rik	7	5	0.723535	0.648767	Negative
1202	MGLibA_01223	NA	NA	1	0.197467	1	Negative
1203	MGLibA_01224	4930427A07Rik	4	4	0.460501	0.891878	Negative
1204	MGLibA_01225	4930427A07Rik	108	125	0.258312	0.516557	Negative
1205	MGLibA_01226	4930427A07Rik	50	81	-0.184404	0.816738	Positive
1206	MGLibA_01227	4930428D18Rik	21	25	0.25405	0.870528	Negative
1207	MGLibA_01228	4930428D18Rik	13	28	-0.413968	0.745168	Positive
1208	MGLibA_01229	4930428D18Rik	35	35	0.460501	0.517059	Negative
1209	MGLibA_01230	4930430A15Rik	5	6	0.322997	0.906593	Negative
1210	MGLibA_01231	4930430A15Rik	1	8	-0.654976	0.811178	Positive
1211	MGLibA_01232	4930430A15Rik	46	58	0.155646	0.860952	Negative
1212	MGLibA_01233	4930430D24Rik	35	74	-0.521352	0.322987	Positive
1213	MGLibA_01234	4930430D24Rik	19	60	-0.976904	0.0698504	Positive
1214	MGLibA_01235	4930430D24Rik	23	40	-0.223997	0.850927	Positive
1215	MGLibA_01236	4930430F08Rik	17	10	1.01304	0.267438	Negative
1216	MGLibA_01237	4930430F08Rik	11	21	-0.239939	0.897744	Positive
1217	MGLibA_01238	4930430F08Rik	38	81	-0.539499	0.285406	Positive
1218	MGLibA_01239	4930432K09Rik	13	28	-0.413968	0.745168	Positive
1219	MGLibA_01240	4930432K09Rik	16	28	-0.191576	0.919063	Positive
1220	MGLibA_01241	4930432K09Rik	22	29	0.127926	0.973837	Negative
1221	MGLibA_01242	4930432K21Rik	2	4	0.0979308	1	Negative
1222	MGLibA_01243	4930432K21Rik	13	23	-0.176929	0.963672	Positive
1223	MGLibA_01244	4930432K21Rik	3	18	-1.06306	0.340893	Positive
1224	MGLibA_01245	4930432M17Rik	39	42	0.365344	0.606377	Negative
1225	MGLibA_01246	4930432M17Rik	16	33	-0.395109	0.720452	Positive
1226	MGLibA_01247	4930432M17Rik	5	4	0.612504	0.722692	Negative
1227	MGLibA_01248	4930433I11Rik	77	80	0.408662	0.342014	Negative
1228	MGLibA_01249	4930433I11Rik	22	13	1.04546	0.189658	Negative
1229	MGLibA_01250	NA	NA	1	0.197467	1	Negative
1230	MGLibA_01251	4930435E12Rik	1	1	0.460501	0.860952	Negative
1231	MGLibA_01252	4930435E12Rik	48	41	0.664859	0.200333	Negative
1232	MGLibA_01253	4930435E12Rik	15	10	0.875538	0.37422	Negative
1233	MGLibA_01254	4930444G20Rik	42	53	0.157109	0.887736	Negative
1234	MGLibA_01255	4930444G20Rik	31	30	0.501143	0.485756	Negative
1235	MGLibA_01256	4930444G20Rik	25	44	-0.247318	0.816738	Positive
1236	MGLibA_01257	4930444P10Rik	37	39	0.393387	0.59054	Negative
1237	MGLibA_01258	4930444P10Rik	49	81	-0.210876	0.778913	Positive
1238	MGLibA_01259	4930444P10Rik	1	3	0.0454634	1	Negative
1239	MGLibA_01260	4930447A16Rik	20	88	-1.4348	0.000729373	Positive
1240	MGLibA_01261	4930447A16Rik	12	13	0.378039	0.816585	Negative
1241	MGLibA_01262	4930447A16Rik	18	21	0.283623	0.855323	Negative
1242	MGLibA_01263	4930447C04Rik	14	50	-1.07293	0.077902	Positive
1243	MGLibA_01264	4930447C04Rik	16	15	0.53089	0.634666	Negative
1244	MGLibA_01265	4930447C04Rik	24	43	-0.266481	0.811645	Positive
1245	MGLibA_01266	4930449I24Rik	22	31	0.0454634	1	Negative
1246	MGLibA_01267	4930449I24Rik	22	33	-0.0325391	1	Positive
1247	MGLibA_01268	4930449I24Rik	35	49	0.0275415	1	Negative
1248	MGLibA_01269	4930451C15Rik	10	10	0.460501	0.791692	Negative
1249	MGLibA_01270	4930451C15Rik	9	16	-0.124462	0.996279	Positive
1250	MGLibA_01271	4930451C15Rik	19	37	-0.346854	0.735942	Positive
1251	MGLibA_01272	4930451G09Rik	20	32	-0.105096	0.975266	Positive
1252	MGLibA_01273	4930451G09Rik	29	22	0.793076	0.247091	Negative
1253	MGLibA_01274	4930451G09Rik	16	58	-1.12446	0.0383795	Positive
1254	MGLibA_01275	4930451I11Rik	9	NA	1.94593	0.112416	Negative
1255	MGLibA_01276	4930451I11Rik	25	27	0.367392	0.726907	Negative
1256	MGLibA_01277	4930451I11Rik	2	14	-0.980072	0.506889	Positive
1257	MGLibA_01278	4930452B06Rik	63	92	-0.0519491	0.999643	Positive
1258	MGLibA_01279	4930452B06Rik	39	72	-0.346854	0.592748	Positive
1259	MGLibA_01280	4930452B06Rik	13	16	0.238108	0.891878	Negative
1260	MGLibA_01281	4930453H23Rik	1	5	-0.276465	0.976696	Positive
1261	MGLibA_01282	4930453H23Rik	8	10	0.25405	0.929857	Negative
1262	MGLibA_01283	4930453H23Rik	25	49	-0.387496	0.635165	Positive
1263	MGLibA_01284	4930453N24Rik	7	10	0.138573	0.990248	Negative
1264	MGLibA_01285	4930453N24Rik	18	28	-0.0603312	1	Positive
1265	MGLibA_01286	4930453N24Rik	5	9	-0.0249259	1	Positive
1266	MGLibA_01287	4930467E23Rik	3	14	-0.787427	0.606297	Positive
1267	MGLibA_01288	4930467E23Rik	4	6	0.170994	0.982361	Negative
1268	MGLibA_01289	4930467E23Rik	52	95	-0.350465	0.481454	Positive
1269	MGLibA_01290	4930468A15Rik	27	81	-0.965764	0.0337078	Positive
1270	MGLibA_01291	4930468A15Rik	29	71	-0.699964	0.180069	Positive
1271	MGLibA_01292	4930468A15Rik	36	59	-0.181947	0.850733	Positive
1272	MGLibA_01293	4930469G21Rik	21	12	1.07348	0.176855	Negative
1273	MGLibA_01294	4930469G21Rik	17	59	-1.08007	0.0507945	Positive
1274	MGLibA_01295	4930469G21Rik	31	39	0.170994	0.902258	Negative
1275	MGLibA_01296	4930474N05Rik	45	46	0.431932	0.457729	Negative
1276	MGLibA_01297	4930474N05Rik	105	162	-0.141844	0.772643	Positive
1277	MGLibA_01298	4930474N05Rik	6	16	-0.472385	0.801662	Positive
1278	MGLibA_01299	4930480E11Rik	35	49	0.0275415	1	Negative
1279	MGLibA_01300	4930480E11Rik	18	21	0.283623	0.855323	Negative
1280	MGLibA_01301	4930480E11Rik	17	42	-0.634656	0.379574	Positive
1281	MGLibA_01302	4930486L24Rik	4	3	0.630426	0.791692	Negative
1282	MGLibA_01303	4930486L24Rik	36	22	1.06317	0.0621567	Negative
1283	MGLibA_01304	4930486L24Rik	1	5	-0.276465	0.976696	Positive
1284	MGLibA_01305	4930502E18Rik	4	4	0.460501	0.891878	Negative
1285	MGLibA_01306	4930502E18Rik	28	56	-0.425842	0.520195	Positive
1286	MGLibA_01307	4930502E18Rik	27	28	0.416107	0.625368	Negative
1287	MGLibA_01308	4930503B20Rik	32	58	-0.307326	0.679536	Positive
1288	MGLibA_01309	4930503B20Rik	30	27	0.589784	0.416519	Negative
1289	MGLibA_01312	NA	NA	2	-0.0249259	1	Positive
1290	MGLibA_01313	4930503E14Rik	30	32	0.380331	0.649276	Negative
1291	MGLibA_01314	4930503L19Rik	12	33	-0.699964	0.40661	Positive
1292	MGLibA_01315	4930503L19Rik	16	43	-0.732144	0.290111	Positive
1293	MGLibA_01316	4930503L19Rik	18	35	-0.337865	0.781616	Positive
1294	MGLibA_01317	4930504O13Rik	23	35	-0.0540723	1	Positive
1295	MGLibA_01318	4930504O13Rik	13	39	-0.829006	0.255264	Positive
1296	MGLibA_01319	4930504O13Rik	42	87	-0.508472	0.282528	Positive
1297	MGLibA_01320	4930505A04Rik	11	7	0.875538	0.447638	Negative
1298	MGLibA_01321	4930505A04Rik	47	41	0.637379	0.225763	Negative
1299	MGLibA_01322	4930505A04Rik	22	17	0.755957	0.364369	Negative
1300	MGLibA_01323	4930506M07Rik	35	36	0.424877	0.573478	Negative
1301	MGLibA_01324	4930506M07Rik	7	10	0.138573	0.990248	Negative
1302	MGLibA_01325	4930506M07Rik	20	23	0.297002	0.811178	Negative
1303	MGLibA_01326	4930513O06Rik	25	39	-0.0920401	0.979846	Positive
1304	MGLibA_01327	4930513O06Rik	51	59	0.267856	0.678012	Negative
1305	MGLibA_01328	4930513O06Rik	9	1	1.68289	0.183712	Negative
1306	MGLibA_01329	4930519F16Rik	12	27	-0.452036	0.680954	Positive
1307	MGLibA_01330	4930519F16Rik	26	24	0.556716	0.485756	Negative
1308	MGLibA_01331	4930519F16Rik	39	43	0.33497	0.656244	Negative
1309	MGLibA_01332	4930519G04Rik	6	6	0.460501	0.832765	Negative
1310	MGLibA_01333	4930519G04Rik	15	12	0.694966	0.529295	Negative
1311	MGLibA_01335	4930522H14Rik	31	37	0.238108	0.81534	Negative
1312	MGLibA_01336	4930522H14Rik	20	26	0.150161	0.921387	Negative
1313	MGLibA_01337	4930522H14Rik	3	8	-0.239939	0.983045	Positive
1314	MGLibA_01338	4930523C07Rik	5	9	-0.0249259	1	Positive
1315	MGLibA_01339	4930523C07Rik	36	49	0.0631654	0.986361	Negative
1316	MGLibA_01340	4930523C07Rik	23	33	0.0199283	1	Negative
1317	MGLibA_01341	4930524B15Rik	15	17	0.322997	0.842096	Negative
1318	MGLibA_01342	4930524B15Rik	20	9	1.297	0.112266	Negative
1319	MGLibA_01343	4930524B15Rik	1	NA	0.723535	0.843409	Negative
1320	MGLibA_01345	4930524N10Rik	44	72	-0.191576	0.840055	Positive
1321	MGLibA_01346	4930524N10Rik	8	9	0.353586	0.854826	Negative
1322	MGLibA_01347	4930525M21Rik	24	38	-0.107783	0.979548	Positive
1323	MGLibA_01348	4930525M21Rik	11	NA	2.13857	0.0621326	Negative
1324	MGLibA_01349	4930525M21Rik	27	33	0.212573	0.847143	Negative
1325	MGLibA_01350	4930526D03Rik	41	66	-0.165684	0.861029	Positive
1326	MGLibA_01351	4930526D03Rik	30	48	-0.138137	0.952287	Positive
1327	MGLibA_01352	4930526D03Rik	1	NA	0.723535	0.843409	Negative
1328	MGLibA_01353	4930529M08Rik	9	18	-0.255706	0.948407	Positive
1329	MGLibA_01354	4930529M08Rik	2	16	-1.12446	0.369996	Positive
1330	MGLibA_01355	4930529M08Rik	11	33	-0.787427	0.344757	Positive
1331	MGLibA_01356	4930538K18Rik	52	64	0.184866	0.801662	Negative
1332	MGLibA_01357	4930538K18Rik	26	28	0.370303	0.679536	Negative
1333	MGLibA_01358	4930538K18Rik	12	17	0.0885321	0.998911	Negative
1334	MGLibA_01360	4930539E08Rik	7	NA	1.72354	0.200333	Negative
1335	MGLibA_01361	4930539E08Rik	15	53	-1.07555	0.0715036	Positive
1336	MGLibA_01362	4930544D05Rik	48	58	0.211141	0.788347	Negative
1337	MGLibA_01363	4930544D05Rik	34	36	0.388351	0.622955	Negative
1338	MGLibA_01364	NA	NA	10	-1.12446	0.516904	Positive
1339	MGLibA_01365	4930544G11Rik	3	5	0.138573	0.979846	Negative
1340	MGLibA_01366	4930544G11Rik	21	14	0.913013	0.239659	Negative
1341	MGLibA_01367	4930544G11Rik	28	59	-0.495105	0.442466	Positive
1342	MGLibA_01368	4930547C10Rik	7	7	0.460501	0.843409	Negative
1343	MGLibA_01369	4930547C10Rik	13	60	-1.39194	0.00993088	Positive
1344	MGLibA_01370	4930547C10Rik	7	28	-0.998931	0.282499	Positive
1345	MGLibA_01371	4930548H24Rik	41	48	0.256142	0.761016	Negative
1346	MGLibA_01372	4930548H24Rik	16	38	-0.573446	0.506889	Positive
1347	MGLibA_01373	4930548H24Rik	1	1	0.460501	0.860952	Negative
1348	MGLibA_01374	4930549C01Rik	7	NA	1.72354	0.200333	Negative
1349	MGLibA_01375	4930549C01Rik	33	37	0.316111	0.725577	Negative
1350	MGLibA_01376	4930549C01Rik	20	14	0.85643	0.32855	Negative
1351	MGLibA_01377	4930550C14Rik	69	95	0.0260981	1	Negative
1352	MGLibA_01378	4930550C14Rik	9	42	-1.28673	0.0577522	Positive
1353	MGLibA_01379	4930550C14Rik	13	13	0.460501	0.747862	Negative
1354	MGLibA_01380	4930550L24Rik	13	14	0.382498	0.82441	Negative
1355	MGLibA_01381	4930550L24Rik	37	39	0.393387	0.59054	Negative
1356	MGLibA_01382	4930550L24Rik	14	4	1.5385	0.100326	Negative
1357	MGLibA_01383	4930555G01Rik	19	7	1.4605	0.0698626	Negative
1358	MGLibA_01384	4930555G01Rik	16	13	0.682893	0.481454	Negative
1359	MGLibA_01385	4930555G01Rik	19	37	-0.346854	0.735942	Positive
1360	MGLibA_01386	4930557A04Rik	31	49	-0.124462	0.954478	Positive
1361	MGLibA_01387	4930557A04Rik	3	1	0.875538	0.651537	Negative
1362	MGLibA_01388	4930557A04Rik	44	66	-0.0745364	0.993108	Positive
1363	MGLibA_01389	4930558K02Rik	11	20	-0.183355	0.956619	Positive
1364	MGLibA_01390	4930558K02Rik	1	NA	0.723535	0.843409	Negative
1365	MGLibA_01391	4930558K02Rik	17	40	-0.571921	0.467571	Positive
1366	MGLibA_01392	4930562C15Rik	17	24	0.0619515	1	Negative
1367	MGLibA_01393	4930562C15Rik	35	77	-0.575123	0.264715	Positive
1368	MGLibA_01394	4930562C15Rik	27	36	0.102949	0.979846	Negative
1369	MGLibA_01395	4930563D23Rik	9	22	-0.487032	0.706919	Positive
1370	MGLibA_01396	4930563D23Rik	8	8	0.460501	0.773958	Negative
1371	MGLibA_01397	4930563D23Rik	18	17	0.524631	0.59054	Negative
1372	MGLibA_01398	4930563E22Rik	3	4	0.290576	0.976696	Negative
1373	MGLibA_01399	4930563E22Rik	61	91	-0.0800675	0.955127	Positive
1374	MGLibA_01400	4930563E22Rik	27	27	0.460501	0.561091	Negative
1375	MGLibA_01401	4930564B18Rik	13	23	-0.176929	0.963672	Positive
1376	MGLibA_01402	4930564B18Rik	66	92	0.0103352	1	Negative
1377	MGLibA_01403	4930564B18Rik	65	105	-0.191576	0.757114	Positive
1378	MGLibA_01404	4930564C03Rik	43	66	-0.104284	0.933597	Positive
1379	MGLibA_01405	4930564C03Rik	15	37	-0.609888	0.445358	Positive
1380	MGLibA_01406	4930564C03Rik	1	14	-1.20246	0.341559	Positive
1381	MGLibA_01407	4930564D02Rik	28	29	0.417432	0.630914	Negative
1382	MGLibA_01408	4930564D02Rik	17	31	-0.249992	0.872802	Positive
1383	MGLibA_01409	4930564D02Rik	10	11	0.367392	0.801662	Negative
1384	MGLibA_01410	4930567H17Rik	62	118	-0.415924	0.329358	Positive
1385	MGLibA_01411	NA	NA	4	-0.387496	0.972203	Positive
1386	MGLibA_01412	4930567H17Rik	11	1	1.87554	0.077902	Negative
1387	MGLibA_01413	4930568D16Rik	24	19	0.733519	0.340718	Negative
1388	MGLibA_01414	4930568D16Rik	2	8	-0.432584	0.902258	Positive
1389	MGLibA_01415	4930568D16Rik	23	21	0.567416	0.514128	Negative
1390	MGLibA_01416	4930571K23Rik	16	36	-0.504734	0.554337	Positive
1391	MGLibA_01417	4930571K23Rik	13	10	0.723535	0.50439	Negative
1392	MGLibA_01418	4930571K23Rik	4	3	0.630426	0.791692	Negative
1393	MGLibA_01419	4930578C19Rik	17	44	-0.694777	0.340893	Positive
1394	MGLibA_01420	4930578C19Rik	17	28	-0.124462	0.972203	Positive
1395	MGLibA_01421	4930578C19Rik	2	NA	0.945928	0.733018	Negative
1396	MGLibA_01422	4930578I06Rik	78	142	-0.364132	0.341628	Positive
1397	MGLibA_01424	4930578I06Rik	51	73	-0.0175464	1	Positive
1398	MGLibA_01425	4930579F01Rik	102	141	0.0121433	1	Negative
1399	MGLibA_01426	4930579F01Rik	17	30	-0.20935	0.921387	Positive
1400	MGLibA_01427	4930579F01Rik	37	46	0.180393	0.875879	Negative
1401	MGLibA_01428	4930579G24Rik	13	32	-0.579027	0.516904	Positive
1402	MGLibA_01429	4930579G24Rik	19	39	-0.413968	0.636535	Positive
1403	MGLibA_01430	4930579G24Rik	32	69	-0.539499	0.331987	Positive
1404	MGLibA_01431	4930590J08Rik	38	50	0.105406	0.960424	Negative
1405	MGLibA_01432	4930590J08Rik	15	17	0.322997	0.842096	Negative
1406	MGLibA_01433	4930590J08Rik	18	59	-1.01594	0.0646926	Positive
1407	MGLibA_01434	4930591A17Rik	43	59	0.0454634	1	Negative
1408	MGLibA_01435	4930591A17Rik	75	103	0.0275415	1	Negative
1409	MGLibA_01436	4930591A17Rik	12	16	0.155646	0.952287	Negative
1410	MGLibA_01437	4930595M18Rik	42	74	-0.288691	0.684626	Positive
1411	MGLibA_01438	4930595M18Rik	1	13	-1.12446	0.404897	Positive
1412	MGLibA_01439	4930595M18Rik	10	20	-0.276465	0.891878	Positive
1413	MGLibA_01440	4930596D02Rik	40	49	0.197467	0.843409	Negative
1414	MGLibA_01441	4930596D02Rik	3	NA	1.13857	0.514755	Negative
1415	MGLibA_01442	4930596D02Rik	28	26	0.550699	0.454416	Negative
1416	MGLibA_01443	4931406B18Rik	20	59	-0.895643	0.10197	Positive
1417	MGLibA_01444	4931406B18Rik	51	94	-0.361501	0.477074	Positive
1418	MGLibA_01445	4931406B18Rik	48	120	-0.777363	0.0294259	Positive
1419	MGLibA_01446	4931406C07Rik	8	6	0.701509	0.666134	Negative
1420	MGLibA_01447	4931406C07Rik	15	25	-0.124462	1	Positive
1421	MGLibA_01448	4931406C07Rik	16	6	1.39339	0.129149	Negative
1422	MGLibA_01449	4931406P16Rik	42	79	-0.377228	0.498616	Positive
1423	MGLibA_01450	4931406P16Rik	2	12	-0.819607	0.57811	Positive
1424	MGLibA_01451	4931406P16Rik	6	11	-0.0800675	1	Positive
1425	MGLibA_01452	4931408C20Rik	6	10	0.0130419	1	Negative
1426	MGLibA_01453	4931408C20Rik	55	74	0.0636108	0.974901	Negative
1427	MGLibA_01454	4931408C20Rik	29	26	0.593767	0.408396	Negative
1428	MGLibA_01455	4931409K22Rik	8	23	-0.646414	0.561091	Positive
1429	MGLibA_01456	4931409K22Rik	15	38	-0.643836	0.402551	Positive
1430	MGLibA_01457	4931409K22Rik	28	37	0.112578	0.942339	Negative
1431	MGLibA_01458	4931414P19Rik	22	43	-0.369574	0.662113	Positive
1432	MGLibA_01459	4931414P19Rik	4	7	0.0454634	1	Negative
1433	MGLibA_01460	4931414P19Rik	31	49	-0.124462	0.954478	Positive
1434	MGLibA_01461	4931417E11Rik	48	66	0.0386743	1	Negative
1435	MGLibA_01462	4931417E11Rik	20	41	-0.419205	0.64695	Positive
1436	MGLibA_01463	4931417E11Rik	37	79	-0.539499	0.278954	Positive
1437	MGLibA_01464	4931423N10Rik	54	71	0.0952165	0.942339	Negative
1438	MGLibA_01465	4931423N10Rik	20	73	-1.18105	0.012598	Positive
1439	MGLibA_01466	4931423N10Rik	10	12	0.279929	0.872802	Negative
1440	MGLibA_01467	4931428F04Rik	16	21	0.152379	0.964934	Negative
1441	MGLibA_01468	4931428F04Rik	3	NA	1.13857	0.514755	Negative
1442	MGLibA_01469	4931428F04Rik	36	42	0.263464	0.742674	Negative
1443	MGLibA_01470	4931429I11Rik	18	43	-0.6009	0.432151	Positive
1444	MGLibA_01471	4931429I11Rik	7	9	0.238108	0.925704	Negative
1445	MGLibA_01472	4931429I11Rik	16	13	0.682893	0.481454	Negative
1446	MGLibA_01473	4931429L15Rik	25	40	-0.124462	0.979846	Positive
1447	MGLibA_01474	4931429L15Rik	56	62	0.325149	0.567109	Negative
1448	MGLibA_01475	4931429L15Rik	14	28	-0.335966	0.809424	Positive
1449	MGLibA_01476	4931431F19Rik	14	1	2.12347	0.0296239	Negative
1450	MGLibA_01477	4931431F19Rik	51	91	-0.317107	0.575952	Positive
1451	MGLibA_01478	4931431F19Rik	22	38	-0.210876	0.891878	Positive
1452	MGLibA_01479	4931440F15Rik	7	33	-1.20246	0.119551	Positive
1453	MGLibA_01480	4931440F15Rik	20	30	-0.0249259	1	Positive
1454	MGLibA_01481	4931440F15Rik	58	72	0.170994	0.816585	Negative
1455	MGLibA_01482	4931440L10Rik	11	14	0.212573	0.944758	Negative
1456	MGLibA_01483	4931440L10Rik	15	24	-0.075552	1	Positive
1457	MGLibA_01484	4931440L10Rik	29	44	-0.0667461	1	Positive
1458	MGLibA_01485	4932411E22Rik	31	43	0.0454634	1	Negative
1459	MGLibA_01486	4932411E22Rik	12	31	-0.621961	0.507692	Positive
1460	MGLibA_01487	4932411E22Rik	34	65	-0.38338	0.561091	Positive
1461	MGLibA_01488	4932411N23Rik	2	8	-0.432584	0.902258	Positive
1462	MGLibA_01489	4932411N23Rik	1	5	-0.276465	0.976696	Positive
1463	MGLibA_01490	4932411N23Rik	53	81	-0.107783	0.913275	Positive
1464	MGLibA_01491	4932414N04Rik	27	37	0.0681835	1	Negative
1465	MGLibA_01492	4932414N04Rik	52	49	0.538503	0.297862	Negative
1466	MGLibA_01493	4932414N04Rik	27	31	0.290576	0.791692	Negative
1467	MGLibA_01494	4932416K20Rik	72	141	-0.462537	0.200505	Positive
1468	MGLibA_01495	4932416K20Rik	3	23	-1.34685	0.165854	Positive
1469	MGLibA_01496	4932416K20Rik	11	18	-0.063061	1	Positive
1470	MGLibA_01497	4932418E24Rik	25	62	-0.698698	0.221931	Positive
1471	MGLibA_01498	4932418E24Rik	2	1	0.682893	0.757461	Negative
1472	MGLibA_01499	4932418E24Rik	19	22	0.290576	0.808987	Negative
1473	MGLibA_01500	4932429P05Rik	7	18	-0.478099	0.745168	Positive
1474	MGLibA_01501	4932429P05Rik	11	14	0.212573	0.944758	Negative
1475	MGLibA_01502	4932429P05Rik	12	29	-0.539499	0.621402	Positive
1476	MGLibA_01503	4932438A13Rik	36	99	-0.882387	0.0276444	Positive
1477	MGLibA_01504	4932438A13Rik	3	2	0.653146	0.775725	Negative
1478	MGLibA_01505	4932438A13Rik	25	51	-0.439963	0.542156	Positive
1479	MGLibA_01506	4932438H23Rik	6	15	-0.401996	0.868797	Positive
1480	MGLibA_01507	4932438H23Rik	18	52	-0.848827	0.164316	Positive
1481	MGLibA_01508	4932438H23Rik	4	13	-0.539499	0.775725	Positive
1482	MGLibA_01509	4932443I19Rik	34	63	-0.34156	0.648767	Positive
1483	MGLibA_01510	4932443I19Rik	2	1	0.682893	0.757461	Negative
1484	MGLibA_01511	4932443I19Rik	4	12	-0.457037	0.848405	Positive
1485	MGLibA_01512	4933402D24Rik	21	50	-0.620419	0.343299	Positive
1486	MGLibA_01513	4933402D24Rik	29	78	-0.827076	0.0811773	Positive
1487	MGLibA_01514	4933402D24Rik	35	42	0.22784	0.831365	Negative
1488	MGLibA_01515	4933402E13Rik	19	44	-0.569246	0.445067	Positive
1489	MGLibA_01516	4933402E13Rik	35	42	0.22784	0.831365	Negative
1490	MGLibA_01517	4933402E13Rik	101	144	-0.0307471	1	Positive
1491	MGLibA_01518	4933402J07Rik	11	8	0.760061	0.536357	Negative
1492	MGLibA_01519	4933402J07Rik	34	54	-0.13674	0.920377	Positive
1493	MGLibA_01520	4933402J07Rik	7	3	1.04546	0.431173	Negative
1494	MGLibA_01522	4933402N03Rik	62	104	-0.241594	0.651537	Positive
1495	MGLibA_01523	4933402N03Rik	53	29	1.23102	0.00718567	Negative
1496	MGLibA_01524	4933402N22Rik	29	34	0.262562	0.804814	Negative
1497	MGLibA_01525	4933402N22Rik	3	13	-0.709424	0.684626	Positive
1498	MGLibA_01526	4933402N22Rik	32	28	0.62556	0.3406	Negative
1499	MGLibA_01527	4933402P03Rik	3	4	0.290576	0.976696	Negative
1500	MGLibA_01528	4933402P03Rik	3	NA	1.13857	0.514755	Negative
1501	MGLibA_01529	4933402P03Rik	1	15	-1.27646	0.342071	Positive
1502	MGLibA_01530	4933403O08Rik	9	23	-0.539499	0.644871	Positive
1503	MGLibA_01531	4933403O08Rik	38	39	0.427334	0.544496	Negative
1504	MGLibA_01532	4933403O08Rik	16	4	1.68289	0.0577614	Negative
1505	MGLibA_01533	4933405L10Rik	47	52	0.328051	0.607965	Negative
1506	MGLibA_01534	4933405L10Rik	4	5	0.308498	0.902251	Negative
1507	MGLibA_01536	4933405O20Rik	16	10	0.945928	0.318515	Negative
1508	MGLibA_01537	4933405O20Rik	6	21	-0.780507	0.466738	Positive
1509	MGLibA_01538	4933405O20Rik	38	27	0.886766	0.120164	Negative
1510	MGLibA_01539	4933406J08Rik	16	45	-0.791038	0.257187	Positive
1511	MGLibA_01540	4933406J08Rik	23	12	1.18039	0.118509	Negative
1512	MGLibA_01541	4933406J08Rik	27	17	1.00107	0.139464	Negative
1513	MGLibA_01542	4933406M09Rik	119	146	0.176292	0.694861	Negative
1514	MGLibA_01543	4933406M09Rik	3	NA	1.13857	0.514755	Negative
1515	MGLibA_01544	4933406M09Rik	48	45	0.544565	0.308219	Negative
1516	MGLibA_01545	4933408B17Rik	13	37	-0.761892	0.330379	Positive
1517	MGLibA_01546	4933408B17Rik	16	41	-0.670744	0.368018	Positive
1518	MGLibA_01547	4933408B17Rik	20	46	-0.568068	0.454416	Positive
1519	MGLibA_01548	4933409G03Rik	11	8	0.760061	0.536357	Negative
1520	MGLibA_01549	4933409G03Rik	20	49	-0.65053	0.333173	Positive
1521	MGLibA_01552	4933411G11Rik	73	112	-0.124462	0.882414	Positive
1522	MGLibA_01553	4933411G11Rik	14	20	0.0645722	1	Negative
1523	MGLibA_01554	4933411K16Rik	13	6	1.17099	0.247091	Negative
1524	MGLibA_01555	4933411K16Rik	75	112	-0.0879357	0.93837	Positive
1525	MGLibA_01556	4933411K16Rik	27	36	0.102949	0.979846	Negative
1526	MGLibA_01557	4933411K20Rik	45	92	-0.495556	0.298273	Positive
1527	MGLibA_01558	4933411K20Rik	10	6	0.90796	0.429111	Negative
1528	MGLibA_01559	4933411K20Rik	63	159	-0.809588	0.007568	Positive
1529	MGLibA_01560	4933412E24Rik	2	NA	0.945928	0.733018	Negative
1530	MGLibA_01561	4933412E24Rik	18	35	-0.337865	0.781616	Positive
1531	MGLibA_01562	4933412E24Rik	30	27	0.589784	0.416519	Negative
1532	MGLibA_01563	4933413G19Rik	58	45	0.793925	0.0747366	Negative
1533	MGLibA_01564	4933413G19Rik	19	13	0.875538	0.313243	Negative
1534	MGLibA_01565	NA	NA	17	-1.677	0.166712	Positive
1535	MGLibA_01566	4933415F23Rik	5	11	-0.217571	0.988764	Positive
1536	MGLibA_01567	4933415F23Rik	30	42	0.0351951	1	Negative
1537	MGLibA_01568	4933415F23Rik	37	22	1.09793	0.0515374	Negative
1538	MGLibA_01569	4933416C03Rik	61	63	0.417432	0.39778	Negative
1539	MGLibA_01570	4933416C03Rik	32	33	0.422027	0.605784	Negative
1540	MGLibA_01571	4933416C03Rik	27	70	-0.768318	0.127869	Positive
1541	MGLibA_01572	4933416I08Rik	19	41	-0.478099	0.584499	Positive
1542	MGLibA_01573	4933416I08Rik	46	47	0.432487	0.461604	Negative
1543	MGLibA_01574	4933416I08Rik	8	14	-0.0869869	1	Positive
1544	MGLibA_01575	4933417A18Rik	46	98	-0.553574	0.208954	Positive
1545	MGLibA_01576	4933417A18Rik	148	131	0.630426	0.0132745	Negative
1546	MGLibA_01577	4933417A18Rik	16	37	-0.539499	0.554337	Positive
1547	MGLibA_01578	4933421I07Rik	46	75	-0.189002	0.808574	Positive
1548	MGLibA_01579	4933421I07Rik	25	40	-0.124462	0.979846	Positive
1549	MGLibA_01580	4933421I07Rik	23	28	0.223462	0.878341	Negative
1550	MGLibA_01581	4933422H20Rik	30	37	0.197467	0.857775	Negative
1551	MGLibA_01582	4933422H20Rik	28	88	-1.03426	0.0155538	Positive
1552	MGLibA_01583	4933422H20Rik	32	60	-0.352414	0.635649	Positive
1553	MGLibA_01584	4933425L06Rik	10	20	-0.276465	0.891878	Positive
1554	MGLibA_01585	4933425L06Rik	73	80	0.336512	0.491327	Negative
1555	MGLibA_01586	4933425L06Rik	59	108	-0.359678	0.450082	Positive
1556	MGLibA_01587	4933426M11Rik	8	12	0.0734778	1	Negative
1557	MGLibA_01588	4933426M11Rik	21	59	-0.839059	0.144953	Positive
1558	MGLibA_01589	4933426M11Rik	14	27	-0.291572	0.860952	Positive
1559	MGLibA_01590	4933427D06Rik	18	57	-0.970133	0.0898793	Positive
1560	MGLibA_01591	4933427D06Rik	52	85	-0.198462	0.788347	Positive
1561	MGLibA_01592	4933427D06Rik	8	7	0.575978	0.683806	Negative
1562	MGLibA_01593	4933427D14Rik	13	32	-0.579027	0.516904	Positive
1563	MGLibA_01594	4933427D14Rik	11	16	0.0681835	0.997754	Negative
1564	MGLibA_01595	4933427D14Rik	7	7	0.460501	0.843409	Negative
1565	MGLibA_01596	4933427G17Rik	7	4	0.875538	0.536357	Negative
1566	MGLibA_01597	4933427G17Rik	4	6	0.170994	0.982361	Negative
1567	MGLibA_01598	4933427G17Rik	33	27	0.708428	0.257187	Negative
1568	MGLibA_01599	4933428G20Rik	67	142	-0.569246	0.0929894	Positive
1569	MGLibA_01600	NA	NA	3	-0.217571	1	Positive
1570	MGLibA_01601	4933428G20Rik	51	81	-0.158409	0.848405	Positive
1571	MGLibA_01602	4933430I17Rik	27	53	-0.39748	0.603346	Positive
1572	MGLibA_01603	4933430I17Rik	1	3	0.0454634	1	Negative
1573	MGLibA_01604	4933430I17Rik	108	98	0.594179	0.0621567	Negative
1574	MGLibA_01605	4933433C11Rik	18	34	-0.301339	0.781583	Positive
1575	MGLibA_01606	4933433C11Rik	3	10	-0.44639	0.842096	Positive
1576	MGLibA_01607	4933433C11Rik	1	5	-0.276465	0.976696	Positive
1577	MGLibA_01608	4933434E20Rik	33	73	-0.576974	0.280501	Positive
1578	MGLibA_01609	4933434E20Rik	10	2	1.56004	0.161275	Negative
1579	MGLibA_01610	4933434E20Rik	45	46	0.431932	0.457729	Negative
1580	MGLibA_01611	4933434I20Rik	25	53	-0.490589	0.457729	Positive
1581	MGLibA_01612	4933434I20Rik	59	82	0.0175574	1	Negative
1582	MGLibA_01613	4933434I20Rik	74	87	0.24072	0.64695	Negative
1583	MGLibA_01614	4933436I01Rik	21	35	-0.160987	0.933287	Positive
1584	MGLibA_01615	4933436I01Rik	6	4	0.750008	0.627353	Negative
1585	MGLibA_01616	NA	NA	5	-0.539499	0.878341	Positive
1586	MGLibA_01617	2023-03-05	14	42	-0.84616	0.233787	Positive
1587	MGLibA_01618	2023-03-05	13	9	0.823071	0.41919	Negative
1588	MGLibA_01619	2023-03-05	35	30	0.653146	0.314723	Negative
1589	MGLibA_01620	2023-09-05	29	37	0.155646	0.898323	Negative
1590	MGLibA_01621	2023-09-05	25	67	-0.802533	0.115708	Positive
1591	MGLibA_01622	2023-09-05	6	15	-0.401996	0.868797	Positive
1592	MGLibA_01623	5031410I06Rik	51	71	0.0199283	1	Negative
1593	MGLibA_01624	5031410I06Rik	11	16	0.0681835	0.997754	Negative
1594	MGLibA_01625	5031410I06Rik	4	21	-1.07001	0.311513	Positive
1595	MGLibA_01626	5031414D18Rik	20	34	-0.181045	0.930155	Positive
1596	MGLibA_01627	5031414D18Rik	22	6	1.75596	0.0198532	Negative
1597	MGLibA_01628	5031414D18Rik	6	35	-1.402	0.0589195	Positive
1598	MGLibA_01629	5031439G07Rik	23	55	-0.639035	0.293046	Positive
1599	MGLibA_01630	5031439G07Rik	4	10	-0.276465	0.921241	Positive
1600	MGLibA_01631	5031439G07Rik	21	43	-0.424022	0.603907	Positive
1601	MGLibA_01632	5033411D12Rik	38	53	0.0287847	1	Negative
1602	MGLibA_01633	5033411D12Rik	4	16	-0.761892	0.553277	Positive
1603	MGLibA_01634	5033411D12Rik	2	22	-1.48703	0.146005	Positive
1604	MGLibA_01635	5330417C22Rik	66	78	0.235209	0.693278	Negative
1605	MGLibA_01636	5330417C22Rik	18	27	-0.0159371	1	Positive
1606	MGLibA_01637	5330417C22Rik	64	94	-0.0603312	0.979846	Positive
1607	MGLibA_01638	5430401F13Rik	60	60	0.460501	0.352658	Negative
1608	MGLibA_01639	5430401F13Rik	51	86	-0.239939	0.722462	Positive
1609	MGLibA_01640	5430401F13Rik	3	8	-0.239939	0.983045	Positive
1610	MGLibA_01641	5430402E10Rik	5	17	-0.677003	0.648767	Positive
1611	MGLibA_01642	5430402E10Rik	13	26	-0.32377	0.801662	Positive
1612	MGLibA_01643	5430402E10Rik	34	17	1.28647	0.0263719	Negative
1613	MGLibA_01644	5430419D17Rik	81	98	0.200265	0.701343	Negative
1614	MGLibA_01646	5430419D17Rik	11	12	0.373038	0.809424	Negative
1615	MGLibA_01647	5430421N21Rik	18	15	0.662135	0.507129	Negative
1616	MGLibA_01648	5430421N21Rik	7	17	-0.413968	0.811645	Positive
1617	MGLibA_01649	5430421N21Rik	26	27	0.414697	0.618678	Negative
1618	MGLibA_01650	5430427O19Rik	31	31	0.460501	0.539792	Negative
1619	MGLibA_01651	5430427O19Rik	23	43	-0.317107	0.761016	Positive
1620	MGLibA_01652	5430427O19Rik	56	98	-0.295262	0.598248	Positive
1621	MGLibA_01653	5430435G22Rik	49	94	-0.413968	0.404898	Positive
1622	MGLibA_01654	5430435G22Rik	24	45	-0.325374	0.722692	Positive
1623	MGLibA_01655	5430435G22Rik	27	29	0.373038	0.683806	Negative
1624	MGLibA_01656	5530400C23Rik	16	16	0.460501	0.709866	Negative
1625	MGLibA_01657	5530400C23Rik	29	46	-0.124462	0.950958	Positive
1626	MGLibA_01658	5530400C23Rik	5	NA	1.4605	0.330379	Negative
1627	MGLibA_01659	5730409E04Rik	10	5	1.04546	0.408396	Negative
1628	MGLibA_01660	5730409E04Rik	49	33	0.967461	0.0415136	Negative
1629	MGLibA_01661	5730409E04Rik	31	49	-0.124462	0.954478	Positive
1630	MGLibA_01662	5730455P16Rik	30	48	-0.138137	0.952287	Positive
1631	MGLibA_01663	5730455P16Rik	17	22	0.165045	0.967472	Negative
1632	MGLibA_01664	5730455P16Rik	42	61	-0.0293043	1	Positive
1633	MGLibA_01665	5730507C01Rik	13	10	0.723535	0.50439	Negative
1634	MGLibA_01667	5730507C01Rik	18	16	0.591745	0.516904	Negative
1635	MGLibA_01668	5730508B09Rik	3	21	-1.23994	0.241202	Positive
1636	MGLibA_01669	5730508B09Rik	41	79	-0.408255	0.455826	Positive
1637	MGLibA_01671	5730559C18Rik	36	42	0.263464	0.742674	Negative
1638	MGLibA_01672	5730559C18Rik	4	5	0.308498	0.902251	Negative
1639	MGLibA_01673	5730559C18Rik	29	42	-0.00662509	1	Positive
1640	MGLibA_01674	5830403L16Rik	13	17	0.170994	0.954478	Negative
1641	MGLibA_01675	5830403L16Rik	22	57	-0.738808	0.199761	Positive
1642	MGLibA_01676	5830403L16Rik	38	56	-0.0439717	1	Positive
1643	MGLibA_01678	5830411N06Rik	38	26	0.932569	0.0966699	Negative
1644	MGLibA_01679	5830411N06Rik	18	11	0.984063	0.240797	Negative
1645	MGLibA_01680	5830415F09Rik	61	66	0.355148	0.510295	Negative
1646	MGLibA_01681	5830415F09Rik	16	10	0.945928	0.318515	Negative
1647	MGLibA_01682	5830415F09Rik	24	44	-0.296228	0.766839	Positive
1648	MGLibA_01683	5830418K08Rik	42	69	-0.194364	0.832765	Positive
1649	MGLibA_01684	5830418K08Rik	10	11	0.367392	0.801662	Negative
1650	MGLibA_01685	5830418K08Rik	38	42	0.332177	0.651815	Negative
1651	MGLibA_01686	5830473C10Rik	113	172	-0.124462	0.807691	Positive
1652	MGLibA_01687	5830473C10Rik	40	32	0.742901	0.200333	Negative
1653	MGLibA_01689	2023-03-06	31	40	0.138573	0.946988	Negative
1654	MGLibA_01690	2023-03-06	16	4	1.68289	0.0577614	Negative
1655	MGLibA_01691	2023-03-06	26	44	-0.200013	0.860952	Positive
1656	MGLibA_01692	2023-09-06	14	26	-0.245768	0.911468	Positive
1657	MGLibA_01693	2023-09-06	28	35	0.182967	0.892522	Negative
1658	MGLibA_01694	2023-09-06	57	62	0.348608	0.52875	Negative
1659	MGLibA_01695	6030419C18Rik	15	38	-0.643836	0.402551	Positive
1660	MGLibA_01696	6030419C18Rik	45	65	-0.0249259	1	Positive
1661	MGLibA_01697	6030419C18Rik	29	53	-0.310017	0.705251	Positive
1662	MGLibA_01698	6030458C11Rik	13	27	-0.369574	0.801662	Positive
1663	MGLibA_01699	6030458C11Rik	30	33	0.341856	0.705251	Negative
1664	MGLibA_01700	6030458C11Rik	18	15	0.662135	0.507129	Negative
1665	MGLibA_01701	6030468B19Rik	43	77	-0.312089	0.612412	Positive
1666	MGLibA_01702	6030468B19Rik	35	44	0.167719	0.872802	Negative
1667	MGLibA_01703	6030468B19Rik	14	6	1.249	0.200505	Negative
1668	MGLibA_01704	6030498E09Rik	8	26	-0.793256	0.393859	Positive
1669	MGLibA_01705	6030498E09Rik	83	104	0.151748	0.801662	Negative
1670	MGLibA_01706	6030498E09Rik	55	49	0.612504	0.215119	Negative
1671	MGLibA_01707	6330403A02Rik	2	14	-0.980072	0.506889	Positive
1672	MGLibA_01708	6330403A02Rik	43	108	-0.774716	0.0467047	Positive
1673	MGLibA_01709	6330403A02Rik	11	18	-0.063061	1	Positive
1674	MGLibA_01710	6330403K07Rik	10	5	1.04546	0.408396	Negative
1675	MGLibA_01711	6330403K07Rik	21	46	-0.511485	0.509456	Positive
1676	MGLibA_01712	6330403K07Rik	10	8	0.666952	0.61643	Negative
1677	MGLibA_01713	6330408A02Rik	20	18	0.580795	0.536357	Negative
1678	MGLibA_01714	6330408A02Rik	23	33	0.0199283	1	Negative
1679	MGLibA_01715	6330408A02Rik	8	12	0.0734778	1	Negative
1680	MGLibA_01717	6330409D20Rik	9	16	-0.124462	0.996279	Positive
1681	MGLibA_01718	6330409D20Rik	52	78	-0.0816485	0.975056	Positive
1682	MGLibA_01719	6330416G13Rik	10	8	0.666952	0.61643	Negative
1683	MGLibA_01720	6330416G13Rik	11	21	-0.239939	0.897744	Positive
1684	MGLibA_01722	6430531B16Rik	2	NA	0.945928	0.733018	Negative
1685	MGLibA_01723	6430531B16Rik	19	25	0.138573	0.972203	Negative
1686	MGLibA_01724	6430531B16Rik	32	28	0.62556	0.3406	Negative
1687	MGLibA_01725	6430548M08Rik	10	10	0.460501	0.791692	Negative
1688	MGLibA_01726	6430548M08Rik	11	4	1.29058	0.257534	Negative
1689	MGLibA_01727	6430548M08Rik	29	22	0.793076	0.247091	Negative
1690	MGLibA_01728	6430550D23Rik	15	4	1.6125	0.0761507	Negative
1691	MGLibA_01729	6430550D23Rik	46	60	0.110558	0.93209	Negative
1692	MGLibA_01730	6430550D23Rik	47	54	0.278298	0.69996	Negative
1693	MGLibA_01731	6430571L13Rik	12	15	0.226036	0.887736	Negative
1694	MGLibA_01732	6430571L13Rik	28	30	0.375612	0.689968	Negative
1695	MGLibA_01733	6430571L13Rik	6	5	0.598004	0.733018	Negative
1696	MGLibA_01734	6430573F11Rik	13	13	0.460501	0.747862	Negative
1697	MGLibA_01735	6430573F11Rik	27	31	0.290576	0.791692	Negative
1698	MGLibA_01736	6430573F11Rik	30	18	1.06622	0.102652	Negative
1699	MGLibA_01737	6720489N17Rik	1	2	0.238108	0.972203	Negative
1700	MGLibA_01738	6720489N17Rik	8	1	1.57598	0.233787	Negative
1701	MGLibA_01739	6720489N17Rik	4	16	-0.761892	0.553277	Positive
1702	MGLibA_01740	6820408C15Rik	39	59	-0.0800675	0.990248	Positive
1703	MGLibA_01741	6820408C15Rik	22	28	0.170994	0.925722	Negative
1704	MGLibA_01742	6820408C15Rik	28	22	0.750008	0.285406	Negative
1705	MGLibA_01743	2023-03-07	31	33	0.382498	0.655016	Negative
1706	MGLibA_01744	2023-03-07	2	2	0.460501	0.872802	Negative
1707	MGLibA_01745	2023-03-07	78	139	-0.334385	0.389514	Positive
1708	MGLibA_01746	2023-09-07	1	6	-0.413968	0.891878	Positive
1709	MGLibA_01747	2023-09-07	42	18	1.49153	0.00393988	Negative
1710	MGLibA_01748	2023-09-07	37	63	-0.234644	0.777893	Positive
1711	MGLibA_01749	7420426K07Rik	21	26	0.206744	0.872802	Negative
1712	MGLibA_01750	7420426K07Rik	24	40	-0.173371	0.896211	Positive
1713	MGLibA_01751	7420426K07Rik	9	6	0.808424	0.506889	Negative
1714	MGLibA_01752	7420461P10Rik	11	10	0.55361	0.648767	Negative
1715	MGLibA_01753	7420461P10Rik	4	11	-0.369574	0.921241	Positive
1716	MGLibA_01754	7420461P10Rik	11	44	-1.15421	0.0714216	Positive
1717	MGLibA_01755	7530416G11Rik	23	29	0.180393	0.92754	Negative
1718	MGLibA_01756	7530416G11Rik	2	3	0.267856	0.973837	Negative
1719	MGLibA_01757	7530416G11Rik	53	52	0.485592	0.345305	Negative
1720	MGLibA_01758	2023-03-08	27	55	-0.44639	0.514755	Positive
1721	MGLibA_01759	2023-03-08	18	36	-0.373489	0.733018	Positive
1722	MGLibA_01760	2023-03-08	13	15	0.308498	0.831365	Negative
1723	MGLibA_01761	2023-09-08	43	72	-0.221323	0.761016	Positive
1724	MGLibA_01762	2023-09-08	10	26	-0.586805	0.594334	Positive
1725	MGLibA_01763	2023-09-08	4	24	-1.22756	0.186472	Positive
1726	MGLibA_01764	8030411F24Rik	38	47	0.186326	0.843409	Negative
1727	MGLibA_01765	8030411F24Rik	15	38	-0.643836	0.402551	Positive
1728	MGLibA_01766	8030411F24Rik	44	58	0.0979308	0.968858	Negative
1729	MGLibA_01767	8030423J24Rik	36	62	-0.248036	0.775725	Positive
1730	MGLibA_01768	8030423J24Rik	23	19	0.682893	0.388293	Negative
1731	MGLibA_01769	8030423J24Rik	36	47	0.117613	0.956619	Negative
1732	MGLibA_01770	8030462N17Rik	23	36	-0.0896962	1	Positive
1733	MGLibA_01771	8030462N17Rik	33	37	0.316111	0.725577	Negative
1734	MGLibA_01772	8030462N17Rik	33	53	-0.149553	0.917983	Positive
1735	MGLibA_01773	8430408G22Rik	45	109	-0.728533	0.0577522	Positive
1736	MGLibA_01774	NA	NA	2	-0.0249259	1	Positive
1737	MGLibA_01775	8430408G22Rik	13	19	0.0454634	1	Negative
1738	MGLibA_01776	8430419L09Rik	53	76	-0.0213681	1	Positive
1739	MGLibA_01777	8430419L09Rik	38	30	0.757483	0.186828	Negative
1740	MGLibA_01778	8430419L09Rik	34	73	-0.539499	0.31571	Positive
1741	MGLibA_01779	8430427H17Rik	49	64	0.106864	0.93586	Negative
1742	MGLibA_01780	8430427H17Rik	28	15	1.18297	0.0667512	Negative
1743	MGLibA_01781	8430427H17Rik	5	7	0.197467	0.983839	Negative
1744	MGLibA_01782	2023-03-09	11	29	-0.626962	0.493617	Positive
1745	MGLibA_01783	2023-03-09	40	35	0.630426	0.280257	Negative
1746	MGLibA_01784	2023-03-09	21	8	1.4605	0.0621567	Negative
1747	MGLibA_01785	2023-09-09	16	20	0.208962	0.904437	Negative
1748	MGLibA_01786	2023-09-09	1	NA	0.723535	0.843409	Negative
1749	MGLibA_01787	2023-09-09	24	31	0.148557	0.93209	Negative
1750	MGLibA_01788	9030025P20Rik	5	12	-0.305034	0.927332	Positive
1751	MGLibA_01789	9030025P20Rik	22	31	0.0454634	1	Negative
1752	MGLibA_01790	9030025P20Rik	22	19	0.630426	0.438248	Negative
1753	MGLibA_01791	9030617O03Rik	52	55	0.3865	0.504223	Negative
1754	MGLibA_01792	9030617O03Rik	37	47	0.152379	0.878341	Negative
1755	MGLibA_01793	9030617O03Rik	61	71	0.256968	0.673276	Negative
1756	MGLibA_01794	9030624G23Rik	115	141	0.177567	0.684626	Negative
1757	MGLibA_01795	9030624G23Rik	20	45	-0.539499	0.454416	Positive
1758	MGLibA_01796	9030624G23Rik	21	24	0.30296	0.816662	Negative
1759	MGLibA_01797	9030624J02Rik	49	66	0.0656413	0.993353	Negative
1760	MGLibA_01798	9030624J02Rik	23	59	-0.732144	0.205091	Positive
1761	MGLibA_01799	9030624J02Rik	2	3	0.267856	0.973837	Negative
1762	MGLibA_01800	9130008F23Rik	13	16	0.238108	0.891878	Negative
1763	MGLibA_01801	9130008F23Rik	26	55	-0.492193	0.466738	Positive
1764	MGLibA_01802	9130008F23Rik	9	6	0.808424	0.506889	Negative
1765	MGLibA_01803	9130011E15Rik	9	16	-0.124462	0.996279	Positive
1766	MGLibA_01804	9130011E15Rik	35	51	-0.0249259	1	Positive
1767	MGLibA_01805	9130011E15Rik	4	15	-0.691502	0.627353	Positive
1768	MGLibA_01806	9130019O22Rik	26	47	-0.285742	0.775725	Positive
1769	MGLibA_01807	9130019O22Rik	41	26	1.02987	0.0561355	Negative
1770	MGLibA_01808	9130019O22Rik	17	39	-0.539499	0.514755	Positive
1771	MGLibA_01809	9130023H24Rik	35	43	0.197467	0.832765	Negative
1772	MGLibA_01810	9130023H24Rik	37	48	0.124898	0.917401	Negative
1773	MGLibA_01811	9130023H24Rik	77	154	-0.49483	0.129149	Positive
1774	MGLibA_01812	9130204L05Rik	10	12	0.279929	0.872802	Negative
1775	MGLibA_01813	9130204L05Rik	44	40	0.583358	0.313243	Negative
1776	MGLibA_01814	9130204L05Rik	5	8	0.0819893	1	Negative
1777	MGLibA_01815	9130401M01Rik	23	29	0.180393	0.92754	Negative
1778	MGLibA_01816	9130401M01Rik	36	44	0.203343	0.836149	Negative
1779	MGLibA_01817	9130401M01Rik	105	103	0.486973	0.144875	Negative
1780	MGLibA_01818	9130409I23Rik	52	100	-0.420855	0.362532	Positive
1781	MGLibA_01819	9130409I23Rik	14	16	0.316111	0.836149	Negative
1782	MGLibA_01820	9130409I23Rik	66	92	0.0103352	1	Negative
1783	MGLibA_01822	9230104L09Rik	23	43	-0.317107	0.761016	Positive
1784	MGLibA_01823	NA	NA	2	-0.0249259	1	Positive
1785	MGLibA_01824	9230110C19Rik	2	5	-0.0540723	1	Positive
1786	MGLibA_01825	9230110C19Rik	45	98	-0.582143	0.186472	Positive
1787	MGLibA_01826	9230110C19Rik	72	116	-0.191576	0.739454	Positive
1788	MGLibA_01827	9230110F15Rik	11	15	0.138573	0.996279	Negative
1789	MGLibA_01828	9230110F15Rik	11	45	-1.18336	0.0714216	Positive
1790	MGLibA_01829	9230110F15Rik	8	31	-1.00898	0.220009	Positive
1791	MGLibA_01830	9230112D13Rik	43	46	0.373038	0.578766	Negative
1792	MGLibA_01831	9230112D13Rik	10	6	0.90796	0.429111	Negative
1793	MGLibA_01832	9230112D13Rik	27	24	0.60252	0.434496	Negative
1794	MGLibA_01833	9330159F19Rik	26	21	0.714258	0.362532	Negative
1795	MGLibA_01834	9330159F19Rik	13	10	0.723535	0.50439	Negative
1796	MGLibA_01835	9330159F19Rik	14	17	0.248997	0.892522	Negative
1797	MGLibA_01836	9330182L06Rik	36	43	0.23309	0.78963	Negative
1798	MGLibA_01837	9330182L06Rik	15	40	-0.709424	0.357495	Positive
1799	MGLibA_01838	9330182L06Rik	4	9	-0.176929	0.986361	Positive
1800	MGLibA_01839	9330182O14Rik	29	84	-0.92777	0.0384816	Positive
1801	MGLibA_01840	9330182O14Rik	27	50	-0.320859	0.695896	Positive
1802	MGLibA_01841	9330182O14Rik	5	6	0.322997	0.906593	Negative
1803	MGLibA_01842	9430007A20Rik	56	94	-0.238118	0.700139	Positive
1804	MGLibA_01843	9430007A20Rik	8	20	-0.482916	0.757461	Positive
1805	MGLibA_01844	9430007A20Rik	15	43	-0.802533	0.245043	Positive
1806	MGLibA_01845	NA	NA	3	-0.217571	1	Positive
1807	MGLibA_01846	9430015G10Rik	15	19	0.197467	0.902258	Negative
1808	MGLibA_01847	9430015G10Rik	27	29	0.373038	0.683806	Negative
1809	MGLibA_01848	9430016H08Rik	46	61	0.0885321	0.972161	Negative
1810	MGLibA_01849	9430016H08Rik	16	27	-0.147182	0.972203	Positive
1811	MGLibA_01850	9430016H08Rik	6	14	-0.327995	0.868746	Positive
1812	MGLibA_01851	9430020K01Rik	46	39	0.673495	0.214643	Negative
1813	MGLibA_01852	9430020K01Rik	77	124	-0.193174	0.725577	Positive
1814	MGLibA_01853	9430020K01Rik	15	35	-0.539499	0.543891	Positive
1815	MGLibA_01854	9430023L20Rik	4	11	-0.369574	0.921241	Positive
1816	MGLibA_01855	9430023L20Rik	13	15	0.308498	0.831365	Negative
1817	MGLibA_01856	9430023L20Rik	2	4	0.0979308	1	Negative
1818	MGLibA_01857	9430038I01Rik	11	18	-0.063061	1	Positive
1819	MGLibA_01858	9430038I01Rik	20	20	0.460501	0.621402	Negative
1820	MGLibA_01859	9430038I01Rik	44	89	-0.479378	0.318921	Positive
1821	MGLibA_01860	9430069I07Rik	8	21	-0.539499	0.695896	Positive
1822	MGLibA_01861	9430069I07Rik	1	NA	0.723535	0.843409	Negative
1823	MGLibA_01862	9430069I07Rik	33	45	0.0645722	0.983839	Negative
1824	MGLibA_01863	9530002B09Rik	12	7	0.963001	0.379574	Negative
1825	MGLibA_01864	9530002B09Rik	33	14	1.4605	0.0138411	Negative
1826	MGLibA_01865	9530002B09Rik	4	6	0.170994	0.982361	Negative
1827	MGLibA_01866	9530003J23Rik	26	30	0.285414	0.78963	Negative
1828	MGLibA_01867	9530003J23Rik	24	26	0.364286	0.722692	Negative
1829	MGLibA_01868	NA	NA	1	0.197467	1	Negative
1830	MGLibA_01869	9530053A07Rik	15	4	1.6125	0.0761507	Negative
1831	MGLibA_01870	9530053A07Rik	63	93	-0.0667461	0.979846	Positive
1832	MGLibA_01871	9530053A07Rik	68	88	0.111167	0.89416	Negative
1833	MGLibA_01872	9530068E07Rik	6	32	-1.28952	0.108087	Positive
1834	MGLibA_01873	9530068E07Rik	42	55	0.108199	0.926939	Negative
1835	MGLibA_01874	9530068E07Rik	71	79	0.316111	0.516904	Negative
1836	MGLibA_01875	9530077C05Rik	20	40	-0.387496	0.696864	Positive
1837	MGLibA_01876	9530077C05Rik	15	36	-0.575123	0.493202	Positive
1838	MGLibA_01877	9530077C05Rik	37	34	0.567416	0.383495	Negative
1839	MGLibA_01878	9630033F20Rik	15	21	0.0819893	1	Negative
1840	MGLibA_01879	9630033F20Rik	4	43	-1.95454	0.00465249	Positive
1841	MGLibA_01880	9630033F20Rik	5	1	1.19747	0.450082	Negative
1842	MGLibA_01881	9830001H06Rik	28	40	0.0130419	1	Negative
1843	MGLibA_01882	9830001H06Rik	15	12	0.694966	0.529295	Negative
1844	MGLibA_01883	9830001H06Rik	23	25	0.360965	0.717456	Negative
1845	MGLibA_01884	9830107B12Rik	82	91	0.318482	0.46216	Negative
1846	MGLibA_01885	9830107B12Rik	75	156	-0.548488	0.0835764	Positive
1847	MGLibA_01886	9830107B12Rik	54	63	0.255681	0.688477	Negative
1848	MGLibA_01887	9830147E19Rik	29	79	-0.844354	0.0703171	Positive
1849	MGLibA_01888	9830147E19Rik	14	30	-0.420855	0.69996	Positive
1850	MGLibA_01889	9830147E19Rik	8	17	-0.298491	0.880985	Positive
1851	MGLibA_01890	9930012K11Rik	16	15	0.53089	0.634666	Negative
1852	MGLibA_01891	9930012K11Rik	10	11	0.367392	0.801662	Negative
1853	MGLibA_01892	9930012K11Rik	23	29	0.180393	0.92754	Negative
1854	MGLibA_01893	9930013L23Rik	15	17	0.322997	0.842096	Negative
1855	MGLibA_01894	9930013L23Rik	121	167	0.0115161	1	Negative
1856	MGLibA_01895	9930013L23Rik	18	20	0.340207	0.795249	Negative
1857	MGLibA_01896	9930021J03Rik	44	78	-0.299829	0.618259	Positive
1858	MGLibA_01897	9930021J03Rik	13	32	-0.579027	0.516904	Positive
1859	MGLibA_01898	9930021J03Rik	16	17	0.393387	0.777723	Negative
1860	MGLibA_01899	9930104L06Rik	35	39	0.322997	0.684626	Negative
1861	MGLibA_01900	9930104L06Rik	22	30	0.0861054	1	Negative
1862	MGLibA_01901	9930104L06Rik	36	63	-0.26941	0.735259	Positive
1863	MGLibA_01902	9930111J21Rik1	19	NA	2.72354	0.00219073	Negative
1864	MGLibA_01903	9930111J21Rik1	6	17	-0.539499	0.733018	Positive
1865	MGLibA_01904	9930111J21Rik1	3	13	-0.709424	0.684626	Positive
1866	MGLibA_01905	9930111J21Rik2	3	19	-1.12446	0.342071	Positive
1867	MGLibA_01906	9930111J21Rik2	49	48	0.487468	0.393859	Negative
1868	MGLibA_01907	9930111J21Rik2	49	78	-0.159651	0.846095	Positive
1869	MGLibA_01908	A130010J15Rik	14	22	-0.0464591	1	Positive
1870	MGLibA_01909	A130010J15Rik	12	18	0.0244018	1	Negative
1871	MGLibA_01910	A130010J15Rik	1	8	-0.654976	0.811178	Positive
1872	MGLibA_01911	A1bg	39	52	0.0870425	0.962768	Negative
1873	MGLibA_01912	A1bg	90	167	-0.395908	0.238731	Positive
1874	MGLibA_01913	A1bg	57	63	0.327234	0.571567	Negative
1875	MGLibA_01914	A1cf	42	28	0.970696	0.0632279	Negative
1876	MGLibA_01915	A1cf	6	22	-0.834955	0.467571	Positive
1877	MGLibA_01916	A1cf	21	23	0.353586	0.757461	Negative
1878	MGLibA_01917	A230046K03Rik	4	4	0.460501	0.891878	Negative
1879	MGLibA_01918	A230046K03Rik	50	60	0.219493	0.757114	Negative
1880	MGLibA_01919	A230046K03Rik	30	36	0.232232	0.811178	Negative
1881	MGLibA_01920	A230050P20Rik	29	36	0.190412	0.854826	Negative
1882	MGLibA_01921	A230050P20Rik	28	41	-0.0186669	1	Positive
1883	MGLibA_01922	A230050P20Rik	66	78	0.235209	0.693278	Negative
1884	MGLibA_01924	A230065H16Rik	29	51	-0.259391	0.78963	Positive
1885	MGLibA_01925	A230065H16Rik	22	37	-0.176929	0.935488	Positive
1886	MGLibA_01926	A2m	11	37	-0.931817	0.23002	Positive
1887	MGLibA_01927	A2m	52	93	-0.321319	0.544792	Positive
1888	MGLibA_01928	A2m	67	62	0.564337	0.200618	Negative
1889	MGLibA_01929	A330021E22Rik	6	28	-1.12446	0.187737	Positive
1890	MGLibA_01930	A330021E22Rik	49	95	-0.428468	0.374303	Positive
1891	MGLibA_01931	A330021E22Rik	12	13	0.378039	0.816585	Negative
1892	MGLibA_01932	A330050F15Rik	14	2	1.90107	0.0526248	Negative
1893	MGLibA_01933	A330050F15Rik	18	36	-0.373489	0.733018	Positive
1894	MGLibA_01934	A330050F15Rik	3	9	-0.346854	0.911863	Positive
1895	MGLibA_01935	A330070K13Rik	7	10	0.138573	0.990248	Negative
1896	MGLibA_01936	A330070K13Rik	45	21	1.40392	0.00462657	Negative
1897	MGLibA_01937	A330070K13Rik	24	22	0.563594	0.518535	Negative
1898	MGLibA_01938	A3galt2	88	120	0.0338754	1	Negative
1899	MGLibA_01939	A3galt2	74	99	0.0638419	0.963436	Negative
1900	MGLibA_01940	A3galt2	7	5	0.723535	0.648767	Negative
1901	MGLibA_01941	A430005L14Rik	35	49	0.0275415	1	Negative
1902	MGLibA_01942	A430005L14Rik	8	30	-0.968342	0.257187	Positive
1903	MGLibA_01943	A430005L14Rik	73	75	0.423975	0.353943	Negative
1904	MGLibA_01944	A430033K04Rik	1	NA	0.723535	0.843409	Negative
1905	MGLibA_01945	A430033K04Rik	14	28	-0.335966	0.809424	Positive
1906	MGLibA_01946	A430033K04Rik	27	30	0.331218	0.738019	Negative
1907	MGLibA_01947	A430078G23Rik	22	19	0.630426	0.438248	Negative
1908	MGLibA_01948	NA	NA	11	-1.21757	0.438248	Positive
1909	MGLibA_01949	A430078G23Rik	34	49	-0.00898436	1	Positive
1910	MGLibA_01950	A430089I19Rik	11	12	0.373038	0.809424	Negative
1911	MGLibA_01951	A430089I19Rik	39	64	-0.188592	0.860282	Positive
1912	MGLibA_01952	A430089I19Rik	7	11	0.0454634	1	Negative
1913	MGLibA_01953	A430105I19Rik	26	52	-0.418193	0.548828	Positive
1914	MGLibA_01954	A430105I19Rik	17	33	-0.327995	0.775725	Positive
1915	MGLibA_01955	A430105I19Rik	53	212	-1.44307	1.31042e-09	Positive
1916	MGLibA_01956	A430107P09Rik	12	29	-0.539499	0.621402	Positive
1917	MGLibA_01957	A430107P09Rik	27	22	0.705613	0.326967	Negative
1918	MGLibA_01958	A430107P09Rik	56	82	-0.0517052	0.997741	Positive
1919	MGLibA_01959	A4galt	46	73	-0.152476	0.872802	Positive
1920	MGLibA_01960	A4galt	3	4	0.290576	0.976696	Negative
1921	MGLibA_01961	A4galt	19	49	-0.709424	0.287607	Positive
1922	MGLibA_01962	A4gnt	18	32	-0.22539	0.878341	Positive
1923	MGLibA_01963	A4gnt	10	13	0.197467	0.942195	Negative
1924	MGLibA_01964	A4gnt	46	73	-0.152476	0.872802	Positive
1925	MGLibA_01965	A530016L24Rik	79	77	0.495266	0.211188	Negative
1926	MGLibA_01966	A530016L24Rik	2	10	-0.639035	0.74429	Positive
1927	MGLibA_01967	A530016L24Rik	59	71	0.212573	0.745083	Negative
1928	MGLibA_01968	A530032D15Rik	11	10	0.55361	0.648767	Negative
1929	MGLibA_01969	A530032D15Rik	12	8	0.847524	0.467571	Negative
1930	MGLibA_01970	A530032D15Rik	15	24	-0.075552	1	Positive
1931	MGLibA_01971	A530054K11Rik	42	63	-0.0723731	0.991444	Positive
1932	MGLibA_01972	A530054K11Rik	27	44	-0.154209	0.904207	Positive
1933	MGLibA_01973	A530054K11Rik	29	24	0.689983	0.345305	Negative
1934	MGLibA_01974	A530064D06Rik	9	10	0.360965	0.860952	Negative
1935	MGLibA_01975	A530064D06Rik	44	29	0.987748	0.0563248	Negative
1936	MGLibA_01976	A530064D06Rik	8	32	-1.04851	0.187198	Positive
1937	MGLibA_01977	A530099J19Rik	34	95	-0.897953	0.0286636	Positive
1938	MGLibA_01978	A530099J19Rik	12	28	-0.49643	0.681401	Positive
1939	MGLibA_01979	A530099J19Rik	28	31	0.33497	0.696864	Negative
1940	MGLibA_01980	A630001G21Rik	9	12	0.180393	0.93837	Negative
1941	MGLibA_01981	A630001G21Rik	80	100	0.155646	0.792851	Negative
1942	MGLibA_01982	A630001G21Rik	85	88	0.413195	0.31571	Negative
1943	MGLibA_01983	A630007B06Rik	36	17	1.35862	0.0160081	Negative
1944	MGLibA_01984	A630007B06Rik	40	25	1.04546	0.0526248	Negative
1945	MGLibA_01985	A630007B06Rik	1	NA	0.723535	0.843409	Negative
1946	MGLibA_01986	A630023A22Rik	15	22	0.0275415	1	Negative
1947	MGLibA_01987	NA	NA	9	-1.02493	0.607508	Positive
1948	MGLibA_01988	A630023A22Rik	8	4	0.991016	0.454416	Negative
1949	MGLibA_01989	A630033H20Rik	27	46	-0.211924	0.864271	Positive
1950	MGLibA_01990	A630033H20Rik	5	8	0.0819893	1	Negative
1951	MGLibA_01991	A630033H20Rik	42	89	-0.539499	0.257187	Positive
1952	MGLibA_01992	A630073D07Rik	4	14	-0.617502	0.701941	Positive
1953	MGLibA_01993	A630073D07Rik	19	32	-0.16399	0.927332	Positive
1954	MGLibA_01994	A630073D07Rik	42	33	0.767162	0.155662	Negative
1955	MGLibA_01995	A630076J17Rik	9	14	0.0199283	1	Negative
1956	MGLibA_01997	A630076J17Rik	32	52	-0.162936	0.915015	Positive
1957	MGLibA_01998	A630095E13Rik	17	22	0.165045	0.967472	Negative
1958	MGLibA_01999	A630095E13Rik	43	51	0.238108	0.77053	Negative
1959	MGLibA_02000	A630095E13Rik	17	42	-0.634656	0.379574	Positive
1960	MGLibA_02001	A630095N17Rik	3	2	0.653146	0.775725	Negative
1961	MGLibA_02002	A630095N17Rik	56	69	0.181785	0.811178	Negative
1962	MGLibA_02003	A630095N17Rik	75	64	0.673905	0.0802566	Negative
1963	MGLibA_02004	A730008H23Rik	4	8	-0.0700138	1	Positive
1964	MGLibA_02005	A730008H23Rik	10	30	-0.761892	0.377269	Positive
1965	MGLibA_02006	A730008H23Rik	3	3	0.460501	0.882414	Negative
1966	MGLibA_02007	A730017C20Rik	62	47	0.82615	0.0512506	Negative
1967	MGLibA_02008	A730017C20Rik	34	51	-0.0614518	1	Positive
1968	MGLibA_02009	A730017C20Rik	13	23	-0.176929	0.963672	Positive
1969	MGLibA_02010	A830010M20Rik	6	2	1.11258	0.485756	Negative
1970	MGLibA_02011	A830010M20Rik	160	210	0.0786303	0.878341	Negative
1971	MGLibA_02012	A830010M20Rik	9	16	-0.124462	0.996279	Positive
1972	MGLibA_02013	A830018L16Rik	27	27	0.460501	0.561091	Negative
1973	MGLibA_02014	A830018L16Rik	3	6	0.0010693	1	Negative
1974	MGLibA_02015	A830018L16Rik	39	22	1.16505	0.0338034	Negative
1975	MGLibA_02016	A830080D01Rik	53	30	1.1892	0.00797081	Negative
1976	MGLibA_02017	A830080D01Rik	38	53	0.0287847	1	Negative
1977	MGLibA_02018	A830080D01Rik	15	18	0.258867	0.8982	Negative
1978	MGLibA_02019	A930009A15Rik	40	21	1.25191	0.0198532	Negative
1979	MGLibA_02020	A930009A15Rik	64	113	-0.313618	0.503523	Positive
1980	MGLibA_02021	A930009A15Rik	35	40	0.290576	0.733018	Negative
1981	MGLibA_02022	A930018P22Rik	20	22	0.34947	0.750264	Negative
1982	MGLibA_02023	A930018P22Rik	23	32	0.0584025	1	Negative
1983	MGLibA_02024	A930018P22Rik	16	35	-0.46911	0.607885	Positive
1984	MGLibA_02025	AA414768	43	59	0.0454634	1	Negative
1985	MGLibA_02026	AA414768	17	16	0.527615	0.64695	Negative
1986	MGLibA_02027	NA	NA	9	-1.02493	0.607508	Positive
1987	MGLibA_02028	AA415398	43	60	0.0230956	1	Negative
1988	MGLibA_02029	AA415398	23	55	-0.639035	0.293046	Positive
1989	MGLibA_02030	AA415398	40	33	0.704427	0.206141	Negative
1990	MGLibA_02031	NA	NA	3	-0.217571	1	Positive
1991	MGLibA_02032	AA467197	15	56	-1.14831	0.0419144	Positive
1992	MGLibA_02033	AA467197	3	9	-0.346854	0.911863	Positive
1993	MGLibA_02034	AA792892	9	15	-0.0540723	1	Positive
1994	MGLibA_02035	AA792892	54	51	0.535789	0.279324	Negative
1995	MGLibA_02036	AA792892	1	5	-0.276465	0.976696	Positive
1996	MGLibA_02037	AA986860	24	26	0.364286	0.722692	Negative
1997	MGLibA_02038	AA986860	33	16	1.31611	0.0296239	Negative
1998	MGLibA_02039	AA986860	3	NA	1.13857	0.514755	Negative
[truncated: 124,374 more rows]

## Sheet: Significant_sgRNA_list
List of significant sgRNAs supporting target proinsulin regulators
Gene	sgRNAid	Proinsulin_Hi	Proinsulin_Lo	Log2FC.HitoLo	FDR (<0.01)	Directions
1700112E06Rik	MGLibB_00579	123	93	0.863857	0.00234338	Negative
1700112E06Rik	MGLibB_00581	31	8	2.4147	0.00073876	Negative
2310011J03Rik	MGLibB_00780	38	129	-1.3028	0.000150165	Positive
2310011J03Rik	MGLibB_00781	16	78	-1.8249	0.00017418	Positive
AA987161	MGLibA_02041	52	30	1.25405	0.00947977	Negative
AA987161	MGLibB_02040	35	9	2.41986	0.000302678	Negative
Abcc8	MGLibB_02356	129	76	1.2238	4.28144e-06	Negative
Abcc8	MGLibB_02357	42	18	1.68289	0.00293764	Negative
AF251705	MGLibA_02053	59	36	1.17322	0.00866352	Negative
AF251705	MGLibB_02052	91	54	1.21341	0.000335247	Negative
Amt	MGLibA_04050	28	8	2.26786	0.00345294	Negative
Amt	MGLibB_04051	76	52	1.00799	0.00867224	Negative
Atp2b2	MGLibA_05776	58	35	1.1892	0.00797081	Negative
Atp2b2	MGLibB_05777	117	94	0.776277	0.00932472	Negative
BC005624	MGLibA_06244	41	121	-1.10081	0.00206977	Positive
BC005624	MGLibB_06244	75	318	-1.62356	9.09811e-18	Positive
Bccip	MGLibA_06651	33	13	1.80446	0.00661563	Negative
Bccip	MGLibA_06653	32	12	1.87554	0.00539823	Negative
Bccip	MGLibB_06652	98	39	1.78981	1.55367e-08	Negative
Bloc1s1	MGLibA_06936	39	15	1.83901	0.00212591	Negative
Bloc1s1	MGLibA_06937	96	71	0.895716	0.00750082	Negative
Bysl	MGLibB_07387	48	22	1.58603	0.00189564	Negative
Bysl	MGLibB_07388	98	68	0.987748	0.00238357	Negative
Ccdc101	MGLibB_08290	24	100	-1.59839	9.39987e-05	Positive
Ccdc101	MGLibB_08291	15	72	-1.80253	0.000434251	Positive
Cebpz	MGLibA_09739	73	46	1.12676	0.00363729	Negative
Cebpz	MGLibB_09740	90	64	0.952354	0.00594885	Negative
Cinp	MGLibA_10478	74	49	1.05524	0.00705381	Negative
Cinp	MGLibB_10475	34	12	1.963	0.00270747	Negative
Commd3	MGLibA_11416	47	130	-1.00728	0.00354703	Positive
Commd3	MGLibB_11416	68	200	-1.09589	1.59042e-05	Positive
Commd7	MGLibA_11427	72	197	-0.991626	0.00014825	Positive
Commd7	MGLibA_11429	29	123	-1.62403	4.44404e-06	Positive
Cpe	MGLibA_11676	110	16	3.24186	1.99988e-21	Negative
Cpe	MGLibA_11677	64	36	1.29058	0.00266039	Negative
Cpe	MGLibB_11675	206	44	2.68757	3.37045e-34	Negative
Cpe	MGLibB_11677	129	51	1.7993	1.06772e-11	Negative
Dars	MGLibA_13286	50	28	1.297	0.00965043	Negative
Dars	MGLibA_13287	71	30	1.70336	1.53967e-05	Negative
Depdc5	MGLibB_13932	59	31	1.38895	0.00186448	Negative
Depdc5	MGLibB_13934	72	42	1.23811	0.00150624	Negative
Dkc1	MGLibA_14221	149	128	0.679669	0.0082084	Negative
Dkc1	MGLibA_14223	48	23	1.5219	0.0029623	Negative
Dkc1	MGLibB_14214	81	40	1.47842	4.64022e-05	Negative
Dpagt1	MGLibA_14750	87	47	1.34886	0.000102935	Negative
Dpagt1	MGLibB_14743	47	24	1.43013	0.00587666	Negative
Dpagt1	MGLibB_14744	96	36	1.87554	6.18911e-09	Negative
Dtnbp1	MGLibB_14991	55	28	1.43451	0.00211533	Negative
Dtnbp1	MGLibB_14993	121	87	0.936421	0.00109926	Negative
Eprs	MGLibA_16393	38	16	1.70843	0.0049277	Negative
Eprs	MGLibB_16386	54	24	1.63043	0.000577029	Negative
Eprs	MGLibB_16387	85	61	0.939155	0.00867224	Negative
Fam168b	MGLibA_17265	32	13	1.76006	0.00903682	Negative
Fam168b	MGLibB_17256	79	50	1.12043	0.00259784	Negative
Fam71e2	MGLibA_17649	61	35	1.26196	0.00391464	Negative
Fam71e2	MGLibB_17642	45	22	1.49292	0.00581077	Negative
Fmo2	MGLibA_18616	44	165	-1.44639	5.75807e-07	Positive
Fmo2	MGLibB_18610	16	74	-1.74895	0.000580714	Positive
Ftsj3	MGLibB_19038	170	91	1.3621	4.95013e-10	Negative
Ftsj3	MGLibB_19040	27	9	2.04546	0.00949329	Negative
Furin	MGLibA_19073	51	9	2.963	5.09417e-08	Negative
Furin	MGLibA_19074	174	96	1.31848	1.26121e-09	Negative
Furin	MGLibB_19066	52	20	1.83901	0.000160041	Negative
Gdpd4	MGLibA_19742	78	52	1.04546	0.00584478	Negative
Gdpd4	MGLibB_19734	59	27	1.58826	0.000381975	Negative
Gltscr1l	MGLibB_20190	46	124	-0.970133	0.00660772	Positive
Gltscr1l	MGLibB_20191	32	105	-1.25374	0.00134429	Positive
Gm12171	MGLibB_20469	104	71	1.01119	0.00127596	Negative
Gm12171	MGLibB_20470	56	27	1.51297	0.00100336	Negative
Gmeb2	MGLibA_22128	21	96	-1.73214	4.58965e-05	Positive
Gmeb2	MGLibB_22118	40	111	-1.01199	0.00823865	Positive
Gorasp1	MGLibA_22365	49	20	1.75328	0.000646428	Negative
Gorasp1	MGLibB_22356	51	26	1.43249	0.00351637	Negative
Heatr3	MGLibA_23930	31	12	1.82973	0.007568	Negative
Heatr3	MGLibA_23931	58	31	1.36429	0.00240369	Negative
Heatr3	MGLibB_23922	75	44	1.22989	0.00145848	Negative
Hid1	MGLibA_24141	71	47	1.05566	0.0075681	Negative
Hid1	MGLibB_24132	96	45	1.55361	1.25827e-06	Negative
Hypk	MGLibA_25205	58	147	-0.88119	0.00561071	Positive
Hypk	MGLibA_25206	55	150	-0.986958	0.00161246	Positive
Igfbp4	MGLibA_25573	45	121	-0.966509	0.00732507	Positive
Igfbp4	MGLibB_25565	21	74	-1.35664	0.00643366	Positive
Irf2bp2	MGLibA_26301	27	9	2.04546	0.00949329	Negative
Irf2bp2	MGLibB_26292	47	22	1.55566	0.00254605	Negative
Isl1	MGLibA_26392	25	7	2.297	0.00514864	Negative
Isl1	MGLibA_26394	65	37	1.27342	0.00234338	Negative
Isl1	MGLibB_26385	61	36	1.22131	0.00543268	Negative
Kti12	MGLibB_28273	62	37	1.20524	0.0060734	Negative
Kti12	MGLibB_28275	112	60	1.36097	2.6723e-06	Negative
Lmnb1	MGLibA_29106	46	24	1.3991	0.00763369	Negative
Lmnb1	MGLibB_29097	62	38	1.16677	0.00668609	Negative
Madd	MGLibB_29981	34	6	2.963	3.69915e-05	Negative
Madd	MGLibB_29982	212	97	1.58851	8.88256e-17	Negative
Mdn1	MGLibA_30767	45	23	1.42879	0.00677539	Negative
Mdn1	MGLibB_30757	82	45	1.3262	0.000251517	Negative
Mdn1	MGLibB_30759	108	70	1.08611	0.000302678	Negative
Mrps25	MGLibB_32161	75	183	-0.82638	0.00331888	Positive
Mrps25	MGLibB_32162	26	82	-1.19661	0.00971402	Positive
Nipbl	MGLibB_34047	33	12	1.91993	0.00390941	Negative
Nipbl	MGLibB_34048	93	25	2.3558	5.49969e-12	Negative
Nop56	MGLibA_34409	38	17	1.62097	0.00803493	Negative
Nop56	MGLibB_34398	54	13	2.51495	4.13478e-07	Negative
Nop56	MGLibB_34400	48	25	1.40161	0.00673665	Negative
Nrbp1	MGLibA_34729	18	82	-1.72713	0.000221268	Positive
Nrbp1	MGLibA_34730	11	52	-1.78051	0.00581077	Positive
Nrbp1	MGLibA_34731	31	102	-1.25773	0.00186983	Positive
Olfr1475	MGLibA_36671	35	10	2.26786	0.000711346	Negative
Olfr1475	MGLibB_36662	106	61	1.25768	3.85542e-05	Negative
Olfr352	MGLibB_37227	19	70	-1.42085	0.00598037	Positive
Olfr352	MGLibB_37229	118	261	-0.684762	0.00255963	Positive
Pagr1a	MGLibA_39344	59	31	1.38895	0.00186448	Negative
Pagr1a	MGLibB_39333	34	13	1.84752	0.00487614	Negative
Paxip1	MGLibA_39634	135	68	1.44985	1.43615e-08	Negative
Paxip1	MGLibA_39635	99	72	0.919933	0.0045928	Negative
Paxip1	MGLibA_39636	27	7	2.40803	0.00237062	Negative
Paxip1	MGLibB_39623	105	59	1.2921	2.09945e-05	Negative
Pcsk1	MGLibA_40000	170	62	1.9157	1.59061e-17	Negative
Pcsk1	MGLibA_40001	97	9	3.89049	3.78593e-22	Negative
Pcsk1	MGLibA_40002	190	16	4.03036	2.30874e-47	Negative
Pcsk1	MGLibB_39988	58	5	3.99655	9.77974e-13	Negative
Pcsk1	MGLibB_39989	61	9	3.22131	5.98687e-11	Negative
Pcsk1	MGLibB_39990	78	31	1.79171	1.26278e-06	Negative
Pdcd10	MGLibA_40045	123	90	0.911162	0.00134557	Negative
Pdcd10	MGLibB_40033	79	40	1.44235	8.9843e-05	Negative
Pdia6	MGLibA_40221	13	55	-1.62042	0.00882559	Positive
Pdia6	MGLibB_40207	6	41	-2.31209	0.00322058	Positive
Pdia6	MGLibB_40208	12	94	-2.50913	2.80832e-08	Positive
Pdia6	MGLibB_40209	6	50	-2.59839	0.000227533	Positive
Pelp1	MGLibB_40369	97	60	1.15352	0.000383657	Negative
Pelp1	MGLibB_40371	94	57	1.1822	0.000358925	Negative
Pitpnb	MGLibA_41092	39	15	1.83901	0.00212591	Negative
Pitpnb	MGLibA_41093	138	85	1.15963	5.44794e-06	Negative
Ppp1r8	MGLibB_42366	36	110	-1.15093	0.00266894	Positive
Ppp1r8	MGLibB_42368	17	76	-1.69996	0.000547401	Positive
Prkar1a	MGLibA_42721	133	71	1.36604	1.08328e-07	Negative
Prkar1a	MGLibB_42708	114	65	1.27102	1.06421e-05	Negative
Rab30	MGLibA_44159	76	38	1.4605	0.000115698	Negative
Rab30	MGLibB_44147	91	65	0.945928	0.00635758	Negative
Rab31	MGLibB_44148	39	14	1.93855	0.00114535	Negative
Rab31	MGLibB_44150	91	63	0.991016	0.00381033	Negative
Rbm18	MGLibB_44757	57	200	-1.35047	9.27453e-08	Positive
Rbm18	MGLibB_44758	16	162	-2.87935	2.65723e-18	Positive
Rer1	MGLibB_45108	32	9	2.29058	0.0010504	Negative
Rer1	MGLibB_45109	75	29	1.83134	1.59776e-06	Negative
Rpl23a	MGLibA_46191	108	57	1.3825	3.13006e-06	Negative
Rpl23a	MGLibA_46192	76	45	1.21658	0.00126114	Negative
Rpl24	MGLibA_46198	50	21	1.71204	0.000592716	Negative
Rpl24	MGLibB_46184	82	43	1.39179	0.000102935	Negative
Rpl7	MGLibA_46287	22	5	2.598	0.00494865	Negative
Rpl7	MGLibA_46288	38	18	1.5385	0.00941769	Negative
Rtn1	MGLibB_46665	146	313	-0.639693	0.00152377	Positive
Rtn1	MGLibB_46667	133	282	-0.623768	0.00394595	Positive
Sec13	MGLibB_47502	74	185	-0.861427	0.0019393	Positive
Sec13	MGLibB_47504	16	70	-1.66878	0.00128675	Positive
Sec22b	MGLibA_47548	27	95	-1.35447	0.00130271	Positive
Sec22b	MGLibB_47532	29	105	-1.39576	0.000425595	Positive
Sec22b	MGLibB_47533	18	86	-1.79584	9.36976e-05	Positive
Sec24c	MGLibA_47568	52	186	-1.37822	1.95074e-07	Positive
Sec24c	MGLibA_47569	33	123	-1.43762	4.99038e-05	Positive
Sec24c	MGLibB_47553	76	264	-1.33597	1.67733e-10	Positive
Sfr1	MGLibA_48098	41	20	1.49612	0.00977794	Negative
Sfr1	MGLibB_48084	68	40	1.22604	0.00254605	Negative
Sim1	MGLibA_48507	95	225	-0.783425	0.00133137	Positive
Sim1	MGLibB_48493	66	176	-0.954537	0.00073876	Positive
Slc38a10	MGLibA_49403	62	27	1.65981	0.000141134	Negative
Slc38a10	MGLibB_49388	147	106	0.932253	0.000213823	Negative
Slc38a10	MGLibB_49389	65	18	2.31294	9.59586e-08	Negative
Slc39a7	MGLibA_49470	11	56	-1.88742	0.00200419	Positive
Slc39a7	MGLibB_49455	25	94	-1.45023	0.000580714	Positive
Ssbp3	MGLibB_51406	31	10	2.09277	0.00312589	Negative
Ssbp3	MGLibB_51407	42	17	1.76536	0.00175289	Negative
Taf1c	MGLibA_52588	42	9	2.68289	6.91339e-06	Negative
Taf1c	MGLibB_52572	102	79	0.829146	0.00936785	Negative
Tmem161b	MGLibA_54396	75	37	1.47987	9.8789e-05	Negative
Tmem161b	MGLibB_54379	29	8	2.31848	0.00239476	Negative
Tram1	MGLibA_55582	25	7	2.297	0.00514864	Negative
Tram1	MGLibB_55561	218	86	1.80242	4.78251e-21	Negative
Tsku	MGLibB_56184	45	24	1.36739	0.00986526	Negative
Tsku	MGLibB_56185	49	14	2.26786	1.28369e-05	Negative
Tsr2	MGLibA_56307	172	122	0.956028	2.2873e-05	Negative
Tsr2	MGLibB_56286	59	34	1.25568	0.00566926	Negative
Ube2cbp	MGLibA_56885	47	25	1.37123	0.00867224	Negative
Ube2cbp	MGLibB_56865	53	19	1.94049	8.58128e-05	Negative
Vps29	MGLibA_58981	15	70	-1.76189	0.000760506	Positive
Vps29	MGLibB_58963	8	43	-1.96576	0.00794514	Positive
Wdr36	MGLibA_59293	56	29	1.40987	0.00237555	Negative
Wdr36	MGLibA_59294	67	33	1.4822	0.000322109	Negative
Wdr36	MGLibB_59274	107	79	0.898187	0.00391464	Negative
Wdr55	MGLibA_59343	57	33	1.249	0.00639946	Negative
Wdr55	MGLibB_59322	53	27	1.43353	0.00312589	Negative
Yipf5	MGLibB_59885	15	71	-1.78236	0.000589009	Positive
Yipf5	MGLibB_59887	31	160	-1.90723	1.91981e-10	Positive

## Sheet: Significant_Gene_list
List of significant genes identified as proinsulin regulators and it's overlap with beta-cell specific genes, disease trajactory genes, GWAS genes and Insulin regulators
	Gene	Total.Sig.sgRNA (FDR<0.01)	AveLog2FC.HitoLo	Directions	Beta.Expressing	T2D.Traj.Beta	OB.Traj.Beta	GWAS	Insulin regulator
1	Pcsk1	6	3.14102	Negative	Yes	UP	UP	Yes, BMI, Fasting blood glucose	.
2	Madd	2	2.27575	Negative	.	.	UP	Yes, Proinsulin levels	Yes (neg ins regulator, Tier 1A)
3	Cpe	4	2.25483	Negative	.	UP	UP	.	.
4	Nipbl	2	2.13787	Negative	.	UP	UP	Yes, BMI, Blood Glucose, Triglyceride	.
5	Rpl7	2	2.06825	Negative	.	.	.	Yes, Fasting glucose and insulin	.
6	Rer1	2	2.06096	Negative	.	UP	.	.	.
7	Tram1	2	2.04971	Negative	.	.	UP	.	.
8	Furin	3	2.04017	Negative	.	.	.	.	.
9	Ssbp3	2	1.92906	Negative	.	.	.	Yes, BMI, Triglyceride levels	.
10	Tmem161b	2	1.89917	Negative	.	.	.	Yes, Body mass index	.
11	Nop56	3	1.84584	Negative	.	.	.	.	.
12	AA987161	2	1.83695	Negative	.	.	.	.	.
13	Bccip	3	1.82327	Negative	.	.	DOWN	.	.
14	Tsku	2	1.81762	Negative	.	.	.	.	.
15	Irf2bp2	2	1.80056	Negative	.	UP	UP	Yes, lipid metabolism, LDL	.
16	Olfr1475	2	1.76277	Negative	.	.	.	.	.
17	Taf1c	2	1.75602	Negative	.	.	.	.	Yes (pos ins regulator, Tier 1A)
18	Ftsj3	2	1.70378	Negative	.	.	.	.	.
19	Ube2cbp	2	1.65586	Negative	.	.	.	.	.
20	1700112E06Rik	2	1.63928	Negative	.	.	.	.	.
21	Amt	2	1.63792	Negative	.	.	.	.	.
22	Slc38a10	3	1.635	Negative	.	UP	UP	.	.
23	Pagr1a	2	1.61824	Negative	.	.	.	.	.
24	Isl1	3	1.59724	Negative	.	.	UP	.	.
25	Gorasp1	2	1.59288	Negative	.	.	.	.	.
26	Rpl24	2	1.55191	Negative	.	DOWN	DOWN	.	.
27	Dpagt1	3	1.55151	Negative	.	.	.	.	.
28	Paxip1	4	1.51748	Negative	.	.	.	.	.
29	Cinp	2	1.50912	Negative	.	.	.	.	.
30	Dars	2	1.50018	Negative	.	UP	UP	.	.
31	Pitpnb	2	1.49932	Negative	.	.	.	Yes, Obesity	.
32	Heatr3	3	1.47464	Negative	.	.	.	.	.
33	Rab31	2	1.46478	Negative	.	.	.	.	.
34	Abcc8	2	1.45335	Negative	Yes	DOWN	UP	Yes, MODY,T2D	.
35	Fam168b	2	1.44024	Negative	.	.	.	.	.
36	Eprs	3	1.426	Negative	.	UP	UP	.	.
37	Fam71e2	2	1.37744	Negative	.	.	.	.	.
38	Bloc1s1	2	1.36736	Negative	.	.	DOWN	.	.
39	Sfr1	2	1.36108	Negative	.	.	.	.	.
40	Wdr55	2	1.34127	Negative	.	.	.	.	.
41	Prkar1a	2	1.31853	Negative	Yes	.	UP	.	.
42	Gdpd4	2	1.31686	Negative	.	.	.	.	.
43	Depdc5	2	1.31353	Negative	.	.	.	Yes, Type 2 diabetes	.
44	Hid1	2	1.30463	Negative	.	.	.	.	Yes (pos ins regulator, Tier 1C)
45	Rpl23a	2	1.29954	Negative	.	DOWN	DOWN	.	.
46	Bysl	2	1.28689	Negative	.	.	.	.	.
47	Kti12	2	1.2831	Negative	.	.	.	.	.
48	Lmnb1	2	1.28294	Negative	.	.	.	.	.
49	Mdn1	3	1.28037	Negative	.	.	.	.	.
50	Wdr36	3	1.26342	Negative	.	.	.	.	.
51	Gm12171	2	1.26208	Negative	.	.	.	.	.
52	Dkc1	3	1.22666	Negative	.	.	.	.	.
53	Rab30	2	1.20321	Negative	.	.	.	.	.
54	AF251705	2	1.19331	Negative	.	.	.	.	.
55	Dtnbp1	2	1.18546	Negative	.	.	.	.	.
56	Pdcd10	2	1.17676	Negative	.	DOWN	DOWN	.	.
57	Pelp1	2	1.16786	Negative	Yes	.	.	.	.
58	Tsr2	2	1.10585	Negative	Yes	DOWN	DOWN	.	.
59	Cebpz	2	1.03956	Negative	.	UP	DOWN	.	.
60	Atp2b2	2	0.982738	Negative	.	.	.	.	.
61	Rtn1	2	-0.631731	Positive	.	UP	.	.	.
62	Sim1	2	-0.868981	Positive	.	.	.	Yes, Waist-to-hip ratio adjusted for BMI x sex interaction	Yes (neg ins regulator, Tier 1B)
63	Hypk	2	-0.934074	Positive	.	.	.	.	Yes (neg ins regulator, Tier 1B)
64	Mrps25	2	-1.0115	Positive	.	.	.	.	.
65	Commd3	2	-1.05159	Positive	Yes	.	.	.	.
66	Olfr352	2	-1.05281	Positive	.	.	.	.	.
67	Gltscr1l	2	-1.11194	Positive	.	.	.	.	.
68	Igfbp4	2	-1.16157	Positive	.	.	.	.	.
69	Sec13	2	-1.2651	Positive	.	DOWN	UP	.	.
70	Commd7	2	-1.30783	Positive	.	.	.	Yes, Type 2 diabetes	.
71	BC005624	2	-1.36219	Positive	.	.	.	.	.
72	Gmeb2	2	-1.37207	Positive	.	.	.	.	.
73	Sec24c	3	-1.38393	Positive	.	.	.	.	.
74	Ppp1r8	2	-1.42545	Positive	.	.	.	.	.
75	Sec22b	3	-1.51536	Positive	Yes	.	UP	.	.
76	2310011J03Rik	2	-1.56385	Positive	.	.	.	.	.
77	Nrbp1	3	-1.58845	Positive	.	.	.	.	.
78	Fmo2	2	-1.59767	Positive	.	.	.	.	.
79	Slc39a7	2	-1.66883	Positive	.	.	.	.	.
80	Ccdc101	2	-1.70046	Positive	.	.	.	.	.
81	Yipf5	2	-1.84479	Positive	.	UP	UP	.	.
82	Vps29	2	-1.86383	Positive	.	DOWN	DOWN	.	.
83	Rbm18	2	-2.11491	Positive	.	UP	.	.	.
84	Pdia6	4	-2.26001	Positive	Yes	UP	UP	.	.
