# Supplementary material for: Proinsulin regulators identified with CRISPR screen and in vivo mouse QTL mapping
Source: Nat Commun. 2026 Apr 13;17:5159. doi: 10.1038/s41467-026-71726-z (PMC13249969; doi:10.1038/s41467-026-71726-z)
Supplement: Supplementary file 4 — Supplementary Data 2 [file 41467_2026_71726_MOESM4_ESM.xlsx]

## Sheet: Supplementary table 2_GO term
List of GO terms for identified proinsulin regulators
Category	Term	Count	%	PValue	Genes	List Total	Pop Hits	Pop Total	Fold Enrichment	Bonferroni	Benjamini	FDR	direction
GOTERM_BP_DIRECT	GO:0006364~rRNA processing	9	16.3636	5.26e-09	WDR36, DKC1, TSR2, MDN1, WDR55, RPL7, BYSL, PELP1, FTSJ3	52	157	20240	22.3126	2.46e-06	2.46e-06	2.44e-06	negative
GOTERM_BP_DIRECT	GO:0042254~ribosome biogenesis	5	9.09091	0.000188	NOP56, DKC1, CINP, BYSL, FTSJ3	52	113	20240	17.2226	0.0840688	0.0439029	0.0437149	negative
GOTERM_BP_DIRECT	GO:0006996~organelle organization	3	5.45455	0.00073	GORASP1, DTNBP1, ATP2B2	52	16	20240	72.9808	0.28907	0.0964773	0.0960641	negative
GOTERM_BP_DIRECT	GO:0048490~anterograde synaptic vesicle transport	3	5.45455	0.000826	BLOC1S1, MADD, DTNBP1	52	17	20240	68.6878	0.320276	0.0964773	0.0960641	negative
GOTERM_BP_DIRECT	GO:0000027~ribosomal large subunit assembly	3	5.45455	0.00152248	RPL24, RPL23A, MDN1	52	23	20240	50.7692	0.509113	0.1422	0.141591	negative
GOTERM_BP_DIRECT	GO:0042273~ribosomal large subunit biogenesis	3	5.45455	0.0035121	CINP, HEATR3, RPL7	52	35	20240	33.3626	0.806609	0.273359	0.272188	negative
GOTERM_BP_DIRECT	GO:0006412~translation	5	9.09091	0.00700142	DARS, RPL24, RPL23A, EPRS, RPL7	52	302	20240	6.44422	0.962416	0.467095	0.465095	negative
GOTERM_BP_DIRECT	GO:0043043~peptide biosynthetic process	2	3.63636	0.0100418	PCSK1, FURIN	52	4	20240	194.615	0.991024	0.538645	0.536338	negative
GOTERM_BP_DIRECT	GO:0006888~ER to Golgi vesicle-mediated transport	5	23.8095	3.05e-06	SEC13, YIPF5, SEC22B, SEC24C, NRBP1	19	117	20240	45.5241	0.000241	0.000241	0.000241	positive
GOTERM_BP_DIRECT	GO:0048280~vesicle fusion with Golgi apparatus	2	9.52381	0.00885974	YIPF5, SEC22B	19	10	20240	213.053	0.504921	0.34996	0.34996	positive
GOTERM_BP_DIRECT	GO:0090110~cargo loading into COPII-coated vesicle	2	9.52381	0.0141399	SEC13, SEC24C	19	16	20240	133.158	0.675357	0.364805	0.364805	positive
GOTERM_BP_DIRECT	GO:0015031~protein transport	4	19.0476	0.0184711	VPS29, SEC13, YIPF5, SEC22B	19	646	20240	6.59606	0.770732	0.364805	0.364805	positive
GOTERM_BP_DIRECT	GO:0016192~vesicle-mediated transport	3	14.2857	0.0248821	SEC13, YIPF5, SEC22B	19	278	20240	11.4956	0.86338	0.393137	0.393137	positive
