# Supplementary material for: Proinsulin regulators identified with CRISPR screen and in vivo mouse QTL mapping
Source: Nat Commun. 2026 Apr 13;17:5159. doi: 10.1038/s41467-026-71726-z (PMC13249969; doi:10.1038/s41467-026-71726-z)
Supplement: Supplementary file 5 — Supplementary Data 3 [file 41467_2026_71726_MOESM5_ESM.xlsx]

## Sheet: Overview
Supplemental Table 3
Information about in vivo mice proinsulin QTL study.
Sheet1	Proins&Pdia6 levels in founder	Fig 3b, Fig 4a	Circulating proinsulin level and islet Pdia6 protein level in founder strains
Sheet2	Proins level in DO mice	Fig 3c	Circulating proinsulin level in DO mice
Sheet3	Summary for Proinsulin QTL	Fig 3 d,e,f	Summary for proinsulin QTL in DO mice
Sheet4	mRNA correlation with proins	Fig 3 d,e,f	Information of gene location and Islet mRNA correlation with circulating proinsulin level in DO mice
Sheet5	FlowCytometry Validation	Fig 3g	Individual validation of overlapped genes between two screens using flow cytometry
Sheet6	Pdia6mRNA cor with traits in DO	Fig 4b	Correlation of Pdia6 mRNA in islet with physiological traits in DO mice

## Sheet: Proins&Pdia6 levels in founder
Circulating proinsulin level and islet Pdia6 protein level in founder strains
Founder mouse	Sex	Proinsulin (pM)	Pdia6 protein level
A/J-1	F	7.5162	10087000000
A/J-2	F	6.10954	11044000000
A/J-3	F	3.69	9776100000
A/J-4	F	6.58085	8187600000
A/J-5	M	9.13313	10901000000
A/J-6	M	12.6063	9242100000
A/J-7	M	6.53734	10389000000
A/J-8	M	7.66847	9250300000
B6-1	F	4.57237	7924200000
B6-2	F	3.70228	6952900000
B6-3	F	6.95064	8460400000
B6-4	F	7.13191	6952900000
B6-5	M	7.20442	7328600000
B6-6	M	18.2401	8343700000
B6-7	M	14.8613	7143800000
B6-8	M	9.7567	7480800000
129-1	F	6.53734	7106500000
129-2	F	5.81226	6534900000
129-3	F	5.689	6311100000
129-4	F	7.00864	6550500000
129-6	M	22.1991	8811200000
129-7	M	4.36935	8204000000
129-8	M	7.90774	6972300000
129-9	M	10.634	10641000000
NOD-1	F	31.0813	na
NOD-2	F	13.7011	10768000000
NOD-3	F	24.5048	8104500000
NOD-4	F	34.6414	9799100000
NOD-5	M	29.4716	10268000000
NOD-6	M	113.45	10680000000
NOD-7	M	24.106	9973800000
NOD-8	M	42.1388	10358000000
NZO-1	F	180.441	17156000000
NZO-2	F	159.856	15214000000
NZO-3	F	276.651	12833000000
NZO-4	F	136.174	15324000000
NZO-5	M	166.004	na
NZO-6	M	86.6079	na
NZO-7	M	100.464	na
NZO-8	M	65.7909	an
CAST-1	F	3.69	6025100000
CAST-2	F	4.07932	6688900000
CAST-3	F	4.54337	8129600000
CAST-5	M	5.42072	9325200000
CAST-6	M	3.69	6204600000
CAST-7	M	4.68839	8373900000
CAST-8	M	6.31257	na
PWK-1	F	10.3585	5502700000
PWK-2	F	7.9585	6331600000
PWK-6	F	16.5579	6895000000
PWK-7	F	11.8667	7071400000
PWK-3	M	20.7272	7113700000
PWK-4	M	8.32104	6280700000
PWK-5	M	8.16152	6613300000
PWK-9	M	8.74884	6225600000
WSB-1	F	42.6681	8889100000
WSB-3	F	21.126	8124500000
WSB-4	F	8.65458	9881600000
WSB-9	F	21.3507	10119000000
WSB-5	M	29.2904	11338000000
WSB-6	M	31.7701	13269000000
WSB-7	M	52.6814	13985000000
WSB-8	M	24.7223	6797100000

## Sheet: Proins level in DO mice
Circulating proinsulin level in DO mice
DO mouse	DOwave	Sex	Proinsulin (pM)
DO024	1	F	6.69675
DO025	1	F	5.52377
DO026	1	F	29.6412
DO027	1	F	8.21987
DO028	1	F	5.17271
DO030	1	F	5.71334
DO031	1	F	7.84775
DO032	1	F	16.1116
DO033	1	F	14.4195
DO034	1	F	5.46058
DO035	1	F	6.31013
DO036	1	F	8.83773
DO037	1	F	12.0534
DO038	1	F	69.6475
DO039	1	F	22.7887
DO040	1	F	6.95607
DO041	1	F	8.78156
DO042	1	F	5.65717
DO043	1	F	4.16167
DO044	1	F	10.2911
DO046	1	F	7.90392
DO047	1	F	11.1758
DO048	1	F	9.46963
DO049	1	F	10.0664
DO050	1	F	3.72637
DO051	1	F	17.6843
DO052	1	F	6.07141
DO053	1	F	6.66119
DO054	1	F	off curve low
DO055	1	F	off curve low
DO056	1	F	off curve low
DO057	1	F	3.73339
DO058	1	F	off curve low
DO059	1	F	7.77754
DO060	1	F	8.49369
DO061	1	F	18.1617
DO062	1	F	5.80461
DO063	1	F	3.99317
DO064	1	F	9.52579
DO065	1	F	12.25
DO066	1	F	3.7053
DO067	1	F	6.90692
DO068	1	F	5.95205
DO069	1	F	3.8036
DO070	1	F	9.59601
DO071	1	M	19.7836
DO072	1	M	51.9052
DO073	1	M	off curve low
DO074	1	M	31.7335
DO075	1	M	14.3633
DO076	1	M	5.83972
DO078	1	M	42.209
DO079	1	M	4.89187
DO080	1	M	4.82166
DO081	1	M	6.53481
DO082	1	M	20.9
DO083	1	M	79.5753
DO084	1	M	17.6492
DO085	1	M	105.251
DO086	1	M	off curve low
DO087	1	M	24.1367
DO088	1	M	74.7588
DO089	1	M	27.6051
DO090	1	M	6.89288
DO091	1	M	14.7355
DO092	1	M	20.4085
DO093	1	M	40.4959
DO094	1	M	off curve low
DO095	1	M	13.7314
DO096	1	M	91.1601
DO097	1	M	5.79759
DO098	1	M	6.4997
DO099	1	M	14.0193
DO100	1	M	17.923
DO101	1	M	20.8227
DO102	1	M	9.20282
DO103	1	M	6.58395
DO104	1	M	13.577
DO105	1	M	121.379
DO106	1	M	off curve low
DO107	1	M	8.88687
DO108	1	M	16.1915
DO109	1	M	4.92702
DO111	1	M	12.0995
DO112	1	M	off curve low
DO113	1	M	5.5355
DO114	1	M	5.1476
DO115	1	M	4.28812
DO116	1	M	6.22765
DO118	1	M	45.3053
DO119	1	M	7.45982
DO120	1	M	off curve low
DO121	2	F	4.53151
DO122	2	F	6.71443
DO123	2	F	9.88613
DO124	2	F	13.9477
DO125	2	F	14.3813
DO126	2	F	6.50146
DO128	2	F	7.27904
DO129	2	F	7.20882
DO130	2	F	10.1067
DO131	2	F	off curve low
DO132	2	F	10.4566
DO133	2	F	off curve low
DO137	2	F	11.4834
DO138	2	F	off curve low
DO140	2	F	off curve low
DO141	2	F	off curve low
DO142	2	F	17.1423
DO143	2	F	16.3056
DO144	2	F	4.85096
DO145	2	F	15.4613
DO146	2	F	off curve low
DO147	2	F	6.95022
DO148	2	F	off curve low
DO149	2	F	4.29572
DO150	2	F	10.0664
DO151	2	F	4.10557
DO152	2	F	12.2288
DO153	2	F	off curve low
DO154	2	F	10.1676
DO155	2	F	3.93824
DO156	2	F	3.80133
DO157	2	F	8.99623
DO158	2	F	off curve low
DO159	2	F	off curve low
DO160	2	F	6.47104
DO161	2	F	4.58475
DO162	2	F	39.1616
DO163	2	F	20.6182
DO164	2	F	3.81655
DO165	2	F	8.78215
DO166	2	F	4.70645
DO167	2	F	8.60833
DO168	2	F	5.67823
DO169	2	F	off curve low
DO170	2	F	4.37939
DO171	2	M	4.15882
DO172	2	M	71.3959
DO173	2	M	14.2139
DO174	2	M	10.1143
DO175	2	M	41.9302
DO176	2	M	8.72242
DO177	2	M	9.94706
DO178	2	M	32.1641
DO179	2	M	23.1662
DO180	2	M	25.5393
DO181	2	M	11.2476
DO182	2	M	60.3139
DO183	2	M	11.0042
DO184	2	M	8.38775
DO185	2	M	5.9158
DO186	2	M	off curve low
DO187	2	M	7.21643
DO188	2	M	30.5745
DO189	2	M	10.5631
DO190	2	M	15.4005
DO191	2	F	7.29249
DO192	2	M	30.6961
DO193	2	M	8.37254
DO194	2	M	10.8825
DO195	2	M	19.0745
DO196	2	M	5.64959
DO197	2	M	41.4967
DO199	2	M	4.69124
DO200	2	M	39.8766
DO201	2	M	238.348
DO202	2	M	28.8631
DO203	2	M	22.3448
DO204	2	M	off curve low
DO205	2	M	13.8413
DO206	2	M	8.54748
DO207	2	M	13.2632
DO208	2	M	12.7384
DO209	2	M	83.8393
DO210	2	M	17.0206
DO211	2	M	40.4546
DO212	2	M	16.1839
DO213	2	M	12.2972
DO214	2	M	8.29648
DO215	2	M	20.3445
DO216	2	M	65.8384
DO217	2	M	10.7882
DO218	2	M	10.6127
DO219	2	M	12.5728
DO220	2	M	5.48754
DO221	3	F	3.77151
DO222	3	F	4.45792
DO223	3	F	10.4526
DO224	3	F	3.83252
DO225	3	F	11.3831
DO226	3	F	4.58758
DO227	3	F	3.99269
DO228	3	F	7.69168
DO229	3	F	13.4347
DO230	3	F	10.2619
DO231	3	F	4.22149
DO232	3	F	10.7577
DO233	3	F	4.92316
DO234	3	F	7.28746
DO235	3	F	12.8703
DO236	3	F	6.34937
DO237	3	F	off curve low
DO238	3	F	14.1211
DO239	3	F	11.8178
DO240	3	F	45.4672
DO241	3	F	15.8905
DO242	3	F	5.18247
DO243	3	F	9.99498
DO244	3	F	8.3781
DO245	3	F	5.55618
DO246	3	F	10.8034
DO247	3	F	15.9668
DO248	3	F	4.30538
DO249	3	F	29.1611
DO250	3	F	4.65622
DO251	3	F	7.53152
DO252	3	F	7.15781
DO253	3	F	11.8788
DO254	3	F	5.00705
DO255	3	F	23.9902
DO256	3	F	14.205
DO257	3	F	7.00527
DO258	3	F	6.93663
DO259	3	F	9.545
DO260	3	F	4.19098
DO261	3	F	43.1639
DO262	3	F	26.7129
DO263	3	F	6.92138
DO264	3	F	5.08332
DO265	3	F	12.3135
DO266	3	F	18.0946
DO267	3	F	16.5388
DO268	3	F	8.1798
DO269	3	F	18.1938
DO270	3	F	6.99002
DO271	3	M	88.5434
DO272	3	M	22.7699
DO273	3	M	13.061
DO274	3	M	14.838
DO275	3	M	off curve low
DO276	3	M	28.6501
DO277	3	M	8.54589
DO278	3	M	7.31034
DO279	3	M	203.998
DO280	3	M	7.46288
DO281	3	M	9.15603
DO282	3	M	8.73656
DO283	3	M	off curve low
DO284	3	M	29.1382
DO285	3	M	7.94337
DO286	3	M	4.51894
DO287	3	M	9.56025
DO288	3	M	7.82134
DO289	3	M	196.463
DO290	3	M	73.4271
DO291	3	M	13.2516
DO292	3	M	17.2328
DO293	3	M	off curve low
DO294	3	M	38.1836
DO295	3	M	18.9031
DO296	3	M	147.666
DO297	3	M	14.5787
DO298	3	M	40.8454
DO299	3	M	15.799
DO300	3	M	13.366
DO301	3	M	19.4064
DO302	3	M	5.12145
DO303	3	M	18.9107
DO304	3	M	9.27806
DO305	3	M	39.6844
DO306	3	M	9.64421
DO307	3	M	13.5491
DO308	3	M	24.8615
DO309	3	M	5.05299
DO310	3	M	13.8962
DO311	3	M	off curve low
DO312	3	M	4.98988
DO313	3	M	9.69943
DO314	3	M	15.5844
DO315	3	M	21.0592
DO316	3	M	44.67
DO317	3	M	13.2493
DO318	3	M	116.867
DO319	3	M	13.6359
DO320	3	M	13.1074
DO321	4	F	35.2273
DO322	4	F	16.8703
DO323	4	F	7.11983
DO324	4	F	10.6697
DO325	4	F	9.32078
DO326	4	F	off curve low
DO327	4	F	off curve low
DO328	4	F	4.24045
DO329	4	F	10.8196
DO330	4	F	24.4119
DO331	4	F	18.1325
DO332	4	F	off curve low
DO333	4	F	12.7208
DO335	4	F	8.09803
DO336	4	F	5.24232
DO337	4	F	5.4632
DO338	4	F	8.85534
DO339	4	F	13.8094
DO340	4	F	23.2917
DO342	4	F	9.69943
DO343	4	F	78.7334
DO344	4	F	off curve low
DO345	4	F	6.10219
DO346	4	F	9.5811
DO347	4	F	11.5612
DO348	4	F	9.20245
DO350	4	F	8.22425
DO352	4	F	5.70775
DO353	4	F	30.2022
DO354	4	F	12.0739
DO355	4	F	14.2039
DO356	4	F	61.1338
DO357	4	F	24.0569
DO358	4	F	5.21865
DO359	4	F	8.23214
DO360	4	F	11.3087
DO361	4	F	45.1039
DO362	4	F	7.54582
DO363	4	F	24.1515
DO364	4	F	5.23443
DO365	4	F	9.9992
DO366	4	F	11.5375
DO367	4	F	9.36811
DO368	4	F	15.4424
DO369	4	F	9.29711
DO370	4	F	12.5946
DO371	4	M	20.3571
DO372	4	M	50.7207
DO373	4	M	30.9753
DO374	4	M	135.761
DO375	4	M	99.1888
DO376	4	M	49.1193
DO377	4	M	6.08641
DO378	4	M	14.4563
DO379	4	M	52.1249
DO380	4	M	13.2257
DO381	4	M	23.8439
DO382	4	M	36.3159
DO383	4	M	221.464
DO384	4	M	84.6657
DO385	4	M	49.2376
DO386	4	M	98.116
DO387	4	M	10.9695
DO388	4	M	9.35233
DO389	4	M	56.5268
DO390	4	M	21.1617
DO391	4	M	5.01355
DO392	4	M	8.21636
DO393	4	M	46.7211
DO394	4	M	29.3186
DO395	4	M	56.9054
DO396	4	M	14.3538
DO397	4	M	26.4077
DO398	4	M	186.926
DO399	4	M	16.9441
DO400	4	M	17.423
DO401	4	M	10.1359
DO402	4	M	14.2065
DO403	4	M	4.84416
DO404	4	M	76.6856
DO405	4	M	5.72213
DO406	4	M	9.00252
DO407	4	M	15.7389
DO408	4	M	4.12583
DO409	4	M	27.8229
DO410	4	M	12.682
DO411	4	M	22.8424
DO412	4	M	23.9199
DO413	4	M	7.03907
DO414	4	M	9.12225
DO415	4	M	off curve low
DO416	4	M	35.2856
DO417	4	M	22.7786
DO420	4	M	27.799
DO461	5	F	13.6078
DO462	5	F	4.16573
DO463	5	F	10.527
DO464	5	F	20.2564
DO465	5	F	21.6293
DO466	5	F	7.43017
DO467	5	F	9.70489
DO468	5	F	15.9704
DO469	5	F	31.9813
DO470	5	F	off curve low
DO471	5	F	25.1411
DO472	5	F	8.67528
DO473	5	F	5.347
DO474	5	F	off curve low
DO475	5	F	8.05272
DO476	5	F	11.1096
DO477	5	F	13.6956
DO478	5	F	4.91599
DO479	5	F	38.4143
DO480	5	F	46.8428
DO481	5	F	13.5679
DO482	5	F	8.05272
DO483	5	F	5.75405
DO484	5	F	9.07436
DO485	5	F	11.9317
DO486	5	F	6.52826
DO487	5	F	off curve low
DO488	5	F	4.88407
DO489	5	F	4.82022
DO490	5	F	77.0448
DO491	5	F	5.61039
DO492	5	F	7.72548
DO493	5	F	12.0435
DO494	5	F	13.8393
DO495	5	F	3.77464
DO496	5	F	51.3923
DO497	5	F	29.7863
DO498	5	F	17.9657
DO499	5	F	23.457
DO500	5	F	9.44949
DO501	5	F	10.3753
DO502	5	F	56.7638
DO503	5	F	off curve low
DO504	5	F	9.41756
DO505	5	F	4.42114
DO506	5	F	4.68453
DO507	5	F	8.91473
DO508	5	F	120.328
DO510	5	F	20.4879
DO511	5	M	15.5873
DO512	5	M	41.9023
DO513	5	M	41.6628
DO514	5	M	14.2863
DO515	5	M	102.027
DO516	5	M	16.3375
DO517	5	M	21.1903
DO518	5	M	47.5771
DO519	5	M	43.5225
DO520	5	M	15.2441
DO521	5	M	17.6225
DO522	5	M	8.61143
DO523	5	M	59.9804
DO524	5	M	138.686
DO525	5	M	9.67297
DO526	5	M	23.2814
DO527	5	M	41.2717
DO528	5	M	29.922
DO529	5	M	8.77904
DO530	5	M	20.0569
DO531	5	M	7.01874
DO532	5	M	15.8897
DO533	5	M	23.3149
DO534	5	M	24.7362
DO535	5	M	103.268
DO536	5	M	63.5611
DO537	5	M	45.0921
DO538	5	M	23.9439
DO539	5	M	17.0252
DO540	5	M	14.1989
DO541	5	M	40.6158
DO542	5	M	75.4871
DO543	5	M	39.9133
DO544	5	M	51.1531
DO545	5	M	239.004
DO546	5	M	21.6649
DO547	5	M	92.6246
DO548	5	M	13.0063
DO549	5	M	9.29776
DO550	5	M	14.738
DO552	5	M	60.6123
DO553	5	M	20.3252
DO554	5	M	19.394
DO555	5	M	14.787
DO556	5	M	64.7945
DO557	5	M	17.2702
DO558	5	M	11.8055
DO559	5	M	22.8656
DO560	5	M	12.6632

## Sheet: Summary for Proinsulin QTL 
Summary for proinsulin QTL in DO mice
Lodcolumn	Chr	Position (Mbp)	LOD	CI Pos (low)	CI Hi (Mbp)
rankz.proinsulin	1	34.2211	5.82362	3	35.1461
rankz.proinsulin	1	55.7652	5.85217	42.2376	135.682
rankz.proinsulin	4	142.08	7.6611	142.004	152.435
rankz.proinsulin	4	155.142	5.16815	153.572	155.458
rankz.proinsulin	9	116.066	5.31812	13.6531	121.305
rankz.proinsulin	12	21.0951	8.42865	17.475	21.2649
rankz.proinsulin	12	105.723	5.78064	104.249	114.485
rankz.proinsulin	17	31.6488	5.20682	31.3645	71.7189
rankz.proinsulin	18	33.8123	5.05075	29.2978	35.116
rankz.proinsulin	X	48.6694	6.52271	38.7244	50.3648

## Sheet: mRNA correlation with proins
Information of gene location and Islet mRNA correlation with circulating proinsulin level in DO mice
Gene.ID	Symbol	Hits in CRISPR screen	chr	start	end	Cor_coef	Cor_pvalue	Cor_pvalue_adjusted
ENSMUSG00000026622	Nek2		1	191.8	191.8	0.52	1.56e-27	6.18e-25
ENSMUSG00000026432	Avpr1b		1	131.6	131.6	-0.51	3.83e-26	1.1e-23
ENSMUSG00000004110	Cacna1e		1	154.4	154.7	-0.51	9.91e-26	2.51e-23
ENSMUSG00000037035	Inhbb		1	119.4	119.4	0.5	5.75e-25	1.17e-22
ENSMUSG00000037470	Uggt1		1	36.1	36.2	0.5	1.34e-24	2.59e-22
ENSMUSG00000026202	Tuba4a		1	75.2	75.2	-0.49	1.1e-23	1.76e-21
ENSMUSG00000026609	Ush2a		1	188.3	189	0.46	3.81e-21	3.61e-19
ENSMUSG00000079045	Gm17566		1	190.2	190.2	-0.46	8.98e-21	7.85e-19
ENSMUSG00000026189	Pecr		1	72.3	72.3	0.46	1.04e-20	8.97e-19
ENSMUSG00000026678	Rgs5		1	169.7	169.7	0.46	1.06e-20	9.1e-19
ENSMUSG00000026579	F5		1	164.2	164.2	-0.46	1.43e-20	1.17e-18
ENSMUSG00000026489	Adck3		1	180.2	180.2	0.45	1.52e-20	1.24e-18
ENSMUSG00000051185	Fam174a		1	95.3	95.3	0.45	5.1e-20	3.85e-18
ENSMUSG00000056050	Mia3		1	183.3	183.4	0.45	1.1e-19	7.9e-18
ENSMUSG00000026605	Cenpf		1	189.6	189.7	0.44	2.79e-19	1.8e-17
ENSMUSG00000062590	Armc9		1	86.2	86.3	-0.44	4.01e-19	2.48e-17
ENSMUSG00000026491	Ahctf1		1	179.7	179.8	-0.44	4.08e-19	2.52e-17
ENSMUSG00000026082	Rev1		1	38.1	38.1	-0.44	4.47e-19	2.74e-17
ENSMUSG00000073481	2024-03-02		1	184.8	184.8	0.43	4.84e-18	2.46e-16
ENSMUSG00000036815	Dpp10		1	123.3	124	-0.43	6.52e-18	3.22e-16
ENSMUSG00000026049	Tex30		1	44.1	44.1	0.42	1.46e-17	6.84e-16
ENSMUSG00000032666	1700025G04Rik		1	151.9	152.1	-0.42	2.32e-17	1.04e-15
ENSMUSG00000057329	Bcl2		1	106.5	106.7	-0.42	2.55e-17	1.13e-15
ENSMUSG00000026174	Rqcd1		1	74.5	74.5	-0.42	2.82e-17	1.24e-15
ENSMUSG00000025909	Sntg1		1	8.4	9.3	-0.42	3.85e-17	1.63e-15
ENSMUSG00000006412	Pfdn2		1	171.3	171.4	-0.42	4.35e-17	1.81e-15
ENSMUSG00000099032	Tcf24		1	10	10	0.41	7.79e-17	3.05e-15
ENSMUSG00000056569	Mpz		1	171.2	171.2	0.41	8.55e-17	3.32e-15
ENSMUSG00000046994	Mars2		1	55.2	55.2	-0.41	9.23e-17	3.57e-15
ENSMUSG00000078185	Chml		1	175.7	175.7	-0.41	1.09e-16	4.17e-15
ENSMUSG00000026048	Ercc5		1	44.1	44.2	-0.41	1.28e-16	4.79e-15
ENSMUSG00000026234	Ncl		1	86.3	86.4	-0.41	1.53e-16	5.62e-15
ENSMUSG00000026187	Xrcc5		1	72.3	72.4	-0.41	1.78e-16	6.35e-15
ENSMUSG00000063681	Crb1		1	139.2	139.4	0.41	2.75e-16	9.39e-15
ENSMUSG00000026229	Psmd1		1	86.1	86.1	-0.41	3.09e-16	1.05e-14
ENSMUSG00000026437	Cdk18		1	132.1	132.1	0.4	3.42e-16	1.14e-14
ENSMUSG00000026641	Usf1		1	171.4	171.4	0.4	3.55e-16	1.18e-14
ENSMUSG00000047793	Sned1		1	93.2	93.3	-0.4	3.6e-16	1.2e-14
ENSMUSG00000034292	Traf3ip1		1	91.5	91.5	-0.4	6.34e-16	2e-14
ENSMUSG00000026179	Pnkd		1	74.3	74.4	0.4	6.44e-16	2.02e-14
ENSMUSG00000026037	Orc2		1	58.5	58.5	-0.4	7.14e-16	2.22e-14
ENSMUSG00000001305	Rrp15		1	186.7	186.7	-0.4	8.4e-16	2.57e-14
ENSMUSG00000037474	Dtl		1	191.5	191.6	0.4	1.1e-15	3.28e-14
ENSMUSG00000026411	Tmem9		1	136	136	0.4	1.38e-15	4.05e-14
ENSMUSG00000032968	Inha		1	75.5	75.5	0.4	1.58e-15	4.55e-14
ENSMUSG00000054387	Mdm4		1	133	133	-0.39	4.32e-15	1.14e-13
ENSMUSG00000026589	Sec16b		1	157.5	157.6	0.39	5.22e-15	1.35e-13
ENSMUSG00000096603	Gm7694		1	170.3	170.3	-0.39	7.37e-15	1.83e-13
ENSMUSG00000026439	Rbbp5		1	132.5	132.5	-0.39	7.75e-15	1.92e-13
ENSMUSG00000037434	Slc30a1		1	191.9	191.9	-0.39	1.02e-14	2.45e-13
ENSMUSG00000038936	Sccpdh		1	179.7	179.7	-0.38	1.08e-14	2.59e-13
ENSMUSG00000026020	Nop58		1	59.7	59.7	-0.38	1.37e-14	3.21e-13
ENSMUSG00000025986	Slc39a10		1	46.8	46.9	0.38	2.24e-14	5.08e-13
ENSMUSG00000026341	Actr3		1	125.4	125.4	-0.38	3.47e-14	7.62e-13
ENSMUSG00000016181	Diexf		1	193.1	193.1	-0.38	4.63e-14	9.97e-13
ENSMUSG00000048174	Tmem81		1	132.5	132.5	-0.38	5.19e-14	1.11e-12
ENSMUSG00000042699	Dhx9		1	153.5	153.5	-0.37	8.19e-14	1.69e-12
ENSMUSG00000026427	Eif2d		1	131.2	131.2	0.37	8.55e-14	1.75e-12
ENSMUSG00000058407	Txndc9		1	38	38	-0.37	8.6e-14	1.76e-12
ENSMUSG00000096929	A330023F24Rik		1	195	195	-0.37	1.32e-13	2.65e-12
ENSMUSG00000072258	Taf1a		1	183.4	183.4	-0.37	1.69e-13	3.32e-12
ENSMUSG00000026705	Klhl20		1	161.1	161.1	-0.37	1.9e-13	3.7e-12
ENSMUSG00000026275	Ppp1r7		1	93.3	93.4	-0.37	1.99e-13	3.85e-12
ENSMUSG00000041763	Tpp2		1	43.9	44	-0.37	2.17e-13	4.18e-12
ENSMUSG00000070695	Cntnap5a		1	115.7	116.6	-0.37	2.31e-13	4.44e-12
ENSMUSG00000033257	Ttll4		1	74.7	74.7	-0.37	2.37e-13	4.55e-12
ENSMUSG00000042229	Rabif		1	134.5	134.5	-0.36	3.49e-13	6.38e-12
ENSMUSG00000001674	Ddx18		1	121.6	121.6	-0.36	3.96e-13	7.17e-12
ENSMUSG00000051223	Bzw1		1	58.4	58.4	-0.36	4.37e-13	7.81e-12
ENSMUSG00000026141	Col19a1		1	24.3	24.6	0.36	5.32e-13	9.39e-12
ENSMUSG00000026398	Nr5a2		1	136.8	137	-0.36	6.79e-13	1.17e-11
ENSMUSG00000034343	Ube2f		1	91.3	91.3	-0.36	6.93e-13	1.19e-11
ENSMUSG00000042197	Zfp451		1	33.8	33.8	-0.36	7.69e-13	1.32e-11
ENSMUSG00000026353	Ubxn4		1	128.2	128.3	0.36	8.15e-13	1.39e-11
ENSMUSG00000034432	Cops8		1	90.6	90.6	-0.36	8.44e-13	1.44e-11
ENSMUSG00000006403	Adamts4		1	171.3	171.3	0.35	1.43e-12	2.34e-11
ENSMUSG00000055833	1700034H15Rik		1	191.9	191.9	-0.35	1.98e-12	3.17e-11
ENSMUSG00000026683	Nuf2		1	169.5	169.5	0.35	1.98e-12	3.17e-11
ENSMUSG00000018417	Myo1b		1	51.7	51.9	-0.35	2.13e-12	3.38e-11
ENSMUSG00000026280	Atg4b		1	93.8	93.8	-0.35	2.17e-12	3.44e-11
ENSMUSG00000001143	Lman2l		1	36.4	36.4	0.35	2.25e-12	3.55e-11
ENSMUSG00000026036	Nif3l1		1	58.4	58.5	-0.35	3.61e-12	5.44e-11
ENSMUSG00000026457	Adipor1		1	134.4	134.4	0.35	4.05e-12	6.03e-11
ENSMUSG00000033124	Atg9a		1	75.2	75.2	0.35	4.28e-12	6.33e-11
ENSMUSG00000041144	Dnah7b		1	46.1	46.4	-0.35	4.34e-12	6.4e-11
ENSMUSG00000026158	Ogfrl1		1	23.4	23.4	-0.35	4.7e-12	6.87e-11
ENSMUSG00000066877	Nck2		1	43.4	43.6	0.35	4.94e-12	7.18e-11
ENSMUSG00000026283	Ing5		1	93.8	93.8	-0.35	5.39e-12	7.79e-11
ENSMUSG00000042708	Shcbp1l		1	153.4	153.5	-0.35	5.65e-12	8.13e-11
ENSMUSG00000025995	Wdr75		1	45.8	45.8	-0.35	5.95e-12	8.5e-11
ENSMUSG00000044835	Ankrd45		1	161.1	161.2	-0.34	8.04e-12	1.12e-10
ENSMUSG00000062963	Ufc1		1	171.3	171.3	0.34	8.19e-12	1.14e-10
ENSMUSG00000092083	Kcnb2		1	15.3	15.7	0.34	8.37e-12	1.17e-10
ENSMUSG00000026127	Imp4		1	34.4	34.4	-0.34	9.07e-12	1.25e-10
ENSMUSG00000041498	Kif14		1	136.5	136.5	0.34	1.16e-11	1.56e-10
ENSMUSG00000014226	Cacybp		1	160.2	160.2	-0.34	1.47e-11	1.93e-10
ENSMUSG00000026576	Atp1b1		1	164.4	164.5	-0.34	1.7e-11	2.2e-10
ENSMUSG00000033952	Aspm		1	139.5	139.5	0.34	1.76e-11	2.27e-10
ENSMUSG00000026080	Chst10		1	38.9	38.9	-0.34	1.87e-11	2.4e-10
ENSMUSG00000096950	Gm9530		1	155.1	155.1	0.34	2.09e-11	2.65e-10
ENSMUSG00000025962	Fastkd2		1	63.7	63.8	-0.34	2.63e-11	3.29e-10
ENSMUSG00000026434	Nucks1		1	131.9	131.9	-0.34	2.73e-11	3.39e-10
ENSMUSG00000026196	Bard1		1	71	71.1	0.33	3.2e-11	3.92e-10
ENSMUSG00000026520	Pycr2		1	180.9	180.9	0.33	4.12e-11	4.92e-10
ENSMUSG00000026276	2024-09-02		1	93.5	93.5	-0.33	4.7e-11	5.54e-10
ENSMUSG00000006304	Arpc2		1	74.2	74.3	-0.33	4.71e-11	5.55e-10
ENSMUSG00000067158	Col4a4		1	82.5	82.6	0.33	4.91e-11	5.76e-10
ENSMUSG00000004880	Lbr		1	181.8	181.8	-0.33	4.96e-11	5.81e-10
ENSMUSG00000038949	Cnst		1	179.5	179.6	0.33	5.33e-11	6.21e-10
ENSMUSG00000026155	Smap1		1	23.8	23.9	0.33	5.66e-11	6.54e-10
ENSMUSG00000033684	Qsox1		1	155.8	155.8	0.33	7.24e-11	8.19e-10
ENSMUSG00000073530	Pappa2		1	158.7	159	0.33	7.89e-11	8.84e-10
ENSMUSG00000026475	Rgs16		1	153.7	153.7	0.33	8.14e-11	9.08e-10
ENSMUSG00000083064	Gm7785		1	91.3	91.3	-0.33	9.9e-11	1.09e-09
ENSMUSG00000025964	Adam23		1	63.4	63.6	0.33	1.03e-10	1.12e-09
ENSMUSG00000039748	Exo1		1	175.9	175.9	0.33	1.06e-10	1.16e-09
ENSMUSG00000014980	Tsen15		1	152.4	152.4	-0.33	1.12e-10	1.22e-09
ENSMUSG00000026277	Stk25		1	93.6	93.6	0.32	1.21e-10	1.3e-09
ENSMUSG00000025961	4933402D24Rik		1	63.8	63.8	-0.32	1.36e-10	1.45e-09
ENSMUSG00000051590	Map3k19		1	127.8	127.8	0.32	1.39e-10	1.48e-09
ENSMUSG00000026667	Uhmk1		1	170.2	170.2	-0.32	1.6e-10	1.69e-09
ENSMUSG00000049598	Vsig8		1	172.6	172.6	0.32	1.93e-10	2e-09
ENSMUSG00000026319	2310035C23Rik		1	105.7	105.8	-0.32	2.28e-10	2.34e-09
ENSMUSG00000042901	Aida		1	183.3	183.3	-0.32	2.39e-10	2.44e-09
ENSMUSG00000026495	Efcab2		1	178.4	178.5	-0.32	2.88e-10	2.91e-09
ENSMUSG00000056763	Cspp1		1	10	10.1	-0.32	3.97e-10	3.94e-09
ENSMUSG00000048960	Prex2		1	11	11.3	0.32	4.31e-10	4.25e-09
ENSMUSG00000026074	Map4k4		1	39.9	40	0.31	4.74e-10	4.63e-09
ENSMUSG00000025949	Pikfyve		1	65.2	65.3	-0.31	4.86e-10	4.75e-09
ENSMUSG00000016494	Cd34		1	194.9	195	0.31	5.67e-10	5.5e-09
ENSMUSG00000026342	Slc35f5		1	125.6	125.6	0.31	6.88e-10	6.56e-09
ENSMUSG00000013593	Ndufs2		1	171.2	171.2	0.31	8.02e-10	7.53e-09
ENSMUSG00000026349	Ccnt2		1	127.8	127.8	-0.31	1.18e-09	1.07e-08
ENSMUSG00000008475	Arpc5		1	152.8	152.8	-0.31	1.25e-09	1.12e-08
ENSMUSG00000041757	Plekha6		1	133.2	133.3	0.31	1.28e-09	1.15e-08
ENSMUSG00000033671	Cep350		1	155.8	156	-0.31	1.57e-09	1.39e-08
ENSMUSG00000046836	Brox		1	183.3	183.3	-0.31	1.6e-09	1.42e-08
ENSMUSG00000060568	Fam78b		1	167	167.1	-0.31	1.6e-09	1.42e-08
ENSMUSG00000030768	Disp1		1	183.1	183.2	0.3	1.64e-09	1.45e-08
ENSMUSG00000055067	Smyd3		1	179	179.5	-0.3	1.83e-09	1.6e-08
ENSMUSG00000026192	Atic		1	71.6	71.6	-0.3	1.89e-09	1.65e-08
ENSMUSG00000094410	Zbed6		1	133.6	133.7	-0.3	1.96e-09	1.7e-08
ENSMUSG00000037015	Tmem185b		1	119.5	119.5	-0.3	2.31e-09	1.98e-08
ENSMUSG00000033557	Fam20b		1	156.7	156.7	-0.3	2.35e-09	2.01e-08
ENSMUSG00000026223	Itm2c		1	85.9	85.9	0.3	2.76e-09	2.33e-08
ENSMUSG00000073485	Gm16067		1	180.8	180.8	0.3	3.4e-09	2.82e-08
ENSMUSG00000082209	Eif4a-ps4		1	60.7	60.7	-0.3	3.56e-09	2.94e-08
ENSMUSG00000026603	Smyd2		1	189.9	189.9	0.3	3.84e-09	3.15e-08
ENSMUSG00000085894	Gm15832		1	39.5	39.6	-0.3	4.86e-09	3.9e-08
ENSMUSG00000015222	Map2		1	66.2	66.4	-0.3	5.1e-09	4.08e-08
ENSMUSG00000037351	Actr1b		1	36.7	36.7	0.29	6.1e-09	4.82e-08
ENSMUSG00000044854	1700056E22Rik		1	184	184	0.29	6.42e-09	5.06e-08
ENSMUSG00000026027	Stradb		1	59	59	0.29	6.81e-09	5.34e-08
ENSMUSG00000034088	Hdlbp		1	93.4	93.5	0.29	7.2e-09	5.6e-08
ENSMUSG00000041570	Camsap2		1	136.3	136.3	-0.29	8e-09	6.15e-08
ENSMUSG00000007097	Atp1a2		1	172.3	172.3	0.29	8.6e-09	6.55e-08
ENSMUSG00000046404	Yod1		1	130.7	130.7	-0.29	8.92e-09	6.78e-08
ENSMUSG00000026483	Fam129a		1	151.6	151.7	0.29	9.48e-09	7.17e-08
ENSMUSG00000044340	Phlpp1		1	106.2	106.4	0.29	9.94e-09	7.48e-08
ENSMUSG00000026208	Des		1	75.4	75.4	0.29	1.05e-08	7.87e-08
ENSMUSG00000040865	Ino80d		1	63	63.1	-0.29	1.05e-08	7.87e-08
ENSMUSG00000026725	Tnn		1	160.1	160.2	0.29	1.09e-08	8.08e-08
ENSMUSG00000032769	Trpa1		1	14.9	14.9	-0.29	1.14e-08	8.45e-08
ENSMUSG00000005501	Usp40		1	87.9	88	-0.29	1.17e-08	8.66e-08
ENSMUSG00000026126	Ptpn18		1	34.5	34.5	0.29	1.23e-08	9.08e-08
ENSMUSG00000026544	Dusp23		1	172.6	172.6	0.29	1.32e-08	9.66e-08
ENSMUSG00000053332	Gas5		1	161	161	-0.29	1.34e-08	9.84e-08
ENSMUSG00000026043	Col3a1		1	45.3	45.3	0.29	1.36e-08	9.92e-08
ENSMUSG00000042251	Pm20d1		1	131.8	131.8	-0.29	1.37e-08	1e-07
ENSMUSG00000073650	Gm216		1	74.4	74.4	0.29	1.4e-08	1.02e-07
ENSMUSG00000006005	Tpr		1	150.4	150.4	-0.29	1.42e-08	1.03e-07
ENSMUSG00000060679	Mrps9		1	42.9	42.9	-0.29	1.43e-08	1.04e-07
ENSMUSG00000013275	Slc41a1		1	131.8	131.8	0.29	1.56e-08	1.12e-07
ENSMUSG00000016200	Syt14		1	192.9	193	-0.29	1.7e-08	1.22e-07
ENSMUSG00000026153	Fam135a		1	24	24.1	-0.29	1.75e-08	1.25e-07
ENSMUSG00000034066	Farp2		1	93.5	93.6	0.28	1.97e-08	1.39e-07
ENSMUSG00000033793	Atp6v1h		1	5.1	5.2	-0.28	2.1e-08	1.47e-07
ENSMUSG00000026628	Atf3		1	191.2	191.2	0.28	2.15e-08	1.5e-07
ENSMUSG00000026163	Sphkap		1	83.3	83.4	-0.28	2.2e-08	1.54e-07
ENSMUSG00000057363	Uxs1		1	43.7	43.8	-0.28	2.25e-08	1.57e-07
ENSMUSG00000073664	Nbeal1		1	60.2	60.3	-0.28	2.38e-08	1.65e-07
ENSMUSG00000028033	Kcnq5		1	21.4	22	-0.28	2.43e-08	1.68e-07
ENSMUSG00000026078	Pdcl3		1	39	39	-0.28	2.84e-08	1.95e-07
ENSMUSG00000010175	Prox1		1	190.1	190.2	-0.28	2.9e-08	1.98e-07
ENSMUSG00000090553	Snrpe		1	133.6	133.6	-0.28	3.09e-08	2.1e-07
ENSMUSG00000006010	BC003331		1	150.4	150.4	0.28	3.46e-08	2.33e-07
ENSMUSG00000043467	Zbtb37		1	161	161	-0.28	4e-08	2.65e-07
ENSMUSG00000026062	Slc9a2		1	40.7	40.8	-0.28	4.11e-08	2.72e-07
ENSMUSG00000041926	Rnpep		1	135.3	135.3	0.28	4.18e-08	2.77e-07
ENSMUSG00000070871	Ccnyl1		1	64.7	64.7	-0.28	4.21e-08	2.78e-07
ENSMUSG00000003134	Tbc1d8		1	39.4	39.5	0.28	4.25e-08	2.8e-07
ENSMUSG00000041859	Mcm3		1	20.8	20.8	0.28	4.32e-08	2.85e-07
ENSMUSG00000032997	Chpf		1	75.5	75.5	0.28	5.61e-08	3.63e-07
ENSMUSG00000041801	Phlda3		1	135.8	135.8	0.28	5.84e-08	3.77e-07
ENSMUSG00000051703	Tmem198		1	75.5	75.5	0.27	6.61e-08	4.22e-07
ENSMUSG00000026404	Ddx59		1	136.4	136.4	-0.27	6.62e-08	4.22e-07
ENSMUSG00000033364	Usp37		1	74.4	74.5	-0.27	6.9e-08	4.39e-07
ENSMUSG00000009905	Kdsr		1	106.7	106.8	0.27	7.72e-08	4.86e-07
ENSMUSG00000026456	Cyb5r1		1	134.4	134.4	0.27	8.48e-08	5.31e-07
ENSMUSG00000026688	Mgst3		1	167.4	167.4	0.27	9.94e-08	6.14e-07
ENSMUSG00000042684	Npl		1	153.5	153.5	-0.27	1.03e-07	6.34e-07
ENSMUSG00000026430	Rassf5		1	131.2	131.2	-0.27	1.24e-07	7.48e-07
ENSMUSG00000026247	Ecel1		1	87.1	87.2	-0.27	1.36e-07	8.16e-07
ENSMUSG00000038599	Capn8		1	182.6	182.6	-0.27	1.42e-07	8.44e-07
ENSMUSG00000079658	Tceb1		1	16.6	16.7	-0.27	1.44e-07	8.56e-07
ENSMUSG00000026356	Dars	Dars	1	128.4	128.4	-0.27	1.46e-07	8.7e-07
ENSMUSG00000026114	Cnga3		1	37.2	37.3	-0.27	1.61e-07	9.47e-07
ENSMUSG00000049690	Nckap5		1	125.9	126.8	0.27	1.61e-07	9.5e-07
ENSMUSG00000026004	Kansl1l		1	66.7	66.8	-0.27	1.63e-07	9.6e-07
ENSMUSG00000040297	Suco		1	161.8	161.9	-0.27	1.72e-07	1.01e-06
ENSMUSG00000026073	Il1r2		1	40.1	40.1	0.27	1.86e-07	1.08e-06
ENSMUSG00000025968	Ndufs1		1	63.1	63.2	-0.26	1.97e-07	1.14e-06
ENSMUSG00000025917	Cops5		1	10	10	-0.26	2.43e-07	1.38e-06
ENSMUSG00000026659	Dusp12		1	170.9	170.9	-0.26	2.63e-07	1.49e-06
ENSMUSG00000037499	Nenf		1	191.3	191.3	0.26	2.89e-07	1.62e-06
ENSMUSG00000026095	Asnsd1		1	53.3	53.4	0.26	2.89e-07	1.62e-06
ENSMUSG00000025931	Paqr8		1	20.9	20.9	-0.26	3.08e-07	1.72e-06
ENSMUSG00000037395	Rcor3		1	192.1	192.1	-0.26	3.14e-07	1.74e-06
ENSMUSG00000026618	Iars2		1	185.3	185.3	-0.26	3.32e-07	1.84e-06
ENSMUSG00000047343	Mettl21c		1	44	44	-0.26	3.41e-07	1.88e-06
ENSMUSG00000049339	Fam134a		1	75.1	75.1	0.26	3.47e-07	1.91e-06
ENSMUSG00000064272	Gpbar1		1	74.3	74.3	0.26	3.67e-07	2.01e-06
ENSMUSG00000042046	Dstyk		1	132.4	132.5	-0.26	4.14e-07	2.25e-06
ENSMUSG00000038174	Fam126b		1	58.5	58.6	-0.26	4.24e-07	2.3e-06
ENSMUSG00000026200	Glb1l		1	75.2	75.2	-0.26	4.41e-07	2.38e-06
ENSMUSG00000079465	Col4a3		1	82.6	82.7	0.26	4.53e-07	2.44e-06
ENSMUSG00000039239	Tgfb2		1	186.6	186.7	-0.26	4.63e-07	2.49e-06
ENSMUSG00000026021	Sumo1		1	59.6	59.7	-0.26	5.09e-07	2.72e-06
ENSMUSG00000089788	Gm16586		1	178.3	178.3	-0.26	5.24e-07	2.79e-06
ENSMUSG00000053925	Gm9929		1	170.9	170.9	-0.26	5.39e-07	2.87e-06
ENSMUSG00000048402	Gli2		1	118.8	119.1	-0.25	5.69e-07	3.01e-06
ENSMUSG00000006299	Aamp		1	74.3	74.3	0.25	6.29e-07	3.3e-06
ENSMUSG00000038633	Degs1		1	182.3	182.3	-0.25	6.3e-07	3.3e-06
ENSMUSG00000037216	Lipt1		1	37.9	37.9	-0.25	7.15e-07	3.7e-06
ENSMUSG00000026303	Mlph		1	90.9	91	-0.25	7.21e-07	3.73e-06
ENSMUSG00000097823	Gm16701		1	167	167	-0.25	7.22e-07	3.73e-06
ENSMUSG00000026035	Ppil3		1	58.4	58.4	-0.25	7.55e-07	3.89e-06
ENSMUSG00000025937	Lactb2		1	13.6	13.7	-0.25	7.67e-07	3.94e-06
ENSMUSG00000026051	1500015O10Rik		1	43.7	43.7	-0.25	8.21e-07	4.2e-06
ENSMUSG00000047361	Gm973		1	59.5	59.6	0.25	8.24e-07	4.21e-06
ENSMUSG00000026333	Gin1		1	97.8	97.8	-0.25	8.4e-07	4.28e-06
ENSMUSG00000052759	Gpr25		1	136.3	136.3	0.25	8.68e-07	4.41e-06
ENSMUSG00000042793	Lgr6		1	135	135.1	0.25	8.68e-07	4.42e-06
ENSMUSG00000087082	Gm15423		1	176.9	176.9	0.25	8.76e-07	4.45e-06
ENSMUSG00000025980	Hspd1		1	55.1	55.1	-0.25	8.9e-07	4.51e-06
ENSMUSG00000026121	Sema4c		1	36.5	36.6	0.25	9.04e-07	4.58e-06
ENSMUSG00000042305	Tmem183a		1	134.3	134.4	-0.25	9.11e-07	4.61e-06
ENSMUSG00000051951	Xkr4		1	3.2	3.7	0.25	1.09e-06	5.46e-06
ENSMUSG00000026675	Hsd17b7		1	169.9	170	-0.25	1.1e-06	5.5e-06
ENSMUSG00000042800	1700015E13Rik		1	170.3	170.3	-0.25	1.27e-06	6.24e-06
ENSMUSG00000040782	Rfwd2		1	159.2	159.3	-0.25	1.28e-06	6.32e-06
ENSMUSG00000026626	Ppp2r5a		1	191.4	191.4	0.25	1.33e-06	6.51e-06
ENSMUSG00000026509	Capn2		1	182.5	182.5	-0.25	1.35e-06	6.61e-06
ENSMUSG00000026516	Nvl		1	181.1	181.1	-0.25	1.35e-06	6.61e-06
ENSMUSG00000050122	Vwa3b		1	37	37.1	0.25	1.36e-06	6.66e-06
ENSMUSG00000073616	Myeov2		1	92.6	92.6	0.25	1.37e-06	6.7e-06
ENSMUSG00000026042	Col5a2		1	45.4	45.5	0.25	1.47e-06	7.13e-06
ENSMUSG00000044768	D1Ertd622e		1	97.6	97.7	0.24	1.61e-06	7.79e-06
ENSMUSG00000048814	Lonrf2		1	38.8	38.8	-0.24	1.63e-06	7.87e-06
ENSMUSG00000026586	Prrx1		1	163.2	163.3	0.24	2.05e-06	9.68e-06
ENSMUSG00000050069	Grem2		1	174.8	174.9	-0.24	2.07e-06	9.76e-06
ENSMUSG00000006014	Prg4		1	150.4	150.5	-0.24	2.08e-06	9.84e-06
ENSMUSG00000026577	Blzf1		1	164.3	164.3	-0.24	2.14e-06	1.01e-05
ENSMUSG00000026198	Abcb6		1	75.2	75.2	0.24	2.21e-06	1.04e-05
ENSMUSG00000026219	Trip12		1	84.7	84.8	-0.24	2.24e-06	1.05e-05
ENSMUSG00000020423	Btg2		1	134.1	134.1	0.24	2.52e-06	1.17e-05
ENSMUSG00000026374	Tsn		1	118.3	118.3	-0.24	2.7e-06	1.25e-05
ENSMUSG00000045174	Amer3		1	34.6	34.6	0.24	2.83e-06	1.3e-05
ENSMUSG00000002459	Rgs20		1	4.9	5.1	-0.24	2.99e-06	1.37e-05
ENSMUSG00000026305	Lrrfip1		1	91	91.1	-0.24	3.37e-06	1.53e-05
ENSMUSG00000081051	Gm15427		1	95.5	95.5	0.24	3.42e-06	1.55e-05
ENSMUSG00000039246	Lyplal1		1	186.1	186.1	0.24	3.61e-06	1.63e-05
ENSMUSG00000026273	Mterfd2		1	93.3	93.3	-0.24	3.72e-06	1.67e-05
ENSMUSG00000026566	Mpzl1		1	165.6	165.6	-0.24	3.88e-06	1.74e-05
ENSMUSG00000026109	Tmeff2		1	50.9	51.2	-0.24	4e-06	1.79e-05
ENSMUSG00000026464	Zc3h11a		1	133.6	133.7	-0.24	4.03e-06	1.8e-05
ENSMUSG00000026415	Fcamr		1	130.8	130.8	0.24	4.13e-06	1.84e-05
ENSMUSG00000033159	Cnppd1		1	75.1	75.1	0.23	4.32e-06	1.91e-05
ENSMUSG00000026575	Nme7		1	164.3	164.3	-0.23	4.57e-06	2e-05
ENSMUSG00000055197	Fev		1	74.9	74.9	-0.23	4.64e-06	2.03e-05
ENSMUSG00000055567	Unc80		1	66.5	66.7	-0.23	4.64e-06	2.03e-05
ENSMUSG00000026479	Lamc2		1	153.1	153.2	-0.23	4.84e-06	2.11e-05
ENSMUSG00000005674	Tomm40l		1	171.2	171.2	0.23	5.57e-06	2.4e-05
ENSMUSG00000042429	Adora1		1	134.2	134.2	-0.23	5.74e-06	2.47e-05
ENSMUSG00000038235	F11r		1	171.4	171.5	-0.23	5.77e-06	2.48e-05
ENSMUSG00000041779	Tram2		1	21	21.1	0.23	6.13e-06	2.62e-05
ENSMUSG00000061815	Rufy4		1	74.1	74.1	-0.23	6.14e-06	2.63e-05
ENSMUSG00000041483	Zfp281		1	136.6	136.6	-0.23	6.35e-06	2.71e-05
ENSMUSG00000037408	Cnnm4		1	36.5	36.5	0.23	6.38e-06	2.72e-05
ENSMUSG00000036907	C1ql2		1	120.3	120.3	-0.23	6.84e-06	2.9e-05
ENSMUSG00000026311	Asb1		1	91.5	91.6	-0.23	7.37e-06	3.11e-05
ENSMUSG00000026610	Esrrg		1	187.6	188.2	0.23	7.86e-06	3.29e-05
ENSMUSG00000026150	Mff		1	82.7	82.8	0.23	8.02e-06	3.35e-05
ENSMUSG00000025978	Rftn2		1	55.2	55.2	0.23	8.04e-06	3.36e-05
ENSMUSG00000026245	Farsb		1	78.4	78.5	-0.23	8.21e-06	3.42e-05
ENSMUSG00000005338	Cadm3		1	173.3	173.4	-0.23	8.25e-06	3.44e-05
ENSMUSG00000026442	Nfasc		1	132.6	132.7	0.23	8.59e-06	3.57e-05
ENSMUSG00000026384	Ptpn4		1	119.7	119.8	-0.23	8.7e-06	3.61e-05
ENSMUSG00000098306	GOLT1A		1	133.3	133.3	0.23	8.83e-06	3.66e-05
ENSMUSG00000025982	Sf3b1		1	55	55	-0.23	8.92e-06	3.7e-05
ENSMUSG00000041809	Efhc1		1	21	21	0.23	9.71e-06	4e-05
ENSMUSG00000025958	Creb1		1	64.5	64.6	-0.23	9.72e-06	4e-05
ENSMUSG00000096968	Gm26620		1	170.9	170.9	0.23	1.01e-05	4.15e-05
ENSMUSG00000025969	Nrp2		1	62.7	62.8	-0.23	1.02e-05	4.17e-05
ENSMUSG00000026097	Ormdl1		1	53.3	53.3	-0.23	1.04e-05	4.25e-05
ENSMUSG00000038473	Nos1ap		1	170.3	170.6	-0.22	1.1e-05	4.49e-05
ENSMUSG00000050565	Tor1aip2		1	156	156.1	-0.22	1.25e-05	5.04e-05
ENSMUSG00000025916	Ppp1r42		1	10	10	0.22	1.34e-05	5.35e-05
ENSMUSG00000033722	BC034090		1	155.2	155.2	-0.22	1.35e-05	5.4e-05
ENSMUSG00000026696	Vamp4		1	162.6	162.6	-0.22	1.4e-05	5.55e-05
ENSMUSG00000050711	Scg2		1	79.4	79.4	0.22	1.54e-05	6.07e-05
ENSMUSG00000026339	Ccdc93		1	121.4	121.5	-0.22	1.57e-05	6.18e-05
ENSMUSG00000026615	Eprs	Eprs	1	185.4	185.4	-0.22	1.58e-05	6.2e-05
ENSMUSG00000026315	Serpinb8		1	107.6	107.6	0.22	1.67e-05	6.55e-05
ENSMUSG00000026019	Wdr12		1	60.1	60.1	-0.22	1.7e-05	6.63e-05
ENSMUSG00000026429	Ube2t		1	135	135	0.22	1.7e-05	6.63e-05
ENSMUSG00000025950	Idh1		1	65.2	65.2	-0.22	1.73e-05	6.73e-05
ENSMUSG00000026377	Mki67ip		1	118.3	118.3	-0.22	1.77e-05	6.86e-05
ENSMUSG00000026694	Mettl13		1	162.5	162.5	-0.22	1.78e-05	6.89e-05
ENSMUSG00000041879	Ipo9		1	135.4	135.4	-0.22	1.78e-05	6.92e-05
ENSMUSG00000025997	Ikzf2		1	69.5	69.7	-0.22	1.82e-05	7.04e-05
ENSMUSG00000026424	Gpr37l1		1	135.2	135.2	0.22	1.86e-05	7.2e-05
ENSMUSG00000040596	Pogk		1	166.4	166.4	-0.22	1.88e-05	7.25e-05
ENSMUSG00000063659	Zbtb18		1	177.4	177.5	0.22	1.96e-05	7.54e-05
ENSMUSG00000037375	Hhat		1	192.5	192.8	0.22	1.96e-05	7.54e-05
ENSMUSG00000025981	Coq10b		1	55.1	55.1	-0.22	2.14e-05	8.16e-05
ENSMUSG00000041577	Prelp		1	133.9	133.9	0.22	2.21e-05	8.43e-05
ENSMUSG00000026188	Tmem169		1	72.3	72.3	0.22	2.22e-05	8.43e-05
ENSMUSG00000047021	Ccdc108		1	74.9	74.9	-0.22	2.56e-05	9.64e-05
ENSMUSG00000026601	Axdnd1		1	156.3	156.4	-0.21	2.7e-05	0.00010095
ENSMUSG00000051295	9630028B13Rik		1	185.4	185.4	-0.21	2.83e-05	0.000105568
ENSMUSG00000060244	Alyref2		1	171.5	171.5	0.21	2.84e-05	0.0001056
ENSMUSG00000044744	1700001G17Rik		1	33.7	33.7	0.21	2.96e-05	0.000109964
ENSMUSG00000048495	Tyw5		1	57.4	57.4	-0.21	2.98e-05	0.00011036
ENSMUSG00000048096	Lmod1		1	135.3	135.4	0.21	3e-05	0.000111273
ENSMUSG00000026176	Ctdsp1		1	74.4	74.4	0.21	3.4e-05	0.000124822
ENSMUSG00000046057	Gm15428		1	156.8	156.8	0.21	3.45e-05	0.000126349
ENSMUSG00000026627	Tmem206		1	191.3	191.4	-0.21	3.46e-05	0.000126767
ENSMUSG00000047330	Kcne4		1	78.8	78.8	0.21	3.47e-05	0.000127064
ENSMUSG00000067813	Xkr9		1	13.7	13.7	-0.21	3.77e-05	0.000137195
ENSMUSG00000047067	Dusp28		1	92.9	92.9	0.21	4.04e-05	0.000145869
ENSMUSG00000089964	Gm16582		1	74.9	74.9	-0.21	4.17e-05	0.000150112
ENSMUSG00000039210	Gpatch2		1	187.2	187.4	0.21	4.34e-05	0.000155813
ENSMUSG00000039377	Hlx		1	184.7	184.7	0.21	4.49e-05	0.000160831
ENSMUSG00000026204	Ptprn		1	75.2	75.3	0.21	4.55e-05	0.000162716
ENSMUSG00000033849	B3galt2		1	143.6	143.7	-0.21	4.59e-05	0.000163868
ENSMUSG00000089706	B230216N24Rik		1	98	98.1	0.21	4.6e-05	0.000164191
ENSMUSG00000033488	BC026585		1	157.5	157.5	0.21	4.62e-05	0.000164785
ENSMUSG00000003051	Elf3		1	135.3	135.3	0.21	4.77e-05	0.000169676
ENSMUSG00000097316	Gm10516		1	192.1	192.2	-0.21	4.84e-05	0.000172008
ENSMUSG00000026347	Tmem163		1	127.5	127.7	0.21	4.99e-05	0.000176688
ENSMUSG00000058248	Kcnh1		1	192.2	192.5	0.21	5.06e-05	0.000178873
ENSMUSG00000026107	Nabp1		1	51.5	51.5	-0.21	5.37e-05	0.000188855
ENSMUSG00000038806	Sde2		1	180.9	180.9	-0.21	5.43e-05	0.000191006
ENSMUSG00000016262	Sertad4		1	192.8	192.9	0.21	5.63e-05	0.000197425
ENSMUSG00000026321	Tnfrsf11a		1	105.8	105.8	0.21	5.7e-05	0.000199526
ENSMUSG00000025983	Ccdc150		1	54.3	54.4	-0.21	5.89e-05	0.000205545
ENSMUSG00000022591	Gm9747		1	82.2	82.2	-0.21	6.21e-05	0.000215986
ENSMUSG00000050229	Pigm		1	172.4	172.4	-0.21	6.31e-05	0.000219173
ENSMUSG00000073674	Gm6644		1	55.4	55.4	0.2	6.95e-05	0.000238981
ENSMUSG00000026098	Pms1		1	53.2	53.3	-0.2	7e-05	0.000240448
ENSMUSG00000097341	Gm26616		1	133.1	133.1	0.2	7.37e-05	0.000251877
ENSMUSG00000097113	Gm19705		1	136.7	136.7	0.2	7.49e-05	0.000255601
ENSMUSG00000085563	2210411M09Rik		1	181	181	-0.2	8.1e-05	0.000275061
ENSMUSG00000027520	Zdbf2		1	63.3	63.3	-0.2	8.13e-05	0.000275635
ENSMUSG00000094655	Gm25360		1	72.2	72.2	0.2	8.39e-05	0.000284098
ENSMUSG00000026312	Cdh7		1	110	110.1	-0.2	8.58e-05	0.00029022
ENSMUSG00000026433	Rab7l1		1	131.9	131.9	-0.2	8.71e-05	0.000294104
ENSMUSG00000041907	Gpr45		1	43	43	0.2	9.15e-05	0.00030736
ENSMUSG00000066752	Gm10176		1	162.5	162.5	0.2	9.91e-05	0.000331078
ENSMUSG00000073725	Lmbrd1		1	24.7	24.8	0.2	0.0001	0.000333621
ENSMUSG00000067336	Bmpr2		1	59.8	59.9	0.2	0.000101351	0.000337644
ENSMUSG00000040843	Tiprl		1	165.2	165.2	-0.2	0.000102257	0.000340299
ENSMUSG00000026185	Igfbp5		1	72.9	72.9	0.2	0.000103704	0.000344694
ENSMUSG00000044337	Ackr3		1	90.2	90.2	0.2	0.000105276	0.000349332
ENSMUSG00000041605	5730559C18Rik		1	136.2	136.2	0.2	0.000113994	0.00037608
ENSMUSG00000073656	Gm10558		1	66.3	66.3	0.2	0.000115332	0.000380151
ENSMUSG00000042772	Smg7		1	152.8	152.9	-0.2	0.000119266	0.000391575
ENSMUSG00000026024	Als2		1	59.2	59.2	-0.2	0.000121193	0.000397482
ENSMUSG00000036206	Sh3bp4		1	89.1	89.2	0.2	0.000122777	0.000402132
ENSMUSG00000089967	Gm16550		1	165.1	165.1	-0.2	0.00012515	0.00040935
ENSMUSG00000009772	Nuak2		1	132.3	132.3	0.2	0.000128423	0.000418611
ENSMUSG00000026525	Opn3		1	175.7	175.7	-0.2	0.000133323	0.00043322
ENSMUSG00000026241	Nppc		1	86.7	86.7	0.2	0.000133353	0.000433251
ENSMUSG00000097325	Gm16897		1	195	195	0.2	0.000136003	0.000440942
ENSMUSG00000056268	Dennd1b		1	139	139.2	-0.2	0.000137055	0.00044389
ENSMUSG00000048126	Col6a3		1	90.8	90.8	0.2	0.000137179	0.000444224
ENSMUSG00000026116	Tmem131		1	36.8	36.9	0.2	0.00013832	0.000447521
ENSMUSG00000026113	Inpp4a		1	37.3	37.4	0.2	0.000143161	0.0004614
ENSMUSG00000026563	Tada1		1	166.4	166.4	-0.19	0.000144708	0.00046604
ENSMUSG00000039318	Rab3gap2		1	185.2	185.3	-0.19	0.000145861	0.000469544
ENSMUSG00000026421	Csrp1		1	135.7	135.8	0.19	0.000150765	0.000484258
ENSMUSG00000038776	Ephx1		1	181	181	0.19	0.000152104	0.00048784
ENSMUSG00000005677	Nr1i3		1	171.2	171.2	-0.19	0.000153962	0.000492999
ENSMUSG00000089829	Gm16565		1	165.8	165.8	-0.19	0.00015554	0.000497394
ENSMUSG00000026417	Pigr		1	130.8	130.9	0.19	0.000156111	0.000498781
ENSMUSG00000047539	Fbxo28		1	182.3	182.3	-0.19	0.000167501	0.00053135
ENSMUSG00000025963	Mdh1b		1	63.7	63.7	-0.19	0.000167608	0.000531553
ENSMUSG00000097892	Gm26801		1	177.4	177.4	0.19	0.000171445	0.000542596
ENSMUSG00000026447	Pik3c2b		1	133	133.1	0.19	0.000192372	0.00060324
ENSMUSG00000040225	Prrc2c		1	162.7	162.7	-0.19	0.000193407	0.000606065
ENSMUSG00000026028	Trak2		1	58.9	59	0.19	0.000194491	0.00060881
ENSMUSG00000026355	Mcm6		1	128.3	128.4	-0.19	0.000198203	0.00061927
ENSMUSG00000026201	Stk16		1	75.2	75.2	-0.19	0.000201172	0.000627736
ENSMUSG00000042686	Jph1		1	17	17.1	-0.19	0.000211444	0.000656402
ENSMUSG00000063558	Aox1		1	58	58.1	-0.19	0.00021432	0.00066372
ENSMUSG00000097711	Gm5523		1	13.8	13.8	-0.19	0.000214635	0.000664604
ENSMUSG00000055214	Pld5		1	176	176.3	-0.19	0.000218568	0.000675628
ENSMUSG00000026102	Inpp1		1	52.8	52.8	0.19	0.000227196	0.000699937
ENSMUSG00000039395	Mreg		1	72.2	72.2	-0.19	0.000235787	0.000723715
ENSMUSG00000026171	Rnf25		1	74.6	74.6	0.19	0.00024611	0.000751587
ENSMUSG00000013973	Dedd		1	171.3	171.3	0.19	0.000246327	0.000752143
ENSMUSG00000026365	Cfh		1	140.1	140.2	0.19	0.000249132	0.000760387
ENSMUSG00000097845	A230020J21Rik		1	191	191	0.19	0.000252601	0.000770004
ENSMUSG00000026547	Tagln2		1	172.5	172.5	-0.19	0.000262865	0.000798945
ENSMUSG00000026600	Soat1		1	156.4	156.5	-0.19	0.000266731	0.000809903
ENSMUSG00000054702	Ap1s3		1	79.6	79.7	-0.19	0.000279394	0.00084517
ENSMUSG00000055676	Gm5069		1	180.3	180.3	0.19	0.000290052	0.000874374
ENSMUSG00000097893	1700034P13Rik		1	9.7	9.8	0.19	0.00029691	0.000893067
ENSMUSG00000062939	Stat4		1	52	52.1	-0.19	0.000297195	0.000893801
ENSMUSG00000057335	Cep170		1	176.7	176.8	-0.19	0.000298342	0.000896632
ENSMUSG00000057715	A830018L16Rik		1	11.4	12	-0.19	0.000299426	0.000899643
ENSMUSG00000040124	Gorab		1	163.4	163.4	-0.19	0.000303372	0.000910994
ENSMUSG00000005886	Ncoa2		1	13.1	13.4	0.19	0.000306269	0.000918554
ENSMUSG00000036086	Zranb3		1	128	128.1	0.18	0.00031625	0.000944324
ENSMUSG00000091993	B930036N10Rik		1	171.5	171.5	0.18	0.000319589	0.000952468
ENSMUSG00000097283	Gm26686		1	128.8	128.8	0.18	0.000342071	0.00101282
ENSMUSG00000026502	Desi2		1	178.2	178.3	0.18	0.000346862	0.00102505
ENSMUSG00000086593	Gm16548		1	164.1	164.2	-0.18	0.000356899	0.00105185
ENSMUSG00000005763	Cd247		1	165.8	165.9	-0.18	0.000365495	0.00107529
ENSMUSG00000097899	Gm16894		1	40.1	40.1	0.18	0.000380573	0.00111558
ENSMUSG00000026473	Glul		1	153.9	153.9	-0.18	0.000391929	0.00114517
ENSMUSG00000041396	Mettl18		1	164	164	-0.18	0.000395736	0.00115506
ENSMUSG00000026269	Rnpepl1		1	92.9	92.9	0.18	0.000401638	0.00117071
ENSMUSG00000089675	Ugt1a8		1	88.1	88.2	0.18	0.000402622	0.00117311
ENSMUSG00000026193	Fn1		1	71.6	71.7	0.18	0.000404893	0.00117925
ENSMUSG00000049160	4930469G21Rik		1	161.2	161.2	-0.18	0.000408889	0.00118994
ENSMUSG00000061518	Cox5b		1	36.7	36.7	0.18	0.000421459	0.00122276
ENSMUSG00000026103	Gls		1	52.2	52.2	-0.18	0.000438838	0.00126727
ENSMUSG00000097083	D930019O06Rik		1	39.7	39.7	0.18	0.000440852	0.00127224
ENSMUSG00000038530	Rgs4		1	169.7	169.7	0.18	0.000467687	0.00134203
ENSMUSG00000025939	Ube2w		1	16.5	16.6	-0.18	0.000479729	0.00137363
ENSMUSG00000049608	Gpr55		1	85.9	86	-0.18	0.000523278	0.00148647
ENSMUSG00000082057	Gm15789		1	66.8	66.8	-0.18	0.000523466	0.00148681
ENSMUSG00000026159	Agfg1		1	82.8	82.9	-0.18	0.000527019	0.00149593
ENSMUSG00000009907	Vps4b		1	106.8	106.8	-0.18	0.000540061	0.00152876
ENSMUSG00000040848	Sft2d2		1	165.2	165.2	-0.18	0.000548494	0.001549
ENSMUSG00000062169	Cnih4		1	181.2	181.2	-0.18	0.000551169	0.00155595
ENSMUSG00000084353	Gm15452		1	8.8	8.8	0.18	0.000555962	0.00156847
ENSMUSG00000001138	Cnnm3		1	36.5	36.5	0.18	0.000558778	0.00157539
ENSMUSG00000046101	Mcmdc2		1	9.9	9.9	-0.18	0.000578758	0.00162583
ENSMUSG00000003458	Ncstn		1	172.1	172.1	0.18	0.000598831	0.0016781
ENSMUSG00000026409	Pfkfb2		1	130.7	130.7	-0.18	0.000599456	0.00167963
ENSMUSG00000070644	Etnk2		1	133.4	133.4	0.18	0.000604181	0.00169179
ENSMUSG00000033021	Gmppa		1	75.4	75.4	0.18	0.00061455	0.00171839
ENSMUSG00000036251	Trpm8		1	88.3	88.4	-0.18	0.000615678	0.00172066
ENSMUSG00000026031	Cflar		1	58.7	58.8	-0.18	0.00062599	0.00174679
ENSMUSG00000097416	Gm26670		1	192	192	0.18	0.000649205	0.00180601
ENSMUSG00000087213	2810408I11Rik		1	64.7	64.7	-0.18	0.00065882	0.00183089
ENSMUSG00000090031	4732440D04Rik		1	6.2	6.2	0.17	0.000669568	0.00185791
ENSMUSG00000081201	Smt3h2-ps4		1	14.8	14.8	0.17	0.000685409	0.00189655
ENSMUSG00000049881	2810025M15Rik		1	157.4	157.4	0.17	0.000694725	0.00191794
ENSMUSG00000090399	Nav1		1	135.6	135.7	0.17	0.000695164	0.00191891
ENSMUSG00000079470	Utp14b		1	78.7	78.7	-0.17	0.000712603	0.00196257
ENSMUSG00000016526	Dyrk3		1	131.1	131.1	0.17	0.000734345	0.00201658
ENSMUSG00000045091	Aqp12		1	93	93	-0.17	0.000741205	0.00203362
ENSMUSG00000089808	Gm7241		1	132.3	132.3	0.17	0.000780485	0.00212905
ENSMUSG00000084106	Gm6136		1	86.9	86.9	0.17	0.000780631	0.00212918
ENSMUSG00000033740	St18		1	6.5	6.9	-0.17	0.000807054	0.00219315
ENSMUSG00000038349	Plcl1		1	55.4	55.8	-0.17	0.000811135	0.00220272
ENSMUSG00000090260	2810442N19Rik		1	162	162	0.17	0.000834816	0.00225802
ENSMUSG00000047180	Neurl3		1	36.3	36.3	-0.17	0.000864911	0.0023316
ENSMUSG00000041439	Mfsd6		1	52.7	52.7	0.17	0.00087027	0.0023443
ENSMUSG00000036707	Cab39		1	85.8	85.9	-0.17	0.000898198	0.00241148
ENSMUSG00000015484	Fam163a		1	156.1	156.2	-0.17	0.000916799	0.00245657
ENSMUSG00000026492	Tfb2m		1	179.5	179.5	0.17	0.000936946	0.00250531
ENSMUSG00000036766	Dner		1	84.4	84.7	0.17	0.000961547	0.00256341
ENSMUSG00000096964	Gm6345		1	170.3	170.3	0.17	0.000969468	0.00258149
ENSMUSG00000045259	Klhdc9		1	171.4	171.4	0.17	0.000997614	0.0026477
ENSMUSG00000026228	Htr2b		1	86.1	86.1	-0.17	0.00102248	0.0027071
ENSMUSG00000049439	Cyp20a1		1	60.3	60.4	0.17	0.00103627	0.00274159
ENSMUSG00000026077	Npas2		1	39.2	39.4	0.17	0.00106374	0.00280739
ENSMUSG00000026281	Dtymk		1	93.8	93.8	-0.17	0.0010766	0.00283693
ENSMUSG00000037568	Vash2		1	190.9	191	0.17	0.00108123	0.00284775
ENSMUSG00000085184	4933439K11Rik		1	172.5	172.6	0.17	0.00108168	0.00284858
ENSMUSG00000082769	Gm15793		1	66.8	66.8	0.17	0.00108517	0.00285536
ENSMUSG00000018196	Glrx2		1	143.7	143.7	-0.17	0.00111204	0.0029176
ENSMUSG00000056708	Ier5		1	155.1	155.1	0.17	0.00112333	0.00294509
ENSMUSG00000099187	RP23-36P10.7		1	165.9	165.9	0.17	0.00116003	0.00303291
ENSMUSG00000072978	Gm5830		1	79	79	0.17	0.00116246	0.0030389
ENSMUSG00000026458	Ppfia4		1	134.3	134.3	-0.17	0.00116292	0.00303973
ENSMUSG00000089976	Gm2389		1	85.1	85.1	0.17	0.00118887	0.00309771
ENSMUSG00000033813	Tcea1		1	4.9	4.9	-0.17	0.00121958	0.00316768
ENSMUSG00000005681	Apoa2		1	171.2	171.2	0.17	0.00124707	0.00323329
ENSMUSG00000066842	Hmcn1		1	150.6	151	0.17	0.00126971	0.00328808
ENSMUSG00000026663	Atf6		1	170.7	170.9	-0.17	0.00128447	0.00332234
ENSMUSG00000085867	Gm5834		1	139.9	140	0.17	0.00132621	0.00341854
ENSMUSG00000089943	Ugt1a5		1	88.2	88.2	0.17	0.00133087	0.0034281
ENSMUSG00000062209	Erbb4		1	68	69.1	-0.16	0.00142398	0.00364595
ENSMUSG00000026039	Sgol2		1	58	58	0.16	0.00144577	0.00369596
ENSMUSG00000086408	Gm11588		1	61.4	61.5	0.16	0.00149372	0.00380304
ENSMUSG00000083478	Gm15375		1	88	88	-0.16	0.00157321	0.0039863
ENSMUSG00000057173	Rfx8		1	39.7	39.7	-0.16	0.00163615	0.00413188
ENSMUSG00000026111	Unc50		1	37.4	37.4	0.16	0.0016372	0.00413402
ENSMUSG00000055322	Tns1		1	73.9	74.1	0.16	0.00169402	0.00425996
ENSMUSG00000078291	Gm3940		1	52.1	52.1	-0.16	0.00170104	0.0042729
ENSMUSG00000004709	Cd244		1	171.6	171.6	-0.16	0.00174727	0.0043729
ENSMUSG00000073643	Wdfy1		1	79.7	79.8	-0.16	0.00179365	0.0044792
ENSMUSG00000043015	Tmem194b		1	52.6	52.7	0.16	0.00185596	0.00462205
ENSMUSG00000091199	Gm2619		1	85.3	85.3	0.16	0.00185669	0.00462336
ENSMUSG00000026135	Zfp142		1	74.6	74.6	-0.16	0.0019552	0.00483876
ENSMUSG00000098447	RP23-386K20.2		1	119.5	119.5	0.16	0.00202366	0.00499004
ENSMUSG00000040648	Ppip5k2		1	97.7	97.8	-0.16	0.0020386	0.00502348
ENSMUSG00000033007	Asic4		1	75.5	75.5	-0.16	0.00207492	0.00510488
ENSMUSG00000047216	Cdh19		1	110.9	111	-0.16	0.00208956	0.0051351
ENSMUSG00000033964	Zbtb41		1	139.4	139.5	-0.16	0.00209216	0.00514091
ENSMUSG00000062510	Nsl1		1	191.1	191.1	0.16	0.00210727	0.00517511
ENSMUSG00000060985	Tdrd5		1	156.3	156.3	0.16	0.00225849	0.00551537
ENSMUSG00000026413	Pkp1		1	135.9	135.9	-0.16	0.00228831	0.00557695
ENSMUSG00000046062	Ppp1r15b		1	133.1	133.1	0.16	0.00233323	0.00567728
ENSMUSG00000070565	Rasal2		1	157.1	157.4	-0.16	0.00240779	0.00584197
ENSMUSG00000050967	Creg2		1	39.6	39.7	0.16	0.00246932	0.00597329
ENSMUSG00000004031	Brinp2		1	158.2	158.4	0.16	0.00261308	0.00628751
ENSMUSG00000026270	Capn10		1	92.9	92.9	0.15	0.00264263	0.0063488
ENSMUSG00000073633	Fbxo36		1	84.8	84.9	-0.15	0.00276326	0.00660218
ENSMUSG00000062580	Timm17a		1	135.3	135.3	-0.15	0.0027738	0.00662373
ENSMUSG00000015316	Slamf1		1	171.8	171.8	-0.15	0.00284398	0.00677273
ENSMUSG00000026578	Ccdc181		1	164.3	164.3	-0.15	0.00289119	0.00687012
ENSMUSG00000026697	Myoc		1	162.6	162.6	-0.15	0.00290299	0.00689441
ENSMUSG00000039354	Smarcal1		1	72.6	72.6	-0.15	0.00294496	0.00698037
ENSMUSG00000026721	Rabgap1l		1	160.2	160.8	-0.15	0.00299531	0.00708659
ENSMUSG00000026199	Ankzf1		1	75.2	75.2	0.15	0.0030107	0.00711606
ENSMUSG00000041782	Lad1		1	135.8	135.8	0.15	0.00304127	0.00718208
ENSMUSG00000015829	Tnr		1	159.7	159.9	-0.15	0.00310439	0.00731525
ENSMUSG00000016194	Hsd11b1		1	193.2	193.3	0.15	0.00313868	0.00739047
ENSMUSG00000055547	Apobec4		1	152.8	152.8	0.15	0.0032459	0.00761412
ENSMUSG00000078193	Gm2000		1	156.4	156.4	0.15	0.00325042	0.00762307
ENSMUSG00000066755	Tnfsf18		1	161.5	161.5	-0.15	0.00325674	0.00763624
ENSMUSG00000040323	Gm15429		1	161.7	161.7	0.15	0.00338885	0.00791192
ENSMUSG00000067071	Hes6		1	91.4	91.4	0.15	0.0035354	0.00822496
ENSMUSG00000015961	Adss		1	177.8	177.8	-0.15	0.00363122	0.00842987
ENSMUSG00000062345	Serpinb2		1	107.5	107.5	-0.15	0.00371327	0.00859835
ENSMUSG00000026090	2010300C02Rik		1	37.6	37.7	0.15	0.00379418	0.00876426
ENSMUSG00000026123	Plekhb2		1	34.8	34.9	-0.15	0.00383135	0.00883886
ENSMUSG00000042215	Bag2		1	33.7	33.8	0.15	0.0038931	0.00896801
ENSMUSG00000040612	Ildr2		1	166.3	166.3	-0.15	0.00391084	0.00900696
ENSMUSG00000025921	Rdh10		1	16.1	16.1	-0.15	0.00398397	0.00915479
ENSMUSG00000053963	6330403A02Rik		1	180.4	180.5	-0.15	0.00407577	0.00934235
ENSMUSG00000042414	Prdm14		1	13.1	13.1	0.15	0.00410683	0.00940265
ENSMUSG00000015962	1700016C15Rik		1	177.7	177.8	0.15	0.00416034	0.00951416
ENSMUSG00000046330	Rpl37a		1	72.7	72.7	0.15	0.00419034	0.0095727
ENSMUSG00000033701	Acbd6		1	155.6	155.7	0.15	0.00419768	0.00958746
ENSMUSG00000036104	Rab3gap1		1	127.9	127.9	0.15	0.00442418	0.0100416
ENSMUSG00000084416	Rpl10a-ps1		1	65	65	0.15	0.00446757	0.0101253
ENSMUSG00000045382	Cxcr4		1	128.6	128.6	0.15	0.00447731	0.0101463
ENSMUSG00000070643	Sox13		1	133.4	133.4	0.15	0.00448356	0.0101583
ENSMUSG00000073617	Hdac4		1	91.9	91.9	-0.15	0.00449906	0.0101892
ENSMUSG00000054412	Gm4793		1	135.6	135.6	0.15	0.00452045	0.0102323
ENSMUSG00000096712	Gm15454		1	134.5	134.5	0.15	0.00453106	0.010251
ENSMUSG00000009633	G0s2		1	193.3	193.3	0.15	0.00458316	0.0103581
ENSMUSG00000054770	Kctd18		1	58	58	-0.15	0.00459156	0.010375
ENSMUSG00000026335	Pam		1	97.8	98.1	0.15	0.00459814	0.0103877
ENSMUSG00000026482	Rgl1		1	152.5	152.8	0.15	0.00473015	0.0106571
ENSMUSG00000056536	Pign		1	105.5	105.7	-0.15	0.00480204	0.0107934
ENSMUSG00000079429	Mroh2a		1	88.2	88.3	0.15	0.00481131	0.010812
ENSMUSG00000025776	Crispld1		1	17.7	17.8	0.15	0.00483596	0.0108652
ENSMUSG00000026100	Mstn		1	53.1	53.1	-0.14	0.00493996	0.0110714
ENSMUSG00000050777	Tmem37		1	120.1	120.1	0.14	0.00499262	0.0111802
ENSMUSG00000026623	Lpgat1		1	191.7	191.8	0.14	0.00499979	0.011194
ENSMUSG00000026088	Mitd1		1	37.9	37.9	-0.14	0.0050141	0.0112237
ENSMUSG00000090071	Cdk5r2		1	74.9	74.9	0.14	0.00528361	0.0117509
ENSMUSG00000025967	Eef1b2		1	63.2	63.2	0.14	0.0053777	0.0119382
ENSMUSG00000026380	Tfcp2l1		1	118.6	118.7	0.14	0.00540289	0.0119868
ENSMUSG00000097454	Gm26892		1	132	132.1	-0.14	0.00544544	0.0120701
ENSMUSG00000025902	Sox17		1	4.5	4.5	0.14	0.00548849	0.0121495
ENSMUSG00000097934	6720483E21Rik		1	20.9	20.9	-0.14	0.00548784	0.0121495
ENSMUSG00000081643	Gm11605		1	63.4	63.4	0.14	0.00550431	0.0121808
ENSMUSG00000097564	C430014B12Rik		1	82.7	82.7	0.14	0.00552807	0.0122259
ENSMUSG00000041303	Gtf3c3		1	54.4	54.4	-0.14	0.00588076	0.0129245
ENSMUSG00000090124	Ugt1a7c		1	88.1	88.2	-0.14	0.00615484	0.0134616
ENSMUSG00000097760	6030442K20Rik		1	132.5	132.5	-0.14	0.00631832	0.0137763
ENSMUSG00000086706	Gm15848		1	130.8	130.8	0.14	0.00639613	0.0139278
ENSMUSG00000000544	Gpa33		1	166.1	166.2	0.14	0.00640316	0.0139417
ENSMUSG00000026568	Mpc2		1	165.5	165.5	0.14	0.00642133	0.0139771
ENSMUSG00000044816	D630023F18Rik		1	65.1	65.1	0.14	0.00645111	0.0140363
ENSMUSG00000006576	Slc4a3		1	75.5	75.6	0.14	0.00646165	0.014055
ENSMUSG00000026494	Kif26b		1	178.5	178.9	-0.14	0.00646279	0.0140553
ENSMUSG00000097850	4631405K08Rik		1	193.5	193.5	-0.14	0.00655998	0.0142461
ENSMUSG00000026307	Scly		1	91.3	91.3	0.14	0.00657929	0.0142852
ENSMUSG00000044757	Gm6430		1	97	97	-0.14	0.00679077	0.014677
ENSMUSG00000097403	9230116N13Rik		1	136.4	136.4	-0.14	0.00680884	0.0147103
ENSMUSG00000041406	BC055324		1	163.9	164	-0.14	0.00691173	0.0149178
ENSMUSG00000052331	Ankrd44		1	54.6	54.9	-0.14	0.00698499	0.015055
ENSMUSG00000081535	Gm15453		1	150.3	150.3	-0.14	0.00699109	0.0150666
ENSMUSG00000096432	Gm22132		1	136.8	136.8	-0.14	0.00706412	0.0152083
ENSMUSG00000097268	Gm26805		1	37.9	37.9	-0.14	0.00724033	0.0155523
ENSMUSG00000073538	E330020D12Rik		1	153.4	153.4	0.14	0.00726069	0.0155905
ENSMUSG00000026018	Ica1l		1	60	60	0.14	0.00726193	0.0155917
ENSMUSG00000033774	Npbwr1		1	5.9	5.9	0.14	0.00741722	0.0158844
ENSMUSG00000041945	Mfsd9		1	40.8	40.8	0.14	0.00752735	0.0160854
ENSMUSG00000093843	Gm25939		1	72.3	72.3	0.14	0.00761737	0.0162604
ENSMUSG00000026470	Stx6		1	155.2	155.2	-0.14	0.00766344	0.0163457
ENSMUSG00000026701	Prdx6		1	161.2	161.3	0.14	0.007677	0.0163698
ENSMUSG00000052748	Swt1		1	151.4	151.4	-0.14	0.00790974	0.0168085
ENSMUSG00000026211	Obsl1		1	75.5	75.5	0.14	0.00795669	0.0169
ENSMUSG00000097797	Gm26901		1	7.3	7.4	-0.14	0.00796621	0.0169186
ENSMUSG00000037624	Kcnk2		1	189.2	189.3	-0.14	0.00819719	0.0173465
ENSMUSG00000034107	Ano7		1	93.4	93.4	-0.14	0.00823463	0.0174122
ENSMUSG00000026526	Fh1		1	175.6	175.6	-0.14	0.00826698	0.0174725
ENSMUSG00000026527	Rgs7		1	175.1	175.5	-0.14	0.00826577	0.0174725
ENSMUSG00000026112	Coa5		1	37.4	37.4	-0.14	0.00833092	0.0175919
ENSMUSG00000079283	2310009B15Rik		1	138.9	138.9	0.14	0.00882738	0.0185199
ENSMUSG00000043760	Pkhd1		1	20.1	20.6	-0.13	0.00892738	0.0187044
ENSMUSG00000025934	Gsta3		1	21.2	21.3	-0.13	0.00899821	0.0188329
ENSMUSG00000066595	Mfsd7b		1	191	191	-0.13	0.00914501	0.0191052
ENSMUSG00000026443	Lrrn2		1	132.9	132.9	0.13	0.00944702	0.0196542
ENSMUSG00000041559	Fmod		1	134	134	0.13	0.00950766	0.0197578
ENSMUSG00000026096	Osgepl1		1	53.3	53.3	-0.13	0.00963602	0.0200044
ENSMUSG00000097814	Gm5101		1	96.9	96.9	0.13	0.00970094	0.0201219
ENSMUSG00000026554	Dcaf8		1	172.1	172.2	0.13	0.00972025	0.0201581
ENSMUSG00000078284	Cdc73		1	143.6	143.6	-0.13	0.00972901	0.0201724
ENSMUSG00000097261	4930532G15Rik		1	185.4	185.4	0.13	0.00998563	0.0206494
ENSMUSG00000026149	Tm4sf20		1	82.8	82.8	0.13	0.0101884	0.0210347
ENSMUSG00000047384	A730013G03Rik		1	192.8	192.8	0.13	0.0103369	0.0213192
ENSMUSG00000026274	Pask		1	93.3	93.3	-0.13	0.0103734	0.0213803
ENSMUSG00000004451	Ralb		1	119.5	119.5	0.13	0.0104249	0.0214782
ENSMUSG00000096141	Dnah7a		1	53.4	53.7	-0.13	0.0104371	0.0214972
ENSMUSG00000097819	Gm26813		1	59.5	59.5	-0.13	0.0105473	0.0216996
ENSMUSG00000026463	Atp2b4		1	133.7	133.8	-0.13	0.0107901	0.0221614
ENSMUSG00000026239	Pde6d		1	86.5	86.6	0.13	0.0111055	0.0227384
ENSMUSG00000097131	D230017M19Rik		1	72.2	72.3	0.13	0.0112351	0.0229886
ENSMUSG00000026110	Mgat4a		1	37.4	37.5	-0.13	0.0113231	0.0231469
ENSMUSG00000081984	Dnajb3		1	88.2	88.2	0.13	0.0114175	0.0233158
ENSMUSG00000060743	H3f3a		1	180.8	180.8	-0.13	0.0114424	0.0233602
ENSMUSG00000026596	Abl2		1	156.6	156.6	0.13	0.0114816	0.0234291
ENSMUSG00000061024	Rrs1		1	9.5	9.5	-0.13	0.0115586	0.0235687
ENSMUSG00000016918	Sulf1		1	12.7	12.9	0.13	0.0117165	0.0238571
ENSMUSG00000089944	Gm8292		1	55.3	55.3	0.13	0.0118645	0.0241247
ENSMUSG00000018199	Trove2		1	143.8	143.8	-0.13	0.012247	0.0248049
ENSMUSG00000026058	Khdrbs2		1	32.2	32.7	-0.13	0.0125244	0.025308
ENSMUSG00000038026	Kcnj9		1	172.3	172.3	-0.13	0.0126264	0.0254929
ENSMUSG00000026279	Thap4		1	93.7	93.8	0.13	0.012841	0.0258686
ENSMUSG00000037447	Arid5a		1	36.3	36.3	0.13	0.0128511	0.0258864
ENSMUSG00000045216	Hs6st1		1	36.1	36.1	0.13	0.0128698	0.0259219
ENSMUSG00000026490	Cdc42bpa		1	180	180.2	-0.13	0.0129639	0.0260799
ENSMUSG00000026012	Cd28		1	60.7	60.8	-0.13	0.0129786	0.0261023
ENSMUSG00000026072	Il1r1		1	40.2	40.3	0.13	0.0130825	0.0262893
ENSMUSG00000026504	Sdccag8		1	176.8	177	0.13	0.0131767	0.0264616
ENSMUSG00000052428	Tmco1		1	167.3	167.3	0.13	0.0133718	0.0268039
ENSMUSG00000026480	Ncf2		1	152.8	152.8	0.13	0.0136408	0.0272778
ENSMUSG00000058715	Fcer1g		1	171.2	171.2	0.13	0.0139678	0.0278422
ENSMUSG00000025971	9430016H08Rik		1	57.4	57.4	-0.13	0.014239	0.0283154
ENSMUSG00000055184	Fam72a		1	131.5	131.5	-0.13	0.014701	0.0291603
ENSMUSG00000038768	9130409I23Rik		1	181.1	181.1	0.13	0.0147901	0.0293192
ENSMUSG00000026207	Speg		1	75.4	75.4	-0.13	0.0147939	0.0293224
ENSMUSG00000026471	Mr1		1	155.1	155.1	-0.13	0.0148668	0.0294453
ENSMUSG00000025979	Mob4		1	55.1	55.2	-0.13	0.0149497	0.0295935
ENSMUSG00000006411	Pvrl4		1	171.4	171.4	-0.13	0.0152323	0.0301038
ENSMUSG00000058076	Sdhc		1	171.1	171.2	0.13	0.0152584	0.0301525
ENSMUSG00000026259	Ngef		1	87.5	87.6	-0.13	0.0152712	0.0301751
ENSMUSG00000051344	Plekhm3		1	64.8	65	0.13	0.0153078	0.0302282
ENSMUSG00000060519	Tor3a		1	156.7	156.7	0.12	0.0159633	0.0313633
ENSMUSG00000053461	Hhipl2		1	183.4	183.4	-0.12	0.0160042	0.0314295
ENSMUSG00000039349	C130074G19Rik		1	184.9	184.9	0.12	0.016398	0.0321101
ENSMUSG00000045968	5830403L16Rik		1	153.8	153.9	0.12	0.0164008	0.0321127
ENSMUSG00000008136	Fhl2		1	43.1	43.2	-0.12	0.0164365	0.0321797
ENSMUSG00000026399	Cd55		1	130.4	130.5	0.12	0.0164474	0.0321982
ENSMUSG00000067780	Pi15		1	17.6	17.6	0.12	0.0170578	0.0332525
ENSMUSG00000098850	uc_338		1	63.2	63.2	-0.12	0.0177026	0.0343772
ENSMUSG00000070594	Gm4788		1	139.7	139.8	0.12	0.0179684	0.0348206
ENSMUSG00000037503	Fam168b	Fam168b	1	34.8	34.8	-0.12	0.0181567	0.0351184
ENSMUSG00000033061	Resp18		1	75.3	75.3	-0.12	0.0183113	0.0353888
ENSMUSG00000091476	Gm16432		1	178	178	0.12	0.0188394	0.0362646
ENSMUSG00000038496	Slc19a3		1	83	83	-0.12	0.0189756	0.0364817
ENSMUSG00000054976	Nyap2		1	81.1	81.3	0.12	0.0189749	0.0364817
ENSMUSG00000067653	Ankrd23		1	36.5	36.5	-0.12	0.0190347	0.0365726
ENSMUSG00000058603	Rpl28-ps1		1	128	128	0.12	0.0192134	0.0368802
ENSMUSG00000049353	Rd3		1	192	192	-0.12	0.01978	0.0378237
ENSMUSG00000026064	Ptp4a1		1	30.9	30.9	0.12	0.0204024	0.0389018
ENSMUSG00000026608	Kctd3		1	189	189	0.12	0.0207769	0.039519
ENSMUSG00000045005	Fzd5		1	64.7	64.7	0.12	0.021318	0.040428
ENSMUSG00000067028	Cntnap5b		1	99.8	100.5	-0.12	0.0213175	0.040428
ENSMUSG00000095719	A830018L16Rik		1	11.4	11.5	0.12	0.0214115	0.0405913
ENSMUSG00000057072	1700022P22Rik		1	191	191	0.12	0.0214854	0.04071
ENSMUSG00000026032	Ndufb3		1	58.6	58.6	-0.12	0.0219387	0.041468
ENSMUSG00000026278	Bok		1	93.7	93.7	-0.12	0.0222822	0.0420588
ENSMUSG00000026222	Sp100		1	85.6	85.7	0.12	0.0223431	0.0421555
ENSMUSG00000026005	Rpe		1	66.7	66.7	-0.12	0.0226272	0.0426213
ENSMUSG00000026383	Epb4.1l5		1	119.5	119.6	-0.12	0.0230481	0.0433353
ENSMUSG00000097503	3110045C21Rik		1	170	170	-0.12	0.0235639	0.0441907
ENSMUSG00000038034	Igsf8		1	172.3	172.3	0.12	0.0235965	0.0442441
ENSMUSG00000037432	Fer1l5		1	36.4	36.4	0.12	0.0242583	0.045364
ENSMUSG00000026011	Ctla4		1	60.9	60.9	-0.12	0.0244428	0.0456699
ENSMUSG00000038463	Olfml2b		1	170.6	170.7	-0.12	0.0245421	0.0458277
ENSMUSG00000043716	Rpl7	Rpl7	1	16.1	16.1	0.12	0.0248753	0.0463505
ENSMUSG00000033276	Stk36		1	74.6	74.6	0.12	0.0253125	0.0470565
ENSMUSG00000026782	Abi2		1	60.4	60.5	0.12	0.025783	0.0477884
ENSMUSG00000026414	Tnnt2		1	135.8	135.9	-0.11	0.0259892	0.048105
ENSMUSG00000046334	Gm6195		1	9.8	9.8	0.11	0.0263529	0.0486664
ENSMUSG00000098168	D630036G22Rik		1	34.2	34.2	0.11	0.02636	0.0486754
ENSMUSG00000073490	AI607873		1	173.7	173.7	0.11	0.0264032	0.0487345
ENSMUSG00000090243	Gm16103		1	43.8	43.8	-0.11	0.0265653	0.0489826
ENSMUSG00000089853	Gm15853		1	166.4	166.4	0.11	0.0265864	0.0490146
ENSMUSG00000026197	Zfand2b		1	75.2	75.2	0.11	0.0268155	0.0494117
ENSMUSG00000038733	Wdr26		1	181.2	181.2	-0.11	0.0276587	0.0508064
ENSMUSG00000026484	Rnf2		1	151.5	151.5	-0.11	0.0278358	0.0511015
ENSMUSG00000038855	Itpkb		1	180.3	180.4	-0.11	0.0283427	0.0518974
ENSMUSG00000096375	Gm7094		1	21.3	21.3	0.11	0.0285373	0.0522133
ENSMUSG00000016529	Il10		1	131	131	-0.11	0.0292598	0.0533826
ENSMUSG00000028354	Fmn2		1	174.5	174.8	0.11	0.0293154	0.0534706
ENSMUSG00000079164	Tlr5		1	183	183	0.11	0.029618	0.0539582
ENSMUSG00000018189	Uchl5		1	143.8	143.8	0.11	0.030996	0.0561643
ENSMUSG00000026175	Vil1		1	74.4	74.4	-0.11	0.0315481	0.0570744
ENSMUSG00000010311	Optc		1	133.9	133.9	-0.11	0.0318409	0.0575372
ENSMUSG00000084817	Gm5526		1	45.9	45.9	-0.11	0.0325464	0.0586514
ENSMUSG00000089844	A530032D15Rik		1	85.1	85.1	0.11	0.033037	0.0594174
ENSMUSG00000026309	Ilkap		1	91.4	91.4	-0.11	0.0331282	0.0595716
ENSMUSG00000090498	Kcnb2		1	15.7	15.7	0.11	0.0332719	0.0598053
ENSMUSG00000038576	Susd4		1	182.8	182.9	-0.11	0.0335348	0.0602183
ENSMUSG00000033898	Cfhr2		1	139.8	139.9	0.11	0.0341578	0.0612208
ENSMUSG00000042671	Rgs8		1	153.7	153.7	0.11	0.0349708	0.0624619
ENSMUSG00000066652	Lefty2		1	180.9	180.9	0.11	0.0351397	0.0627277
ENSMUSG00000081402	Gm15455		1	33.8	33.8	-0.11	0.0353663	0.0630804
ENSMUSG00000073676	Hspe1		1	55.1	55.1	0.11	0.0362626	0.0644415
ENSMUSG00000078493	A930039A15Rik		1	153.9	153.9	-0.11	0.0366496	0.0649807
ENSMUSG00000090186	Gm7592		1	85.5	85.6	0.11	0.0370105	0.0655192
ENSMUSG00000025993	Slc40a1		1	45.9	45.9	-0.11	0.0370982	0.0656479
ENSMUSG00000026496	Parp1		1	180.6	180.6	-0.11	0.0371954	0.0657931
ENSMUSG00000026692	Fmo4		1	162.8	162.8	0.11	0.0372344	0.0658461
ENSMUSG00000026070	Il18r1		1	40.5	40.5	-0.11	0.0390104	0.0685967
ENSMUSG00000079610	Ankrd39		1	36.5	36.5	-0.11	0.0391878	0.0688808
ENSMUSG00000034353	Ramp1		1	91.2	91.2	0.11	0.0396536	0.0695871
ENSMUSG00000026500	Cox20		1	178.3	178.3	0.11	0.0398848	0.0699253
ENSMUSG00000058267	Mrps14		1	160.2	160.2	-0.11	0.0401229	0.0702805
ENSMUSG00000089812	Gm15867		1	192.9	192.9	0.11	0.040122	0.0702805
ENSMUSG00000089730	1700007P06Rik		1	187.1	187.1	-0.11	0.0402846	0.0705127
ENSMUSG00000004364	Cul3		1	80.3	80.3	-0.11	0.0407495	0.0712129
ENSMUSG00000026238	Ptma		1	86.5	86.5	-0.11	0.0411637	0.0718608
ENSMUSG00000073478	D730003I15Rik		1	191.2	191.2	0.11	0.0412692	0.0720103
ENSMUSG00000015355	Cd48		1	171.7	171.7	-0.1	0.0427786	0.0742098
ENSMUSG00000026594	Ralgps2		1	156.8	156.9	-0.1	0.0430913	0.0747225
ENSMUSG00000052477	C130026I21Rik		1	85	85.3	-0.1	0.0432624	0.0749714
ENSMUSG00000042349	Ikbke		1	131.3	131.3	-0.1	0.0434322	0.0752177
ENSMUSG00000039783	Kmo		1	175.6	175.7	-0.1	0.0434695	0.0752763
ENSMUSG00000026358	Rgs1		1	144.2	144.2	-0.1	0.0435482	0.0753947
ENSMUSG00000026389	Steap3		1	120.2	120.3	0.1	0.0436537	0.0755352
ENSMUSG00000073738	Gm10567		1	10	10	0.1	0.0438634	0.0758379
ENSMUSG00000003721	Insig2		1	121.3	121.3	0.1	0.0449234	0.0774123
ENSMUSG00000025912	Mybl1		1	9.7	9.7	-0.1	0.0458466	0.0788721
ENSMUSG00000026582	Sele		1	164	164.1	0.1	0.0459479	0.0790151
ENSMUSG00000026069	Il1rl1		1	40.4	40.5	-0.1	0.046186	0.0793932
ENSMUSG00000085822	Gm15584		1	146.8	146.8	0.1	0.0481657	0.0823089
ENSMUSG00000091844	Gm8251		1	44.1	44.1	0.1	0.0482093	0.0823641
ENSMUSG00000025956	Mettl21a		1	64.6	64.6	0.1	0.0482289	0.0823846
ENSMUSG00000053024	Cntn2		1	132.5	132.5	-0.1	0.0488512	0.0833104
ENSMUSG00000026426	Arl8a		1	135.1	135.2	0.1	0.0499766	0.0850231
ENSMUSG00000098104	Gm6085		1	4.7	4.7	0.1	0.0515761	0.087325
ENSMUSG00000013698	Pea15a		1	172.2	172.2	-0.1	0.0519964	0.0879098
ENSMUSG00000052558	Gm9884		1	25.8	25.8	-0.1	0.0524515	0.0885348
ENSMUSG00000087968	Gm25395		1	87.8	87.8	0.1	0.0532139	0.0896202
ENSMUSG00000072324	Gm8420		1	51.9	51.9	0.1	0.0532987	0.0897393
ENSMUSG00000026567	Adcy10		1	165.5	165.6	-0.1	0.0543167	0.0911952
ENSMUSG00000094638	Gm21972		1	86.1	86.2	0.1	0.05435	0.0912161
ENSMUSG00000058729	Lin9		1	180.6	180.7	-0.1	0.0546636	0.0916999
ENSMUSG00000026304	Rab17		1	91	91	-0.1	0.0547348	0.0917911
ENSMUSG00000055866	Per2		1	91.4	91.5	-0.1	0.0547814	0.091848
ENSMUSG00000041670	Rims1		1	22.3	22.8	-0.1	0.0550117	0.0921418
ENSMUSG00000025920	Stau2		1	16.2	16.5	0.1	0.0561106	0.0936654
ENSMUSG00000037872	Darc		1	173.3	173.3	-0.1	0.056572	0.0943415
ENSMUSG00000016481	Cr1l		1	195.1	195.1	0.1	0.0569695	0.094939
ENSMUSG00000012187	Mogat1		1	78.5	78.5	0.1	0.0570512	0.0950606
ENSMUSG00000026235	Epha4		1	77.4	77.5	-0.1	0.0575625	0.0957587
ENSMUSG00000059149	Mfsd4		1	132	132.1	-0.1	0.0575758	0.0957734
ENSMUSG00000026177	Slc11a1		1	74.4	74.4	0.1	0.058651	0.0973092
ENSMUSG00000079445	B3gnt7		1	86.3	86.3	-0.1	0.0594504	0.0984929
ENSMUSG00000026519	Tmem63a		1	180.9	181	0.1	0.0596894	0.0988212
ENSMUSG00000026134	Prim2		1	33.5	33.7	0.1	0.059738	0.0988941
ENSMUSG00000084799	Gm11602		1	63.1	63.2	-0.1	0.0609859	0.100646
ENSMUSG00000094497	Gm8210		1	43.2	43.2	-0.1	0.0617506	0.101792
ENSMUSG00000070738	Dgkd		1	87.9	87.9	-0.1	0.0629163	0.103448
ENSMUSG00000085623	Gm16041		1	5	5	-0.1	0.0630908	0.103685
ENSMUSG00000026401	Daf2		1	130.4	130.4	0.1	0.0633326	0.10403
ENSMUSG00000033569	Bai3		1	25.1	25.8	0.1	0.0642095	0.105248
ENSMUSG00000055831	Gm9982		1	178.3	178.3	-0.1	0.0644751	0.105612
ENSMUSG00000026173	Plcd4		1	74.5	74.6	-0.1	0.064518	0.105661
ENSMUSG00000026709	Dars2		1	161	161.1	0.1	0.0650169	0.106315
ENSMUSG00000059498	Fcgr3		1	171.1	171.1	0.1	0.0650245	0.10632
ENSMUSG00000036975	Tmem177		1	119.9	119.9	-0.1	0.0650299	0.106321
ENSMUSG00000059483	Gm5528		1	72	72	0.09	0.0661765	0.107985
ENSMUSG00000003464	Pex19		1	172.1	172.1	-0.09	0.0668747	0.108969
ENSMUSG00000087230	Mroh3		1	136.2	136.2	-0.09	0.0673035	0.10952
ENSMUSG00000026425	Srgap2		1	131.3	131.5	-0.09	0.0675656	0.109864
ENSMUSG00000025925	Terf1		1	15.8	15.8	0.09	0.0682165	0.110796
ENSMUSG00000032883	Acsl3		1	78.7	78.7	-0.09	0.0688813	0.111736
ENSMUSG00000037461	Ints7		1	191.6	191.6	-0.09	0.0694847	0.112598
ENSMUSG00000026308	Klhl30		1	91.4	91.4	0.09	0.0701178	0.113488
ENSMUSG00000090081	Gm16587		1	164.1	164.1	-0.09	0.0703876	0.113857
ENSMUSG00000095841	Gm8532		1	131.6	131.6	-0.09	0.0704118	0.11388
ENSMUSG00000089791	Gm3555		1	98.5	98.5	-0.09	0.0707759	0.114384
ENSMUSG00000026167	Wnt10a		1	74.8	74.8	-0.09	0.0719854	0.116097
ENSMUSG00000097315	Gm26568		1	136.2	136.2	0.09	0.0721876	0.116371
ENSMUSG00000049866	Arl4c		1	88.7	88.7	0.09	0.0736367	0.118339
ENSMUSG00000026670	Uap1		1	170.1	170.2	-0.09	0.0742795	0.119223
ENSMUSG00000090533	Gm8214		1	183.7	183.7	-0.09	0.0742955	0.11924
ENSMUSG00000097935	Gm3809		1	187	187	-0.09	0.0745585	0.119591
ENSMUSG00000016493	Cd46		1	195	195.1	-0.09	0.0751216	0.12037
ENSMUSG00000026313	Hdac4		1	91.9	92.1	0.09	0.0752351	0.120526
ENSMUSG00000060128	Gm10075		1	19.2	19.2	0.09	0.0755338	0.120933
ENSMUSG00000026640	Plxna2		1	194.6	194.8	-0.09	0.0787718	0.125389
ENSMUSG00000026104	Stat1		1	52.1	52.2	-0.09	0.0824521	0.13019
ENSMUSG00000089937	Gm7281		1	85.3	85.3	0.09	0.0893286	0.13955
ENSMUSG00000096334	Sh2d1b1		1	170.3	170.3	-0.09	0.0893241	0.13955
ENSMUSG00000026009	Icos		1	61	61	-0.09	0.0899168	0.140318
ENSMUSG00000025935	Tram1	Tram1	1	13.6	13.6	0.09	0.0904967	0.141122
ENSMUSG00000097272	Gm26649		1	64	64	-0.09	0.0905803	0.141222
ENSMUSG00000026556	Vangl2		1	172	172	0.09	0.0907939	0.141474
ENSMUSG00000067017	Gm3608		1	105.5	105.5	-0.09	0.0909558	0.141665
ENSMUSG00000089713	Gm16564		1	178.9	178.9	-0.09	0.0910899	0.141813
ENSMUSG00000039630	Hnrnpu		1	178.3	178.3	-0.09	0.0917882	0.142696
ENSMUSG00000026248	Mrpl44		1	79.8	79.8	-0.09	0.0925015	0.143611
ENSMUSG00000033227	Wnt6		1	74.8	74.8	-0.09	0.0946292	0.146454
ENSMUSG00000038305	Spats2l		1	57.8	57.9	-0.09	0.0948499	0.146712
ENSMUSG00000050534	Htr5b		1	121.5	121.5	0.09	0.095386	0.147406
ENSMUSG00000048538	Gm9826		1	7.2	7.2	0.09	0.0967939	0.149401
ENSMUSG00000026083	Eif5b		1	38	38.1	-0.09	0.0975269	0.150426
ENSMUSG00000025907	Rb1cc1		1	6.2	6.3	0.09	0.0987411	0.152043
ENSMUSG00000049515	Espnl		1	91.3	91.3	0.09	0.0987434	0.152043
ENSMUSG00000047528	Als2cr12		1	58.7	58.7	-0.09	0.0989685	0.152358
ENSMUSG00000096985	Gm26524		1	24	24	-0.09	0.0999445	0.153632
ENSMUSG00000042207	Kdm5b		1	134.6	134.6	-0.08	0.10093	0.15495
ENSMUSG00000026614	Slc30a10		1	185.5	185.5	-0.08	0.101758	0.156078
ENSMUSG00000044783	Hjurp		1	88.3	88.3	0.08	0.10234	0.156827
ENSMUSG00000090637	Gm6189		1	80.4	80.4	-0.08	0.103341	0.15815
ENSMUSG00000026388	3110009E18Rik		1	120.1	120.2	-0.08	0.104628	0.159838
ENSMUSG00000072109	A530040E14Rik		1	85.1	85.1	-0.08	0.104939	0.160235
ENSMUSG00000079140	Gm6374		1	83.3	83.3	0.08	0.10495	0.160241
ENSMUSG00000050883	4930523C07Rik		1	160	160.1	0.08	0.106085	0.161671
ENSMUSG00000078190	Dnm3os		1	162.2	162.2	0.08	0.107574	0.163639
ENSMUSG00000026343	Gpr39		1	125.7	125.9	-0.08	0.108205	0.164437
ENSMUSG00000039997	Ifi203		1	173.9	173.9	0.08	0.109134	0.165619
ENSMUSG00000097519	4930558J18Rik		1	57.4	57.4	0.08	0.112729	0.17042
ENSMUSG00000042111	Ccdc115		1	34.4	34.4	-0.08	0.114266	0.172492
ENSMUSG00000041426	Hibch		1	52.8	52.9	-0.08	0.116448	0.17541
ENSMUSG00000040423	Rc3h1		1	160.9	161	-0.08	0.116553	0.175544
ENSMUSG00000098234	Snhg6		1	9.9	9.9	-0.08	0.117128	0.176287
ENSMUSG00000016179	Camk1g		1	193.3	193.4	0.08	0.117323	0.176531
ENSMUSG00000026638	Irf6		1	193.2	193.2	-0.08	0.117916	0.177301
ENSMUSG00000041040	Fam117b		1	59.9	60	0.08	0.119196	0.178929
ENSMUSG00000088363	Gm23497		1	118.7	118.7	0.08	0.120573	0.180742
ENSMUSG00000037942	Crp		1	172.7	172.7	-0.08	0.12426	0.185521
ENSMUSG00000072295	Als2cr11		1	59.1	59.1	0.08	0.124278	0.185535
ENSMUSG00000091876	Gm3851		1	119.8	119.8	0.08	0.124331	0.185601
ENSMUSG00000096352	Gm25708		1	145	145	0.08	0.124986	0.186348
ENSMUSG00000025932	Eya1		1	14.2	14.3	-0.08	0.126597	0.188328
ENSMUSG00000081441	Gm6161		1	9.6	9.6	0.08	0.126598	0.188328
ENSMUSG00000026003	Acadl		1	66.8	66.9	-0.08	0.127802	0.189897
ENSMUSG00000081562	Gm11575		1	60.5	60.5	0.08	0.129645	0.19223
ENSMUSG00000047443	Fam132b		1	91.4	91.4	0.08	0.130751	0.193711
ENSMUSG00000009418	Nav1		1	135.4	135.6	0.08	0.131383	0.194489
ENSMUSG00000064602	Snora41		1	63.2	63.2	-0.08	0.132139	0.195369
ENSMUSG00000087093	Gm15486		1	157.5	157.5	-0.08	0.137307	0.201899
ENSMUSG00000026254	Eif4e2		1	87.2	87.2	-0.08	0.138392	0.203316
ENSMUSG00000026295	Spp2		1	88.4	88.4	-0.08	0.141143	0.206869
ENSMUSG00000041889	Shisa4		1	135.4	135.4	0.08	0.141383	0.207095
ENSMUSG00000082935	Gm7658		1	21.5	21.5	-0.08	0.141545	0.207319
ENSMUSG00000014602	Kif1a		1	93	93.1	-0.08	0.142353	0.208361
ENSMUSG00000059089	Fcgr4		1	171	171	0.08	0.142352	0.208361
ENSMUSG00000053286	Trmt1l		1	151.4	151.5	-0.08	0.143035	0.209137
ENSMUSG00000048234	Rnf149		1	39.6	39.6	-0.08	0.143059	0.209155
ENSMUSG00000078184	B020018G12Rik		1	176	176	-0.08	0.146289	0.213276
ENSMUSG00000070939	Tgfbrap1		1	43	43.1	0.08	0.146362	0.213341
ENSMUSG00000032649	Colgalt2		1	152.4	152.5	-0.08	0.14673	0.213761
ENSMUSG00000033845	Mrpl15		1	4.8	4.8	0.08	0.147053	0.214175
ENSMUSG00000026708	Cenpl		1	161.1	161.1	0.07	0.147632	0.21486
ENSMUSG00000042807	Hecw2		1	53.8	54.2	-0.07	0.148348	0.215743
ENSMUSG00000016524	Il19		1	130.9	130.9	0.07	0.148651	0.216055
ENSMUSG00000089652	Gm16025		1	85.3	85.3	-0.07	0.151769	0.219998
ENSMUSG00000079144	A130010J15Rik		1	193.2	193.2	-0.07	0.152473	0.220843
ENSMUSG00000073489	Ifi204		1	173.7	173.8	0.07	0.153143	0.221533
ENSMUSG00000026014	Raph1		1	60.5	60.6	-0.07	0.154147	0.222749
ENSMUSG00000073678	Pgap1		1	54.5	54.6	-0.07	0.154985	0.223737
ENSMUSG00000089716	Gm6264		1	85.2	85.2	0.07	0.160736	0.230784
ENSMUSG00000097014	Gm26706		1	133.6	133.6	0.07	0.161613	0.231921
ENSMUSG00000026271	Gpr35		1	93	93	0.07	0.162419	0.232929
ENSMUSG00000037318	Traf3ip3		1	193.2	193.2	0.07	0.163147	0.233845
ENSMUSG00000079139	Gm4204		1	135.2	135.2	-0.07	0.165255	0.236447
ENSMUSG00000039384	Dusp10		1	184	184.1	0.07	0.165759	0.237043
ENSMUSG00000079671	2610203C22Rik		1	9.6	9.6	-0.07	0.16581	0.2371
ENSMUSG00000080950	Gm7278		1	152.7	152.7	-0.07	0.166278	0.237706
ENSMUSG00000026047	Kdelc1		1	44.1	44.1	-0.07	0.167224	0.238762
ENSMUSG00000051285	Pcmtd1		1	7.1	7.2	-0.07	0.168734	0.240508
ENSMUSG00000096992	Gm26788		1	34.2	34.2	0.07	0.169715	0.241574
ENSMUSG00000097754	Gm26687		1	150.2	150.2	0.07	0.170199	0.242167
ENSMUSG00000042641	Rgsl1		1	153.8	153.8	-0.07	0.171176	0.243383
ENSMUSG00000026034	Clk1		1	58.4	58.4	-0.07	0.171568	0.243813
ENSMUSG00000046856	Gpr1		1	63.2	63.2	-0.07	0.171919	0.244248
ENSMUSG00000026536	Mnda		1	173.9	173.9	0.07	0.174469	0.247273
ENSMUSG00000090222	Gm16340		1	173.8	173.8	0.07	0.174727	0.247544
ENSMUSG00000026630	Batf3		1	191.1	191.1	0.07	0.17547	0.248434
ENSMUSG00000090103	Gm16094		1	85.6	85.6	-0.07	0.176601	0.249726
ENSMUSG00000038179	Slamf7		1	171.6	171.6	-0.07	0.177349	0.250669
ENSMUSG00000040710	St8sia4		1	95.6	95.7	0.07	0.179457	0.253173
ENSMUSG00000070034	Sp110		1	85.6	85.6	0.07	0.179701	0.253434
ENSMUSG00000032487	Ptgs2		1	150.1	150.1	-0.07	0.181114	0.255014
ENSMUSG00000053333	Dis3l2		1	86.7	87.1	-0.07	0.181282	0.255218
ENSMUSG00000044055	Otos		1	92.6	92.6	-0.07	0.18214	0.25621
ENSMUSG00000060771	Tsga10		1	37.8	37.9	0.07	0.1829	0.256942
ENSMUSG00000087008	Gm5530		1	81.7	81.7	0.07	0.183692	0.257777
ENSMUSG00000089990	Gm15852		1	169.9	169.9	0.07	0.186994	0.261681
ENSMUSG00000097573	G730003C15Rik		1	59.1	59.1	0.07	0.187539	0.262365
ENSMUSG00000096493	Gm10031		1	156.5	156.5	-0.07	0.189007	0.264131
ENSMUSG00000004768	Rab23		1	33.7	33.7	0.07	0.189084	0.264201
ENSMUSG00000090171	Ugt1a2		1	88.2	88.2	0.07	0.189442	0.264635
ENSMUSG00000095576	Fmo6		1	162.9	162.9	0.07	0.189582	0.26478
ENSMUSG00000053483	Usp21		1	171.3	171.3	-0.07	0.190151	0.265472
ENSMUSG00000089906	Gm6428		1	36.6	36.6	-0.07	0.194145	0.270095
ENSMUSG00000026068	Il18rap		1	40.5	40.6	-0.07	0.198089	0.274687
ENSMUSG00000094191	Rpl31-ps14		1	66.9	66.9	0.07	0.199216	0.276039
ENSMUSG00000089790	Gm16588		1	164.2	164.2	-0.07	0.201088	0.278084
ENSMUSG00000097680	Gm26642		1	135.2	135.3	-0.07	0.201632	0.278649
ENSMUSG00000026584	Scyl3		1	163.9	164	-0.07	0.202328	0.279463
ENSMUSG00000090145	Ugt1a6b		1	88.1	88.2	0.07	0.202623	0.279763
ENSMUSG00000026393	Nek7		1	138.5	138.6	0.07	0.205236	0.282529
ENSMUSG00000066800	Rnasel		1	153.7	153.8	-0.07	0.206287	0.283797
ENSMUSG00000082012	Gm5257		1	75.6	75.6	-0.07	0.208187	0.28612
ENSMUSG00000089763	Gm2635		1	85.2	85.2	-0.06	0.21404	0.292723
ENSMUSG00000097628	Gm2383		1	12.6	12.6	0.06	0.214768	0.293523
ENSMUSG00000058622	Gm5265		1	169.5	169.5	0.06	0.215064	0.293828
ENSMUSG00000026469	Xpr1		1	155.3	155.4	-0.06	0.215748	0.294522
ENSMUSG00000054006	D630008O14Rik		1	106.5	106.6	0.06	0.217729	0.2968
ENSMUSG00000052688	5430435G22Rik		1	131.7	131.7	0.06	0.218783	0.297998
ENSMUSG00000025940	Tmem70		1	16.7	16.7	0.06	0.220617	0.300022
ENSMUSG00000026450	Chit1		1	134.1	134.2	0.06	0.220764	0.300165
ENSMUSG00000081185	Gm4852		1	47.4	47.4	0.06	0.221077	0.300497
ENSMUSG00000073586	Gm10543		1	124	124	0.06	0.223283	0.303004
ENSMUSG00000097649	Gm10561		1	55.2	55.2	0.06	0.226895	0.307197
ENSMUSG00000038608	Dock10		1	80.5	80.8	-0.06	0.230006	0.310695
ENSMUSG00000081557	Gm5697		1	28.8	28.8	-0.06	0.232692	0.3137
ENSMUSG00000026510	Trp53bp2		1	182.4	182.5	0.06	0.233225	0.314244
ENSMUSG00000086240	Gm7846		1	28.6	28.6	0.06	0.234716	0.31588
ENSMUSG00000056870	Gulp1		1	44.6	44.8	-0.06	0.235304	0.316515
ENSMUSG00000043282	Gm5531		1	153.9	153.9	0.06	0.236488	0.317911
ENSMUSG00000090175	Ugt1a9		1	88.1	88.2	0.06	0.237458	0.318999
ENSMUSG00000082745	Gm15181		1	75.5	75.5	-0.06	0.238713	0.320467
ENSMUSG00000042474	Faim3		1	130.9	130.9	0.06	0.240792	0.322741
ENSMUSG00000026452	Syt2		1	134.7	134.8	-0.06	0.241016	0.322941
ENSMUSG00000026565	Pou2f1		1	165.9	166	0.06	0.241596	0.32364
ENSMUSG00000080817	Gm13751		1	63.8	63.8	-0.06	0.241642	0.323641
ENSMUSG00000092657	Gm25240		1	53.4	53.4	-0.06	0.244495	0.326799
ENSMUSG00000048865	Arhgap30		1	171.4	171.4	0.06	0.244712	0.327029
ENSMUSG00000040836	Gpr161		1	165.3	165.3	0.06	0.245199	0.327639
ENSMUSG00000026455	Klhl12		1	134.5	134.5	-0.06	0.246028	0.328626
ENSMUSG00000026156	B3gat2		1	23.8	23.8	-0.06	0.246402	0.329065
ENSMUSG00000079457	Gm7609		1	85.2	85.2	0.06	0.248171	0.3309
ENSMUSG00000097612	Gm26509		1	106.1	106.1	-0.06	0.249458	0.332311
ENSMUSG00000026260	Ndufa10		1	92.4	92.5	-0.06	0.251934	0.335219
ENSMUSG00000079550	Mpp4		1	59.1	59.2	-0.06	0.253142	0.336552
ENSMUSG00000026220	Slc16a14		1	84.9	84.9	0.06	0.25483	0.338431
ENSMUSG00000026639	Lamb3		1	193.3	193.3	0.06	0.254812	0.338431
ENSMUSG00000026634	Angel2		1	190.9	190.9	-0.06	0.258002	0.341998
ENSMUSG00000038866	Zcchc2		1	106	106	-0.06	0.258886	0.342898
ENSMUSG00000054135	A430110L20Rik		1	181.2	181.2	-0.06	0.259042	0.343062
ENSMUSG00000004552	Ctse		1	131.6	131.7	-0.06	0.259388	0.343458
ENSMUSG00000007122	Casq1		1	172.2	172.2	0.06	0.260418	0.344633
ENSMUSG00000026581	Sell		1	164.1	164.1	0.06	0.260504	0.344705
ENSMUSG00000041075	Fzd7		1	59.5	59.5	0.06	0.2606	0.344791
ENSMUSG00000023150	Ivns1abp		1	151.3	151.4	-0.06	0.264268	0.348964
ENSMUSG00000038147	Cd84		1	171.8	171.9	-0.06	0.267279	0.35247
ENSMUSG00000026637	Traf5		1	192	192.1	-0.06	0.267609	0.352762
ENSMUSG00000042268	Slc26a9		1	131.7	131.8	-0.06	0.269292	0.354566
ENSMUSG00000066693	Gm7493		1	9	9	0.06	0.271674	0.357228
ENSMUSG00000045954	Sdpr		1	51.3	51.3	0.06	0.272182	0.357657
ENSMUSG00000045210	Vcpip1		1	9.7	9.7	-0.06	0.272217	0.357682
ENSMUSG00000026209	Dnpep		1	75.3	75.3	-0.06	0.272949	0.358512
ENSMUSG00000026117	Zap70		1	36.8	36.8	0.06	0.27462	0.360383
ENSMUSG00000026546	Ccdc19		1	172.5	172.5	-0.06	0.275085	0.360928
ENSMUSG00000006538	Ihh		1	74.9	75	0.06	0.275567	0.361364
ENSMUSG00000034220	Gpc1		1	92.8	92.9	-0.06	0.276399	0.362303
ENSMUSG00000094651	Gal3st2		1	93.9	93.9	-0.06	0.276504	0.362396
ENSMUSG00000067736	Gm10222		1	24.6	24.6	0.06	0.27841	0.364302
ENSMUSG00000079434	Neu2		1	87.5	87.6	0.06	0.278478	0.364369
ENSMUSG00000090489	Gm17415		1	93.4	93.4	0.06	0.278972	0.364884
ENSMUSG00000073702	Rpl31		1	39.4	39.4	-0.06	0.279023	0.364929
ENSMUSG00000043629	1700019D03Rik		1	52.9	53	0.06	0.281506	0.367603
ENSMUSG00000026687	Aldh9a1		1	167.3	167.4	-0.06	0.285232	0.371621
ENSMUSG00000042510	AA986860		1	130.7	130.7	-0.06	0.286037	0.372536
ENSMUSG00000026162	Nhej1		1	75	75	0.05	0.288798	0.375571
ENSMUSG00000066677	Pydc3		1	173.7	173.7	0.05	0.29121	0.378278
ENSMUSG00000064845	Gm26203		1	191.8	191.8	-0.05	0.292575	0.379847
ENSMUSG00000026468	Lhx4		1	155.7	155.8	0.05	0.294384	0.381785
ENSMUSG00000040713	Creg1		1	165.8	165.8	0.05	0.295159	0.38254
ENSMUSG00000089169	Gm25413		1	97.9	97.9	0.05	0.30113	0.389121
ENSMUSG00000026535	Ifi202b		1	174	174	0.05	0.306302	0.394329
ENSMUSG00000026203	Dnajb2		1	75.2	75.2	-0.05	0.306784	0.394763
ENSMUSG00000086721	Gm13750		1	64.2	64.2	-0.05	0.307104	0.395104
ENSMUSG00000090486	BC035947		1	78.5	78.5	0.05	0.308016	0.396044
ENSMUSG00000010290	AI597479		1	43.1	43.1	-0.05	0.308622	0.396729
ENSMUSG00000043263	Pyhin1		1	173.6	173.6	0.05	0.309161	0.397189
ENSMUSG00000097347	Gm17275		1	180.8	180.8	0.05	0.313176	0.401398
ENSMUSG00000073628	Gm10552		1	85.6	85.6	0.05	0.316391	0.404924
ENSMUSG00000089767	4930556I23Rik		1	37.6	37.6	-0.05	0.325049	0.414415
ENSMUSG00000022995	Enah		1	181.9	182	0.05	0.330307	0.420091
ENSMUSG00000042451	Mybph		1	134.2	134.2	-0.05	0.330722	0.42052
ENSMUSG00000003135	Cnot11		1	39.5	39.5	-0.05	0.332767	0.42275
ENSMUSG00000006546	Cryba2		1	74.9	74.9	-0.05	0.33285	0.422831
ENSMUSG00000097433	Gm26781		1	136.3	136.3	0.05	0.33375	0.423702
ENSMUSG00000026360	Rgs2		1	144	144	0.05	0.334022	0.424023
ENSMUSG00000026620	Mark1		1	184.9	185	0.05	0.337058	0.42728
ENSMUSG00000026698	Pigc		1	162	162	0.05	0.337129	0.427294
ENSMUSG00000054545	Ugt1a6a		1	88.1	88.2	-0.05	0.337598	0.427814
ENSMUSG00000026587	Astn1		1	158.4	158.7	-0.05	0.337806	0.427979
ENSMUSG00000025915	Sgk3		1	9.8	9.9	0.05	0.338511	0.428747
ENSMUSG00000038209	Itln1		1	171.5	171.5	-0.05	0.342509	0.432853
ENSMUSG00000042751	Nmnat2		1	153	153.1	-0.05	0.342973	0.433358
ENSMUSG00000090025	Gm16088		1	3.1	3.1	-0.05	0.34336	0.433778
ENSMUSG00000042581	Thsd7b		1	129.3	130.2	-0.05	0.353089	0.443725
ENSMUSG00000079436	Kcnj13		1	87.4	87.4	0.05	0.358724	0.449768
ENSMUSG00000059058	Tma7-ps		1	171.7	171.7	0.05	0.361195	0.452424
ENSMUSG00000094122	Rpl31-ps9		1	129.8	129.8	0.05	0.365783	0.457349
ENSMUSG00000051998	Lax1		1	133.7	133.7	-0.05	0.366526	0.458055
ENSMUSG00000089872	Rps6kc1		1	190.7	190.9	-0.05	0.368455	0.460088
ENSMUSG00000089914	4930486I03Rik		1	20.4	20.4	0.05	0.36865	0.460305
ENSMUSG00000067851	Arfgef1		1	10.1	10.2	-0.05	0.372612	0.464267
ENSMUSG00000043230	Fam124b		1	80.2	80.2	-0.05	0.373188	0.464771
ENSMUSG00000052726	Kcnt2		1	140.2	140.6	0.05	0.373992	0.465667
ENSMUSG00000086825	Gm15675		1	130.4	130.4	0.05	0.376717	0.468389
ENSMUSG00000073608	Gm6086		1	94	94	-0.05	0.381902	0.473619
ENSMUSG00000089670	Gm16581		1	55.1	55.1	0.05	0.384017	0.475755
ENSMUSG00000070960	Gm10307		1	31.6	31.6	-0.05	0.384761	0.476486
ENSMUSG00000040170	Fmo2	Fmo2	1	162.9	162.9	-0.04	0.385636	0.477435
ENSMUSG00000045658	Pid1		1	84	84.4	-0.04	0.385708	0.477441
ENSMUSG00000090272	Mndal		1	173.9	173.9	0.04	0.389739	0.481337
ENSMUSG00000098923	TMEM185B		1	119.5	119.5	0.04	0.389849	0.481423
ENSMUSG00000041717	Golt1a		1	133.3	133.3	-0.04	0.391904	0.483617
ENSMUSG00000026154	1110058L19Rik		1	24	24	0.04	0.392198	0.483907
ENSMUSG00000070532	1700084C01Rik		1	169.9	169.9	0.04	0.394123	0.485814
ENSMUSG00000026604	Ptpn14		1	189.7	189.9	-0.04	0.39567	0.487475
ENSMUSG00000026571	Dcaf6		1	165.3	165.5	0.04	0.396139	0.487968
ENSMUSG00000052534	Pbx1		1	168.2	168.4	-0.04	0.397784	0.489662
ENSMUSG00000026285	Pdcd1		1	94	94.1	-0.04	0.398339	0.490096
ENSMUSG00000026288	Inpp5d		1	87.6	87.7	-0.04	0.402469	0.49428
ENSMUSG00000079455	Gm16026		1	85.3	85.3	-0.04	0.405747	0.497626
ENSMUSG00000094127	G530012D18Rik		1	85.6	85.6	0.04	0.407548	0.49947
ENSMUSG00000097970	Gm27028		1	23.3	23.3	0.04	0.40761	0.49947
ENSMUSG00000089991	Gm16332		1	139.9	139.9	0.04	0.411733	0.503416
ENSMUSG00000073557	Ppp1r12b		1	134.8	135	0.04	0.412337	0.504042
ENSMUSG00000037138	Aff3		1	38.2	38.7	-0.04	0.414393	0.506186
ENSMUSG00000026213	Stk11ip		1	75.5	75.5	-0.04	0.414756	0.506505
ENSMUSG00000090994	Gm6153		1	87.5	87.5	-0.04	0.415341	0.507046
ENSMUSG00000040693	Slco4c1		1	96.8	96.9	-0.04	0.42168	0.513211
ENSMUSG00000026023	Cdk15		1	59.3	59.4	0.04	0.424179	0.515525
ENSMUSG00000026435	Slc45a3		1	132	132	-0.04	0.427392	0.518543
ENSMUSG00000034212	Ankmy1		1	92.9	92.9	0.04	0.427673	0.518825
ENSMUSG00000041878	8430432A02Rik		1	43.1	43.1	0.04	0.432981	0.523807
ENSMUSG00000026115	Vwa3b		1	37.2	37.2	0.04	0.433062	0.523876
ENSMUSG00000000817	Fasl		1	161.8	161.8	-0.04	0.437112	0.527836
ENSMUSG00000085842	4930448K12Rik		1	61.8	61.9	0.04	0.437728	0.528354
ENSMUSG00000092220	Gm20528		1	88.1	88.2	-0.04	0.442177	0.532652
ENSMUSG00000025959	Klf7		1	64	64.1	0.04	0.443376	0.533714
ENSMUSG00000093650	Gm20631		1	150.6	150.8	-0.04	0.443816	0.534125
ENSMUSG00000026715	Serpinc1		1	161	161	0.04	0.444861	0.535057
ENSMUSG00000089714	Gm16092		1	85.5	85.5	0.04	0.446137	0.536236
ENSMUSG00000073535	Gm5532		1	155.5	155.5	0.04	0.450567	0.540695
ENSMUSG00000089803	Gm10171		1	172.1	172.1	0.04	0.451492	0.541596
ENSMUSG00000085391	Gm16150		1	38.2	38.2	-0.04	0.455278	0.545266
ENSMUSG00000040265	Dnm3		1	162	162.5	0.04	0.457924	0.547652
ENSMUSG00000082431	Gm7110		1	99.8	99.8	0.04	0.46309	0.552495
ENSMUSG00000026617	Bpnt1		1	185.3	185.4	-0.04	0.466183	0.555637
ENSMUSG00000073627	C130036L24Rik		1	86.4	86.4	-0.04	0.468003	0.557501
ENSMUSG00000051079	Rgs13		1	144.1	144.2	-0.04	0.473668	0.562956
ENSMUSG00000010609	Psen2		1	180.2	180.3	-0.04	0.478408	0.567598
ENSMUSG00000051985	Igfn1		1	136	136	0.04	0.481989	0.570944
ENSMUSG00000042501	Cpa6		1	10.3	10.7	-0.04	0.48271	0.571585
ENSMUSG00000037860	Aim2		1	173.4	173.5	-0.04	0.482951	0.571835
ENSMUSG00000033544	Angptl1		1	156.8	156.9	-0.04	0.48602	0.574968
ENSMUSG00000085420	4930453O03Rik		1	88.3	88.4	-0.04	0.487179	0.576058
ENSMUSG00000081382	Rpl18-ps1		1	60.9	60.9	0.04	0.488333	0.577171
ENSMUSG00000038370	Pcp4l1		1	171.2	171.2	0.04	0.490427	0.579151
ENSMUSG00000062729	Ppox		1	171.3	171.3	0.04	0.493715	0.582173
ENSMUSG00000085481	Gm16304		1	139.1	139.1	0.04	0.494537	0.582985
ENSMUSG00000097993	Ptprv		1	135.1	135.1	-0.03	0.501513	0.589644
ENSMUSG00000032719	Sbspon		1	15.9	15.9	-0.03	0.503147	0.59115
ENSMUSG00000026029	Casp8		1	58.8	58.8	0.03	0.506379	0.593922
ENSMUSG00000085965	2310016D23Rik		1	60.8	60.8	0.03	0.5071	0.594608
ENSMUSG00000038323	1700066M21Rik		1	57.4	57.4	-0.03	0.507507	0.595021
ENSMUSG00000054203	Ifi205		1	174	174	0.03	0.511009	0.59861
ENSMUSG00000091251	Kiss1		1	133.3	133.3	-0.03	0.513061	0.60053
ENSMUSG00000096474	Gm5561		1	179.5	179.5	-0.03	0.515703	0.602941
ENSMUSG00000080054	Rpl12-ps1		1	37	37	0.03	0.520322	0.607167
ENSMUSG00000097251	5033417F24Rik		1	92.9	92.9	0.03	0.520829	0.607629
ENSMUSG00000079554	Aox2		1	58.3	58.4	0.03	0.52104	0.607811
ENSMUSG00000036155	Mgat5		1	127.2	127.5	-0.03	0.528859	0.615118
ENSMUSG00000062588	Gm6104		1	4.9	4.9	0.03	0.529989	0.616082
ENSMUSG00000059647	Gm10068		1	58.6	58.6	0.03	0.532904	0.618931
ENSMUSG00000089648	Gm15790		1	129.8	129.8	0.03	0.539422	0.625167
ENSMUSG00000087691	Gm15674		1	130.4	130.4	0.03	0.542959	0.628367
ENSMUSG00000070501	BC094916		1	173.5	173.5	0.03	0.543665	0.629147
ENSMUSG00000015314	Slamf6		1	171.9	171.9	0.03	0.544987	0.630408
ENSMUSG00000079137	Rpl27-ps1		1	171.3	171.3	0.03	0.546728	0.632058
ENSMUSG00000025911	Adhfe1		1	9.5	9.6	-0.03	0.547376	0.632701
ENSMUSG00000025779	Ly96		1	16.7	16.7	-0.03	0.549482	0.634664
ENSMUSG00000070732	Rbm44		1	91.1	91.2	-0.03	0.550498	0.6355
ENSMUSG00000070031	Sp140		1	85.6	85.6	0.03	0.553016	0.637662
ENSMUSG00000026354	Lct		1	128.3	128.3	-0.03	0.554333	0.638877
ENSMUSG00000073494	Sh2d1b2		1	170.2	170.3	-0.03	0.55824	0.642291
ENSMUSG00000026240	Cops7b		1	86.6	86.6	-0.03	0.559219	0.643146
ENSMUSG00000089838	Gm2962		1	170.9	170.9	0.03	0.561155	0.644929
ENSMUSG00000085812	Gm15843		1	72.5	72.5	-0.03	0.561592	0.645296
ENSMUSG00000026361	Cdc73		1	143.6	143.7	-0.03	0.566302	0.649542
ENSMUSG00000045515	Pou3f3		1	42.7	42.7	0.03	0.567515	0.650722
ENSMUSG00000042182	Bend6		1	33.9	33.9	0.03	0.572807	0.655398
ENSMUSG00000091318	Gm5415		1	32.5	32.5	-0.03	0.576799	0.659013
ENSMUSG00000070942	Il1rl2		1	40.3	40.4	0.03	0.582132	0.663808
ENSMUSG00000052062	Pard3b		1	61.6	62.6	0.03	0.59037	0.670979
ENSMUSG00000044429	Cryga		1	65.1	65.1	0.03	0.590799	0.671309
ENSMUSG00000097089	Gm26879		1	192.1	192.1	-0.03	0.593782	0.67382
ENSMUSG00000098206	A430106G13Rik		1	138	138	-0.03	0.594528	0.67436
ENSMUSG00000026564	Dusp27		1	166.1	166.1	-0.03	0.595754	0.675529
ENSMUSG00000037509	Arhgef4		1	34.7	34.8	0.03	0.600869	0.680726
ENSMUSG00000026344	Lypd1		1	125.9	125.9	-0.03	0.604243	0.683414
ENSMUSG00000082588	Gm15443		1	149	149	0.03	0.60417	0.683414
ENSMUSG00000026170	Cyp27a1		1	74.7	74.7	0.03	0.604615	0.683724
ENSMUSG00000097285	Gm26683		1	91.3	91.3	-0.03	0.604781	0.683877
ENSMUSG00000026656	Fcgr2b		1	171	171	0.03	0.605151	0.684224
ENSMUSG00000091017	Fam71a		1	191.2	191.2	-0.03	0.60576	0.6847
ENSMUSG00000025977	Boll		1	55.2	55.4	-0.03	0.607955	0.686718
ENSMUSG00000026602	Nphs2		1	156.3	156.3	-0.03	0.612121	0.690707
ENSMUSG00000026580	Selp		1	164.1	164.2	0.03	0.61256	0.691094
ENSMUSG00000026094	Stk17b		1	53.8	53.8	0.03	0.613015	0.691529
ENSMUSG00000038702	Dsel		1	111.9	111.9	0.03	0.613272	0.691683
ENSMUSG00000064302	Clasp1		1	118.4	118.6	-0.03	0.613459	0.691857
ENSMUSG00000026700	Tnfsf4		1	161.4	161.4	-0.03	0.615344	0.693408
ENSMUSG00000092563	Gm3617		1	39.3	39.3	0.03	0.623784	0.701286
ENSMUSG00000090165	Ugt1a10		1	88.1	88.2	-0.03	0.627679	0.704846
ENSMUSG00000048000	Gigyf2		1	87.3	87.5	-0.03	0.628748	0.705664
ENSMUSG00000032908	Sgpp2		1	78.3	78.4	0.03	0.628819	0.705708
ENSMUSG00000092932	Gm22906		1	85.8	85.8	0.02	0.631611	0.70833
ENSMUSG00000090394	4930523C07Rik		1	160	160.1	-0.02	0.632448	0.709122
ENSMUSG00000041642	Kif21b		1	136.1	136.2	0.02	0.634017	0.710479
ENSMUSG00000041684	Bivm		1	44.1	44.1	-0.02	0.635192	0.711466
ENSMUSG00000088153	Gm26348		1	10.2	10.2	-0.02	0.638631	0.714693
ENSMUSG00000026616	Cr2		1	195.1	195.2	-0.02	0.645529	0.720561
ENSMUSG00000073492	Gm10521		1	171.9	171.9	-0.02	0.647717	0.722411
ENSMUSG00000038079	Tmem237		1	59.1	59.1	-0.02	0.651006	0.725087
ENSMUSG00000026585	Kifap3		1	163.8	163.9	-0.02	0.65184	0.725781
ENSMUSG00000085054	Gm15834		1	58.5	58.5	0.02	0.663731	0.736798
ENSMUSG00000091166	Tstd1		1	171.4	171.4	0.02	0.665927	0.738671
ENSMUSG00000067106	Gm5529		1	79.9	79.9	0.02	0.666521	0.739115
ENSMUSG00000067006	Serpinb5		1	106.9	106.9	0.02	0.668247	0.740452
ENSMUSG00000026224	4933407L21Rik		1	85.9	85.9	0.02	0.669288	0.741324
ENSMUSG00000026466	Tor1aip1		1	156	156	0.02	0.67061	0.742312
ENSMUSG00000026592	Tex35		1	157.1	157.1	-0.02	0.674088	0.745104
ENSMUSG00000015843	Rxrg		1	167.6	167.6	-0.02	0.674492	0.745437
ENSMUSG00000097925	Gm26574		1	189.8	189.8	-0.02	0.675339	0.746146
ENSMUSG00000087589	D430040D24Rik		1	36.6	36.6	0.02	0.682855	0.752388
ENSMUSG00000091020	Gm5828		1	16.8	16.8	0.02	0.682843	0.752388
ENSMUSG00000002881	Nab1		1	52.5	52.5	-0.02	0.684967	0.754267
ENSMUSG00000090252	Gm16028		1	85.2	85.3	0.02	0.686726	0.755766
ENSMUSG00000079588	Tmem182		1	40.8	40.9	-0.02	0.687433	0.756361
ENSMUSG00000086925	Gm6286		1	166.9	166.9	-0.02	0.691766	0.760147
ENSMUSG00000026499	Acbd3		1	180.7	180.8	-0.02	0.692568	0.760703
ENSMUSG00000061852	Gm7582		1	85	85	-0.02	0.696478	0.764304
ENSMUSG00000026249	Serpine2		1	79.8	79.9	0.02	0.700553	0.767692
ENSMUSG00000026542	Apcs		1	172.9	172.9	0.02	0.701621	0.768591
ENSMUSG00000040181	Fmo1		1	162.8	162.9	-0.02	0.705172	0.771434
ENSMUSG00000004707	Ly9		1	171.6	171.6	0.02	0.705357	0.771558
ENSMUSG00000026255	Efhd1		1	87.3	87.3	0.02	0.706094	0.772054
ENSMUSG00000097045	Gm26641		1	171.4	171.4	0.02	0.70647	0.772388
ENSMUSG00000026348	Acmsd		1	127.7	127.8	0.02	0.706589	0.77244
ENSMUSG00000096802	Gm15433		1	85	85	0.02	0.707269	0.773106
ENSMUSG00000026172	Bcs1l		1	74.6	74.6	-0.02	0.708689	0.774231
ENSMUSG00000082609	Gm15464		1	60.1	60.1	0.02	0.71336	0.778201
ENSMUSG00000093791	Gm24092		1	189.4	189.4	0.02	0.715718	0.779953
ENSMUSG00000096172	Gm22992		1	166.6	166.6	0.02	0.715718	0.779953
ENSMUSG00000094290	Gm23611		1	63.2	63.2	-0.02	0.719806	0.783349
ENSMUSG00000026553	Copa		1	172.1	172.1	0.02	0.722788	0.785731
ENSMUSG00000026574	Dpt		1	164.8	164.8	-0.02	0.723408	0.78613
ENSMUSG00000053318	Slamf8		1	172.6	172.6	-0.02	0.729781	0.791395
ENSMUSG00000026395	Ptprc		1	138.1	138.2	-0.02	0.734112	0.794668
ENSMUSG00000026558	Uck2		1	167.2	167.3	-0.02	0.734809	0.795106
ENSMUSG00000025946	Pth2r		1	65.3	65.4	-0.02	0.735308	0.795487
ENSMUSG00000089782	Gm3531		1	97.9	97.9	0.02	0.736286	0.796111
ENSMUSG00000013997	Nit1		1	171.3	171.3	0.02	0.736576	0.796345
ENSMUSG00000019699	Akt3		1	177	177.3	-0.02	0.744177	0.802728
ENSMUSG00000038793	Lefty1		1	180.9	180.9	0.02	0.744273	0.802793
ENSMUSG00000025777	Gdap1		1	17.1	17.2	0.02	0.745272	0.803433
ENSMUSG00000037995	Igsf9		1	172.5	172.5	-0.02	0.746089	0.803996
ENSMUSG00000096941	Gm26720		1	92	92	-0.02	0.747908	0.805277
ENSMUSG00000026511	Srp9		1	182.1	182.1	-0.02	0.749188	0.806496
ENSMUSG00000010453	Kansl3		1	36.3	36.4	0.02	0.753189	0.809704
ENSMUSG00000055980	Irs1		1	82.2	82.3	-0.02	0.754521	0.810794
ENSMUSG00000026180	Cxcr2		1	74.2	74.2	-0.02	0.758484	0.813959
ENSMUSG00000096292	Gm2666		1	85.5	85.5	0.02	0.758589	0.813959
ENSMUSG00000090246	Gm17017		1	85.6	85.7	0.02	0.769642	0.823466
ENSMUSG00000026621	2024-03-01		1	184.8	184.8	-0.02	0.770705	0.824306
ENSMUSG00000097171	Gm17644		1	12.7	12.7	-0.02	0.770762	0.824306
ENSMUSG00000082193	Rpl5-ps1		1	14.9	14.9	-0.01	0.773138	0.826191
ENSMUSG00000091393	5330438I03Rik		1	166.3	166.3	-0.01	0.774893	0.827427
ENSMUSG00000052760	A630001G21Rik		1	85.7	85.8	0.01	0.783343	0.83427
ENSMUSG00000026289	Atg16l1		1	87.8	87.8	0.01	0.786265	0.836606
ENSMUSG00000082395	Gm15480		1	179.5	179.5	-0.01	0.791544	0.840866
ENSMUSG00000040918	Slc19a2		1	164.2	164.3	0.01	0.791583	0.840867
ENSMUSG00000043019	Edem3		1	151.8	151.8	-0.01	0.793064	0.84207
ENSMUSG00000042115	Klhdc8a		1	132.3	132.3	0.01	0.798275	0.846571
ENSMUSG00000026142	Rhbdd1		1	82.3	82.4	0.01	0.802565	0.850126
ENSMUSG00000046337	Fam178b		1	36.6	36.7	-0.01	0.80367	0.850882
ENSMUSG00000070645	Ren1		1	133.4	133.4	0.01	0.809592	0.855571
ENSMUSG00000044708	Kcnj10		1	172.3	172.4	-0.01	0.811797	0.857212
ENSMUSG00000026729	4930562F07Rik		1	160.1	160.1	-0.01	0.812049	0.857335
ENSMUSG00000082160	Gm11578		1	60.6	60.6	-0.01	0.823573	0.866914
ENSMUSG00000061863	Gm6822		1	55.2	55.2	0.01	0.824516	0.867636
ENSMUSG00000092085	Gm17224		1	172.2	172.2	-0.01	0.828128	0.870344
ENSMUSG00000026205	Slc23a3		1	75.1	75.1	-0.01	0.828211	0.870389
ENSMUSG00000026017	Carf		1	60.1	60.2	-0.01	0.832813	0.874128
ENSMUSG00000026674	Ddr2		1	170	170.1	0.01	0.833108	0.874359
ENSMUSG00000084333	Gm11599		1	62.7	62.7	0.01	0.837255	0.877751
ENSMUSG00000087131	Gm16152		1	38.4	38.4	-0.01	0.840275	0.880263
ENSMUSG00000096364	Gpr45		1	43	43	0.01	0.843635	0.882933
ENSMUSG00000080078	Gm15583		1	146.7	146.7	0.01	0.844976	0.883869
ENSMUSG00000073491	Pydc4		1	173.6	173.6	-0.01	0.850011	0.888069
ENSMUSG00000064246	Chi3l1		1	134.2	134.2	-0.01	0.850264	0.888206
ENSMUSG00000094946	Gm25754		1	83.8	83.8	-0.01	0.851821	0.889363
ENSMUSG00000026387	Sctr		1	120	120.1	-0.01	0.856382	0.892841
ENSMUSG00000026478	Lamc1		1	153.2	153.3	-0.01	0.858599	0.894424
ENSMUSG00000087627	A230059L01Rik		1	146.8	146.8	0.01	0.861333	0.896628
ENSMUSG00000067795	4930444P10Rik		1	16.1	16.1	-0.01	0.861901	0.897014
ENSMUSG00000026649	1700009P17Rik		1	171.1	171.1	0.01	0.867929	0.901689
ENSMUSG00000026385	Dbi		1	120.1	120.1	0.01	0.87181	0.905091
ENSMUSG00000089640	Gm6397		1	143.7	143.7	0.01	0.875068	0.907801
ENSMUSG00000096031	Gm23189		1	68	68	0.01	0.879078	0.91077
ENSMUSG00000079138	Gm8818		1	153.3	153.3	0.01	0.879991	0.911388
ENSMUSG00000016528	Mapkapk2		1	131.1	131.1	-0.01	0.880447	0.911817
ENSMUSG00000025903	Lypla1		1	4.8	4.9	-0.01	0.883664	0.91462
ENSMUSG00000025938	Slco5a1		1	12.9	13	0.01	0.88575	0.916262
ENSMUSG00000042066	Tmcc2		1	132.4	132.4	0.01	0.893245	0.921869
ENSMUSG00000056220	Pla2g4a		1	149.8	150	-0.01	0.893192	0.921869
ENSMUSG00000094968	Gm22419		1	47.7	47.7	-0.01	0.896217	0.924148
ENSMUSG00000089960	Ugt1a1		1	88.2	88.2	-0.01	0.899899	0.926804
ENSMUSG00000006301	Tmbim1		1	74.3	74.3	-0.01	0.902332	0.92865
ENSMUSG00000073609	D2hgdh		1	93.8	93.9	0.01	0.905291	0.930816
ENSMUSG00000084021	Gm5832		1	88	88	-0.01	0.908001	0.932853
ENSMUSG00000089653	Gm15841		1	74.9	74.9	-0.01	0.908579	0.933219
ENSMUSG00000026548	Slamf9		1	172.5	172.5	0.01	0.908786	0.933296
ENSMUSG00000081214	Rpl35a-ps2		1	181.2	181.2	-0.01	0.911806	0.93557
ENSMUSG00000086350	B230369F24Rik		1	178.3	178.3	0.01	0.918511	0.940986
ENSMUSG00000037849	Gm4955		1	173.5	173.5	-0.01	0.920721	0.942408
ENSMUSG00000056211	R3hdm1		1	128.1	128.2	-0.01	0.921738	0.942562
ENSMUSG00000093823	Gm24802		1	195.2	195.2	0.01	0.921954	0.942562
ENSMUSG00000096779	Gm22112		1	82.4	82.4	0.01	0.921954	0.942562
ENSMUSG00000052423	B4galt3		1	171.3	171.3	0.01	0.922854	0.943039
ENSMUSG00000090322	Gm17090		1	91.3	91.3	0	0.929814	0.948549
ENSMUSG00000026436	Elk4		1	132	132	0	0.9323	0.950372
ENSMUSG00000039372	2024-03-04		1	72.4	72.5	0	0.932229	0.950372
ENSMUSG00000090142	Gm15795		1	20.4	20.4	0	0.934707	0.952291
ENSMUSG00000085311	Gm15445		1	135.2	135.2	0	0.937368	0.954511
ENSMUSG00000055013	Agap1		1	89.5	89.9	0	0.9403	0.956736
ENSMUSG00000038331	Satb2		1	56.8	57	0	0.953204	0.966398
ENSMUSG00000073737	Gm10566		1	15.3	15.3	0	0.953628	0.966646
ENSMUSG00000026000	Lancl1		1	67	67	0	0.953729	0.966649
ENSMUSG00000040723	Rcsd1		1	165.6	165.7	0	0.954793	0.967367
ENSMUSG00000025933	Tmem14a		1	21.2	21.2	0	0.956594	0.968652
ENSMUSG00000026632	Tatdn3		1	191	191.1	0	0.958616	0.97014
ENSMUSG00000026166	Ccl20		1	83.1	83.1	0	0.959253	0.970622
ENSMUSG00000097744	D030040B21Rik		1	16.7	16.7	0	0.963349	0.973635
ENSMUSG00000097784	A430105J06Rik		1	186.7	186.8	0	0.965342	0.975286
ENSMUSG00000025930	Msc		1	14.8	14.8	0	0.967901	0.976966
ENSMUSG00000026611	Spata17		1	187	187.2	0	0.968998	0.977846
ENSMUSG00000026131	Dst		1	33.9	34.3	0	0.973217	0.980877
ENSMUSG00000031506	Ptpn7		1	135.1	135.1	0	0.974707	0.982105
ENSMUSG00000048874	Phf3		1	30.8	30.9	0	0.976631	0.983258
ENSMUSG00000026405	C4bp		1	130.6	130.7	0	0.978185	0.984365
ENSMUSG00000086235	Gm16284		1	8.5	8.5	0	0.979656	0.98504
ENSMUSG00000047496	Rnf152		1	105.3	105.4	0	0.979896	0.985236
ENSMUSG00000007107	Atp1a4		1	172.2	172.3	0	0.981846	0.986458
ENSMUSG00000096094	A630095N17Rik		1	75.2	75.2	0	0.987944	0.991359
ENSMUSG00000056055	Sag		1	87.8	87.8	0	0.991852	0.994227
ENSMUSG00000064281	Rpl19-ps1		1	85	85	0	0.992559	0.994678
ENSMUSG00000026087	Mrpl30		1	37.9	37.9	0	0.994856	0.99632
ENSMUSG00000097833	Gm5976		1	52.5	52.5	0	0.997378	0.998146
ENSMUSG00000026989	Dapl1		2	59.5	59.5	0.57	3.04e-33	6.01e-30
ENSMUSG00000000394	Gcg		2	62.5	62.5	-0.55	1.35e-31	1.55e-28
ENSMUSG00000027405	Nop56	Nop56	2	130.3	130.3	-0.55	1.31e-31	1.55e-28
ENSMUSG00000027642	Rpn2		2	157.3	157.3	0.54	1.21e-29	7.73e-27
ENSMUSG00000023393	Slc17a9		2	180.7	180.7	0.54	3.09e-29	1.77e-26
ENSMUSG00000060988	Galnt13		2	54.4	55.1	-0.53	5.23e-29	2.74e-26
ENSMUSG00000027244	Atg13		2	91.7	91.7	0.52	9.87e-28	4.3e-25
ENSMUSG00000027490	E2f1		2	154.6	154.6	0.52	1.4e-27	5.85e-25
ENSMUSG00000026740	Dnajc1		2	18.2	18.4	0.5	1.23e-25	2.99e-23
ENSMUSG00000026843	Fubp3		2	31.6	31.6	-0.5	1.65e-25	3.86e-23
ENSMUSG00000034059	Ypel4		2	84.7	84.7	0.5	4.34e-25	9.21e-23
ENSMUSG00000027395	Polr1b		2	129.1	129.1	-0.5	5.36e-25	1.1e-22
ENSMUSG00000033059	Pygb		2	150.8	150.8	-0.5	7.15e-25	1.42e-22
ENSMUSG00000062661	Ncs1		2	31.2	31.3	-0.49	2.15e-24	3.97e-22
ENSMUSG00000000308	Ckmt1		2	121.4	121.4	0.49	1.15e-23	1.81e-21
ENSMUSG00000002718	Cse1l		2	166.9	166.9	-0.49	1.46e-23	2.27e-21
ENSMUSG00000027584	Oprl1		2	181.7	181.7	-0.48	2.21e-23	3.22e-21
ENSMUSG00000026974	Zmynd19		2	24.9	25	-0.48	1.56e-22	1.96e-20
ENSMUSG00000068742	Cry2		2	92.4	92.4	0.47	2.99e-22	3.48e-20
ENSMUSG00000026784	Pdss1		2	22.9	22.9	-0.47	6.05e-22	6.78e-20
ENSMUSG00000027080	Med19		2	84.7	84.7	-0.47	7.34e-22	8.03e-20
ENSMUSG00000027469	Tpx2		2	152.8	152.9	0.47	1.01e-21	1.04e-19
ENSMUSG00000017664	Slc35c2		2	165.3	165.3	0.46	4.16e-21	3.93e-19
ENSMUSG00000048327	Ckap2l		2	129.3	129.3	0.46	4.68e-21	4.38e-19
ENSMUSG00000019188	H13		2	152.7	152.7	0.46	5.08e-21	4.73e-19
ENSMUSG00000034906	Ncaph		2	127.1	127.1	0.46	5.62e-21	5.16e-19
ENSMUSG00000025816	Sec61a2		2	5.9	5.9	-0.46	1.41e-20	1.16e-18
ENSMUSG00000027524	Edn3		2	174.8	174.8	-0.45	1.68e-20	1.36e-18
ENSMUSG00000089824	Rbm12		2	156.1	156.1	-0.45	2.69e-20	2.1e-18
ENSMUSG00000027188	Pamr1		2	102.6	102.6	0.45	3.64e-20	2.79e-18
ENSMUSG00000026994	Galnt3		2	66.1	66.1	-0.45	4.31e-20	3.29e-18
ENSMUSG00000068290	Ddrgk1		2	130.7	130.7	0.44	1.41e-19	9.85e-18
ENSMUSG00000003660	Snrnp200		2	127.2	127.2	-0.44	2.27e-19	1.49e-17
ENSMUSG00000045106	Ccdc73		2	104.9	105	-0.44	2.71e-19	1.76e-17
ENSMUSG00000001403	Ube2c		2	164.8	164.8	0.44	3.39e-19	2.15e-17
ENSMUSG00000074872	Ctxn2		2	125.1	125.1	-0.44	4.83e-19	2.93e-17
ENSMUSG00000016257	Slmo2		2	174.5	174.5	-0.44	8.11e-19	4.8e-17
ENSMUSG00000009563	Tor2a		2	32.8	32.8	0.44	8.69e-19	5.11e-17
ENSMUSG00000040084	Bub1b		2	118.6	118.6	0.43	2.56e-18	1.38e-16
ENSMUSG00000044647	Csrnp3		2	65.8	66	-0.43	2.7e-18	1.45e-16
ENSMUSG00000017667	Zfp334		2	165.4	165.4	-0.43	2.86e-18	1.52e-16
ENSMUSG00000039050	Osbpl2		2	180.1	180.2	0.43	3.41e-18	1.79e-16
ENSMUSG00000027349	Fam98b		2	117.2	117.3	-0.43	3.76e-18	1.96e-16
ENSMUSG00000015094	Npdc1		2	25.4	25.4	0.43	5.66e-18	2.84e-16
ENSMUSG00000036617	Etl4		2	19.9	20.8	0.43	6.04e-18	3.02e-16
ENSMUSG00000000194	Gpr107		2	31.2	31.2	0.42	1.64e-17	7.54e-16
ENSMUSG00000026980	Ly75		2	60.3	60.4	-0.42	1.64e-17	7.54e-16
ENSMUSG00000026926	Pmpca		2	26.4	26.4	-0.42	2.96e-17	1.3e-15
ENSMUSG00000027220	Syt13		2	92.9	93	0.42	3.41e-17	1.46e-15
ENSMUSG00000051373	Ppapdc3		2	32.1	32.1	0.42	4.56e-17	1.88e-15
ENSMUSG00000098950	RP23-220D12.12		2	156.1	156.1	-0.42	4.76e-17	1.94e-15
ENSMUSG00000002108	Nr1h3		2	91.2	91.2	0.41	1.17e-16	4.44e-15
ENSMUSG00000063972	Nr6a1		2	38.7	38.9	-0.41	1.34e-16	5.01e-15
ENSMUSG00000036067	Slc2a6		2	27	27	0.41	1.42e-16	5.26e-15
ENSMUSG00000025716	Myo3a		2	22.2	22.6	-0.41	2.69e-16	9.23e-15
ENSMUSG00000002728	Naa20		2	145.9	145.9	-0.41	2.88e-16	9.83e-15
ENSMUSG00000079056	Kcnip3		2	127.5	127.5	-0.4	3.61e-16	1.2e-14
ENSMUSG00000026955	Sapcd2		2	25.4	25.4	0.4	3.92e-16	1.3e-14
ENSMUSG00000038844	Kif16b		2	142.6	142.9	0.4	5.03e-16	1.63e-14
ENSMUSG00000027376	Prom2		2	127.5	127.5	-0.4	5.14e-16	1.66e-14
ENSMUSG00000008200	Fnbp4		2	90.7	90.8	-0.4	5.4e-16	1.73e-14
ENSMUSG00000076441	Ass1		2	31.5	31.5	-0.4	5.85e-16	1.85e-14
ENSMUSG00000026971	Itgb6		2	60.6	60.7	-0.4	6.12e-16	1.93e-14
ENSMUSG00000036752	Tubb4b		2	25.2	25.2	-0.4	6.69e-16	2.09e-14
ENSMUSG00000040383	Aqr		2	114.1	114.2	-0.4	8.99e-16	2.74e-14
ENSMUSG00000038312	Edem2		2	155.7	155.7	0.4	1.19e-15	3.52e-14
ENSMUSG00000005506	Celf1		2	90.9	91	-0.4	1.24e-15	3.68e-14
ENSMUSG00000026821	Ralgds		2	28.5	28.6	0.4	1.34e-15	3.94e-14
ENSMUSG00000027379	Bub1		2	127.8	127.8	0.4	1.58e-15	4.55e-14
ENSMUSG00000002105	Slc39a13		2	91.1	91.1	0.4	1.67e-15	4.78e-14
ENSMUSG00000032715	Trib3		2	152.3	152.3	0.39	2.16e-15	6.1e-14
ENSMUSG00000027313	Chac1		2	119.4	119.4	0.39	2.51e-15	6.99e-14
ENSMUSG00000038375	Trp53inp2		2	155.4	155.4	0.39	2.51e-15	6.99e-14
ENSMUSG00000026743	Mllt10		2	18.1	18.2	-0.39	3.74e-15	1e-13
ENSMUSG00000027282	Mtch2		2	90.8	90.9	-0.39	4.02e-15	1.07e-13
ENSMUSG00000038685	Rtel1		2	181.3	181.4	-0.39	5.29e-15	1.36e-13
ENSMUSG00000039356	Exosc2		2	31.7	31.7	-0.39	5.65e-15	1.44e-13
ENSMUSG00000005505	Kbtbd4		2	90.9	90.9	-0.39	6.46e-15	1.63e-13
ENSMUSG00000014355	Anapc1		2	128.6	128.7	-0.39	6.48e-15	1.63e-13
ENSMUSG00000026867	Gapvd1		2	34.7	34.8	-0.39	7.55e-15	1.87e-13
ENSMUSG00000036850	Mrpl41		2	25	25	-0.38	1.27e-14	2.98e-13
ENSMUSG00000027067	Ssrp1		2	85	85	-0.38	1.45e-14	3.37e-13
ENSMUSG00000017760	Ctsa		2	164.8	164.8	0.38	2.19e-14	4.97e-13
ENSMUSG00000026941	Mamdc4		2	25.6	25.6	-0.38	2.77e-14	6.16e-13
ENSMUSG00000026723	Trdmt1		2	13.5	13.5	-0.38	2.85e-14	6.34e-13
ENSMUSG00000045503	Sys1		2	164.5	164.5	0.38	4.51e-14	9.73e-13
ENSMUSG00000015932	Dstn		2	143.9	143.9	-0.38	5.28e-14	1.13e-12
ENSMUSG00000074797	Itpa		2	130.7	130.7	-0.38	5.59e-14	1.19e-12
ENSMUSG00000027238	Frmd5		2	121.5	121.8	0.37	5.93e-14	1.25e-12
ENSMUSG00000074671	Tspyl3		2	153.2	153.2	-0.37	7.19e-14	1.5e-12
ENSMUSG00000070880	Gad1		2	70.6	70.6	-0.37	7.27e-14	1.51e-12
ENSMUSG00000026975	Dph7		2	25	25	-0.37	7.54e-14	1.56e-12
ENSMUSG00000054766	Set		2	30.1	30.1	-0.37	7.58e-14	1.56e-12
ENSMUSG00000085704	4921531C22Rik		2	180	180	0.37	7.96e-14	1.64e-12
ENSMUSG00000016921	Srsf6		2	162.9	162.9	-0.37	1.06e-13	2.15e-12
ENSMUSG00000033943	Mga		2	119.9	120	-0.37	1.19e-13	2.39e-12
ENSMUSG00000085151	1110018N20Rik		2	167.2	167.2	0.37	1.49e-13	2.97e-12
ENSMUSG00000027569	Mrgbp		2	180.6	180.6	-0.37	1.56e-13	3.1e-12
ENSMUSG00000027247	Arhgap1		2	91.6	91.7	-0.37	1.73e-13	3.39e-12
ENSMUSG00000027326	Casc5		2	119	119.1	0.37	2.63e-13	4.98e-12
ENSMUSG00000014959	Gorasp2		2	70.7	70.7	0.37	2.86e-13	5.37e-12
ENSMUSG00000085335	Gm13684		2	83.7	83.8	0.36	3.52e-13	6.43e-12
ENSMUSG00000027650	Tti1		2	158	158	-0.36	3.62e-13	6.59e-12
ENSMUSG00000056486	Chn1		2	73.6	73.8	-0.36	3.69e-13	6.73e-12
ENSMUSG00000074623	Gm826		2	160.3	160.3	-0.36	3.78e-13	6.86e-12
ENSMUSG00000074749	Plk1s1		2	146.9	147	0.36	3.78e-13	6.86e-12
ENSMUSG00000038324	Trpc4ap		2	155.6	155.7	0.36	5.93e-13	1.03e-11
ENSMUSG00000003604	Aven		2	112.5	112.6	0.36	7.88e-13	1.35e-11
ENSMUSG00000017817	Jph2		2	163.3	163.4	0.36	8.78e-13	1.49e-11
ENSMUSG00000032802	Srxn1		2	152.1	152.1	-0.36	9.91e-13	1.66e-11
ENSMUSG00000078201	Tmem203		2	25.3	25.3	0.36	9.91e-13	1.66e-11
ENSMUSG00000050587	Lrrc4c		2	96.3	97.6	-0.36	1.06e-12	1.76e-11
ENSMUSG00000027546	Atp9a		2	168.6	168.7	0.36	1.33e-12	2.18e-11
ENSMUSG00000035666	Gtf3c4		2	28.8	28.8	-0.35	1.77e-12	2.86e-11
ENSMUSG00000075028	Prdm11		2	93	93	-0.35	1.88e-12	3.02e-11
ENSMUSG00000000826	Dnajc5		2	181.5	181.6	-0.35	2.15e-12	3.41e-11
ENSMUSG00000027496	Aurka		2	172.4	172.4	0.35	2.38e-12	3.75e-11
ENSMUSG00000026914	Psmd14		2	61.7	61.8	-0.35	2.69e-12	4.19e-11
ENSMUSG00000027495	Fam210b		2	172.3	172.4	0.35	2.84e-12	4.42e-11
ENSMUSG00000041966	Dcaf17		2	71.1	71.1	-0.35	2.91e-12	4.5e-11
ENSMUSG00000040321	Zfp770		2	114.2	114.2	-0.35	2.96e-12	4.56e-11
ENSMUSG00000026917	Wdr5		2	27.5	27.5	-0.35	3.65e-12	5.49e-11
ENSMUSG00000074622	Mafb		2	160.4	160.4	-0.35	3.7e-12	5.56e-11
ENSMUSG00000035093	Secisbp2l		2	125.7	125.8	-0.35	4.16e-12	6.17e-11
ENSMUSG00000040434	Gyltl1b		2	92.4	92.4	0.35	4.42e-12	6.51e-11
ENSMUSG00000027427	Polr3f		2	144.5	144.5	-0.35	4.48e-12	6.58e-11
ENSMUSG00000027074	Slc43a3		2	84.9	85	0.35	4.5e-12	6.61e-11
ENSMUSG00000027359	Slc27a2		2	126.6	126.6	-0.35	4.75e-12	6.94e-11
ENSMUSG00000051413	Plagl2		2	153.2	153.2	-0.35	5.24e-12	7.6e-11
ENSMUSG00000027422	Rrbp1		2	143.9	144	0.35	5.35e-12	7.74e-11
ENSMUSG00000027575	Arfgap1		2	181	181	0.35	5.91e-12	8.45e-11
ENSMUSG00000027314	Dll4		2	119.3	119.3	0.34	6.44e-12	9.15e-11
ENSMUSG00000026806	Ddx31		2	28.8	28.9	-0.34	9.67e-12	1.33e-10
ENSMUSG00000029419	Gm996		2	25.6	25.6	0.34	1.02e-11	1.39e-10
ENSMUSG00000035168	Tanc1		2	59.6	59.8	0.34	1.11e-11	1.51e-10
ENSMUSG00000061136	Prpf40a		2	53.1	53.2	-0.34	1.15e-11	1.55e-10
ENSMUSG00000026814	Eng		2	32.6	32.7	0.34	1.24e-11	1.66e-10
ENSMUSG00000027479	Mapre1		2	153.7	153.8	-0.34	1.24e-11	1.66e-10
ENSMUSG00000027312	Atrn		2	130.9	131	-0.34	1.35e-11	1.8e-10
ENSMUSG00000026646	Suv39h2		2	3.5	3.5	-0.34	1.35e-11	1.8e-10
ENSMUSG00000009876	Cox4i2		2	152.8	152.8	0.34	1.38e-11	1.83e-10
ENSMUSG00000026869	Psmd5		2	34.9	34.9	-0.34	1.46e-11	1.92e-10
ENSMUSG00000027350	Chgb		2	132.8	132.8	0.34	1.46e-11	1.93e-10
ENSMUSG00000038116	Phf20		2	156.2	156.3	-0.34	1.59e-11	2.08e-10
ENSMUSG00000027433	Xrn2		2	147	147.1	-0.34	1.63e-11	2.12e-10
ENSMUSG00000027386	Fbln7		2	128.9	128.9	-0.34	1.78e-11	2.29e-10
ENSMUSG00000027079	Clp1		2	84.7	84.7	-0.34	1.87e-11	2.4e-10
ENSMUSG00000059013	Sh2d3c		2	32.7	32.8	0.34	1.97e-11	2.52e-10
ENSMUSG00000045838	A430105I19Rik		2	118.8	118.8	0.34	2.02e-11	2.58e-10
ENSMUSG00000016349	Eef1a2		2	181.1	181.2	-0.34	2.04e-11	2.6e-10
ENSMUSG00000026787	Gad2		2	22.6	22.7	-0.34	2.27e-11	2.87e-10
ENSMUSG00000027076	Timm10		2	84.8	84.8	-0.34	2.5e-11	3.14e-10
ENSMUSG00000085028	Slc2a4rg-ps		2	181.4	181.4	-0.34	2.52e-11	3.16e-10
ENSMUSG00000026790	Odf2		2	29.9	29.9	-0.34	2.55e-11	3.19e-10
ENSMUSG00000053552	Ebf4		2	130.3	130.4	-0.33	2.97e-11	3.66e-10
ENSMUSG00000079043	Fastkd5		2	130.6	130.6	-0.33	3.4e-11	4.14e-10
ENSMUSG00000027361	Gabpb1		2	126.6	126.7	-0.33	3.82e-11	4.6e-10
ENSMUSG00000015083	C8g		2	25.5	25.5	0.33	3.99e-11	4.79e-10
ENSMUSG00000035109	Shc4		2	125.6	125.7	0.33	4.02e-11	4.82e-10
ENSMUSG00000017754	Pltp		2	164.8	164.9	0.33	5e-11	5.86e-10
ENSMUSG00000027635	Dsn1		2	157	157	0.33	5.06e-11	5.93e-10
ENSMUSG00000040549	Ckap5		2	91.5	91.6	-0.33	5.13e-11	5.99e-10
ENSMUSG00000000305	Cdh4		2	179.4	179.9	0.33	5.27e-11	6.15e-10
ENSMUSG00000042814	Mcts2		2	152.7	152.7	-0.33	5.33e-11	6.21e-10
ENSMUSG00000040152	Thbs1		2	118.1	118.1	0.33	7.33e-11	8.29e-10
ENSMUSG00000043909	Trp53bp1		2	121.2	121.3	-0.33	7.54e-11	8.49e-10
ENSMUSG00000027628	Aar2		2	156.5	156.6	-0.33	8.93e-11	9.89e-10
ENSMUSG00000027475	Kif3b		2	153.3	153.3	-0.33	1.03e-10	1.13e-09
ENSMUSG00000038383	Pigu		2	155.3	155.4	-0.33	1.04e-10	1.14e-09
ENSMUSG00000040687	Madd	Madd	2	91.1	91.2	0.33	1.07e-10	1.16e-09
ENSMUSG00000027173	Depdc7		2	104.7	104.7	0.33	1.09e-10	1.19e-09
ENSMUSG00000032680	6820408C15Rik		2	152.4	152.4	-0.32	1.13e-10	1.23e-09
ENSMUSG00000027356	Fermt1		2	132.9	132.9	-0.32	1.27e-10	1.36e-09
ENSMUSG00000027331	Knstrn		2	118.8	118.9	0.32	1.36e-10	1.45e-09
ENSMUSG00000067786	Nnat		2	157.6	157.6	-0.32	1.46e-10	1.55e-09
ENSMUSG00000026817	Ak1		2	32.6	32.6	0.32	1.62e-10	1.71e-09
ENSMUSG00000035183	Slc24a5		2	125.1	125.1	-0.32	1.66e-10	1.75e-09
ENSMUSG00000034154	Ino80		2	119.4	119.5	-0.32	1.72e-10	1.8e-09
ENSMUSG00000027193	Api5		2	94.4	94.4	-0.32	1.72e-10	1.81e-09
ENSMUSG00000052033	Pfdn4		2	170.5	170.5	-0.32	1.75e-10	1.84e-09
ENSMUSG00000036160	Surf6		2	26.9	26.9	-0.32	1.84e-10	1.92e-09
ENSMUSG00000041219	Arhgap11a		2	113.8	113.8	0.32	3e-10	3.03e-09
ENSMUSG00000027342	Pcna		2	132.2	132.3	-0.32	3.28e-10	3.3e-09
ENSMUSG00000027176	Cstf3		2	104.6	104.7	-0.32	3.52e-10	3.52e-09
ENSMUSG00000002107	Celf2		2	6.5	7.5	-0.32	3.73e-10	3.72e-09
ENSMUSG00000068882	Ssb		2	69.9	69.9	-0.32	4.04e-10	4.01e-09
ENSMUSG00000066798	Zbtb6		2	37.4	37.4	-0.31	5.8e-10	5.6e-09
ENSMUSG00000015092	Edf1		2	25.6	25.6	0.31	5.95e-10	5.73e-09
ENSMUSG00000068115	Ninl		2	150.9	151	-0.31	6.17e-10	5.93e-09
ENSMUSG00000027082	Tfpi		2	84.4	84.5	-0.31	6.83e-10	6.53e-09
ENSMUSG00000045822	Zswim3		2	164.8	164.8	-0.31	7.01e-10	6.68e-09
ENSMUSG00000086425	F730016J06Rik		2	28.1	28.1	-0.31	7.02e-10	6.68e-09
ENSMUSG00000037254	Itih2		2	10.1	10.1	-0.31	7.11e-10	6.76e-09
ENSMUSG00000070544	Top1		2	160.6	160.7	-0.31	7.24e-10	6.87e-09
ENSMUSG00000037773	Pced1a		2	130.4	130.4	0.31	7.77e-10	7.31e-09
ENSMUSG00000026831	1700007K13Rik		2	28.5	28.5	0.31	9.19e-10	8.54e-09
ENSMUSG00000050043	Tmx2		2	84.7	84.7	-0.31	1.09e-09	1e-08
ENSMUSG00000027274	Mkks		2	136.9	136.9	-0.31	1.13e-09	1.03e-08
ENSMUSG00000016346	Kcnq2		2	181.1	181.1	-0.31	1.32e-09	1.18e-08
ENSMUSG00000014353	Tmem87b		2	128.8	128.9	-0.31	1.36e-09	1.22e-08
ENSMUSG00000026827	Gpd2		2	57.2	57.4	-0.31	1.41e-09	1.26e-08
ENSMUSG00000027243	Harbi1		2	91.7	91.7	0.31	1.53e-09	1.37e-08
ENSMUSG00000027365	Trpm7		2	126.8	126.9	-0.31	1.58e-09	1.41e-08
ENSMUSG00000015846	Rxra		2	27.7	27.8	0.31	1.6e-09	1.42e-08
ENSMUSG00000027012	Dync1i2		2	71.2	71.3	-0.3	1.67e-09	1.47e-08
ENSMUSG00000039195	1110008P14Rik		2	32.4	32.4	0.3	1.69e-09	1.49e-08
ENSMUSG00000001998	Ap4e1		2	127	127.1	-0.3	1.72e-09	1.51e-08
ENSMUSG00000087518	Gm13561		2	62.4	62.5	-0.3	1.78e-09	1.57e-08
ENSMUSG00000027300	Ubox5		2	130.6	130.6	-0.3	1.82e-09	1.6e-08
ENSMUSG00000014361	Mertk		2	128.7	128.8	0.3	1.95e-09	1.7e-08
ENSMUSG00000008333	Snrpb2		2	143.1	143.1	-0.3	2.02e-09	1.76e-08
ENSMUSG00000075224	Lrrc55		2	85.2	85.2	-0.3	2.03e-09	1.76e-08
ENSMUSG00000059742	Kcnh7		2	62.7	63.2	-0.3	2.39e-09	2.04e-08
ENSMUSG00000050556	Kcnb1		2	167.1	167.2	0.3	2.41e-09	2.06e-08
ENSMUSG00000059361	Nrsn2		2	152.4	152.4	-0.3	2.71e-09	2.3e-08
ENSMUSG00000027374	Mrps5		2	127.6	127.6	-0.3	2.79e-09	2.35e-08
ENSMUSG00000018326	Ywhab		2	164	164	-0.3	2.86e-09	2.41e-08
ENSMUSG00000075271	Ttc30a1		2	76	76	-0.3	2.96e-09	2.49e-08
ENSMUSG00000035226	Rims4		2	163.9	163.9	-0.3	3.04e-09	2.54e-08
ENSMUSG00000086980	Gm13791		2	92.9	92.9	0.3	3.39e-09	2.81e-08
ENSMUSG00000033808	Tmem87a		2	120.4	120.4	-0.3	3.53e-09	2.92e-08
ENSMUSG00000018209	Stk4		2	164.1	164.2	-0.3	3.66e-09	3.01e-08
ENSMUSG00000027018	Hat1		2	71.4	71.4	-0.3	3.79e-09	3.11e-08
ENSMUSG00000061186	Sfmbt2		2	10.4	10.6	-0.3	4.01e-09	3.28e-08
ENSMUSG00000027478	Dnmt3b		2	153.6	153.7	-0.3	4.05e-09	3.31e-08
ENSMUSG00000074807	Gm10762		2	129	129	0.3	4.17e-09	3.4e-08
ENSMUSG00000039943	Plcb4		2	135.7	136	-0.3	4.22e-09	3.44e-08
ENSMUSG00000007476	Lrrc8a		2	30.2	30.3	0.3	4.85e-09	3.9e-08
ENSMUSG00000072980	Oip5		2	119.6	119.6	0.3	5.11e-09	4.09e-08
ENSMUSG00000016256	Ctsz		2	174.4	174.4	-0.29	5.9e-09	4.68e-08
ENSMUSG00000026803	Ttf1		2	29.1	29.1	-0.29	6.18e-09	4.88e-08
ENSMUSG00000090213	Tmem189		2	167.6	167.7	0.29	6.97e-09	5.45e-08
ENSMUSG00000005882	Uqcc1		2	155.8	155.9	-0.29	7.06e-09	5.52e-08
ENSMUSG00000027227	Sord		2	122.2	122.3	0.29	7.19e-09	5.6e-08
ENSMUSG00000032679	Cd59a		2	104.1	104.1	0.29	7.18e-09	5.6e-08
ENSMUSG00000034101	Ctnnd1		2	84.6	84.7	-0.29	7.33e-09	5.69e-08
ENSMUSG00000027652	Ralgapb		2	158.4	158.5	-0.29	7.37e-09	5.71e-08
ENSMUSG00000036186	Fam69b		2	26.6	26.6	0.29	7.9e-09	6.08e-08
ENSMUSG00000026753	Ppp6c		2	39.2	39.2	-0.29	8.44e-09	6.44e-08
ENSMUSG00000026856	Dolpp1		2	30.4	30.4	-0.29	8.58e-09	6.54e-08
ENSMUSG00000084781	D930015M05Rik		2	92.4	92.4	0.29	8.91e-09	6.78e-08
ENSMUSG00000051379	Flrt3		2	140.7	140.7	-0.29	9.24e-09	7e-08
ENSMUSG00000074607	Tox2		2	163.2	163.3	-0.29	9.31e-09	7.05e-08
ENSMUSG00000036890	Gtdc1		2	44.6	44.9	-0.29	9.61e-09	7.26e-08
ENSMUSG00000084067	Gm14269		2	170.5	170.5	-0.29	9.66e-09	7.29e-08
ENSMUSG00000026933	Camsap1		2	25.9	26	-0.29	1.04e-08	7.78e-08
ENSMUSG00000027204	Fbn1		2	125.3	125.5	0.29	1.11e-08	8.23e-08
ENSMUSG00000026771	Spopl		2	23.5	23.6	-0.29	1.12e-08	8.35e-08
ENSMUSG00000039108	Lsm14b		2	180	180	0.29	1.15e-08	8.54e-08
ENSMUSG00000078935	1700025C18Rik		2	165.1	165.1	-0.29	1.21e-08	8.9e-08
ENSMUSG00000033955	Tnks1bp1		2	85	85.1	0.29	1.22e-08	9e-08
ENSMUSG00000038914	Dido1		2	180.7	180.7	-0.29	1.23e-08	9.08e-08
ENSMUSG00000027618	Nfs1		2	156.1	156.1	0.29	1.36e-08	9.96e-08
ENSMUSG00000002546	Golga2		2	32.3	32.3	0.29	1.41e-08	1.03e-07
ENSMUSG00000036202	Rif1		2	52.1	52.1	-0.29	1.44e-08	1.05e-07
ENSMUSG00000027263	Tubgcp4		2	121.2	121.2	-0.29	1.53e-08	1.11e-07
ENSMUSG00000038671	Arfrp1		2	181.4	181.4	-0.29	1.63e-08	1.17e-07
ENSMUSG00000046470	Sox18		2	181.7	181.7	0.29	1.63e-08	1.17e-07
ENSMUSG00000027167	Elp4		2	105.7	105.9	-0.29	1.65e-08	1.18e-07
ENSMUSG00000055371	Stam2		2	52.7	52.7	-0.29	1.65e-08	1.18e-07
ENSMUSG00000045319	Proser2		2	6.1	6.1	0.29	1.66e-08	1.19e-07
ENSMUSG00000026921	Egfl7		2	26.6	26.6	0.29	1.76e-08	1.25e-07
ENSMUSG00000033396	Spg11		2	122.1	122.1	-0.29	1.79e-08	1.28e-07
ENSMUSG00000026999	Nup35		2	80.6	80.7	-0.29	1.79e-08	1.28e-07
ENSMUSG00000035392	Dennd1a		2	37.8	38.3	0.29	1.86e-08	1.32e-07
ENSMUSG00000026648	Dclre1c		2	3.4	3.5	-0.29	1.87e-08	1.33e-07
ENSMUSG00000039063	Echdc3		2	6.2	6.2	0.28	2e-08	1.41e-07
ENSMUSG00000040591	1110051M20Rik		2	91.3	91.4	-0.28	2.03e-08	1.43e-07
ENSMUSG00000068614	Actc1		2	114	114.1	-0.28	2.23e-08	1.55e-07
ENSMUSG00000023572	Ccndbp1		2	121	121	0.28	2.41e-08	1.67e-07
ENSMUSG00000027006	Dnajc10		2	80.3	80.4	-0.28	2.42e-08	1.67e-07
ENSMUSG00000081899	Gm13606		2	68.1	68.1	0.28	2.46e-08	1.71e-07
ENSMUSG00000082908	Gm13736		2	87.5	87.5	0.28	2.78e-08	1.9e-07
ENSMUSG00000083287	Gm13502		2	53.7	53.7	-0.28	2.87e-08	1.96e-07
ENSMUSG00000048186	Bend7		2	4.7	4.8	-0.28	2.92e-08	1.99e-07
ENSMUSG00000084371	Gm14113		2	147.3	147.3	-0.28	3.04e-08	2.07e-07
ENSMUSG00000026730	Pter		2	12.9	13	0.28	3.07e-08	2.08e-07
ENSMUSG00000027248	Pdia3		2	121.4	121.4	0.28	3.78e-08	2.53e-07
ENSMUSG00000038963	Slco4a1		2	180.5	180.5	-0.28	3.88e-08	2.58e-07
ENSMUSG00000086701	Gm13595		2	65.5	65.5	0.28	4.02e-08	2.67e-07
ENSMUSG00000086177	Gm14616		2	174.9	174.9	-0.28	4.74e-08	3.1e-07
ENSMUSG00000097837	Gm26794		2	55.4	55.4	-0.28	5.32e-08	3.46e-07
ENSMUSG00000032869	Psmf1		2	151.7	151.7	-0.28	5.51e-08	3.57e-07
ENSMUSG00000015488	Cacfd1		2	27	27	-0.28	5.63e-08	3.64e-07
ENSMUSG00000035033	Tbr1		2	61.8	61.8	-0.28	5.8e-08	3.74e-07
ENSMUSG00000060703	Cd302		2	60.3	60.3	-0.28	5.95e-08	3.83e-07
ENSMUSG00000074736	Syndig1		2	149.8	150	-0.28	5.97e-08	3.84e-07
ENSMUSG00000087056	Gm14004		2	125.1	125.1	-0.28	6.17e-08	3.97e-07
ENSMUSG00000023094	Msrb2		2	19.4	19.4	0.27	6.52e-08	4.17e-07
ENSMUSG00000067787	Blcap		2	157.6	157.6	-0.27	6.52e-08	4.17e-07
ENSMUSG00000026824	Kcnj3		2	55.4	55.6	-0.27	7.28e-08	4.61e-07
ENSMUSG00000050896	Rtn4rl2		2	84.9	84.9	0.27	7.43e-08	4.7e-07
ENSMUSG00000016252	Atp5e		2	174.5	174.5	0.27	7.62e-08	4.81e-07
ENSMUSG00000005881	Ergic3		2	156	156	0.27	7.83e-08	4.93e-07
ENSMUSG00000035437	Rabgap1		2	37.4	37.6	-0.27	7.95e-08	5e-07
ENSMUSG00000027400	Pdyn		2	129.7	129.7	0.27	9.04e-08	5.63e-07
ENSMUSG00000086670	Gm13194		2	4.9	4.9	-0.27	9.16e-08	5.7e-07
ENSMUSG00000044042	Fmn1		2	113.3	113.7	0.27	9.37e-08	5.81e-07
ENSMUSG00000036504	Phpt1		2	25.6	25.6	0.27	9.38e-08	5.82e-07
ENSMUSG00000056501	Cebpb		2	167.7	167.7	0.27	1.03e-07	6.36e-07
ENSMUSG00000086450	Gm14077		2	141.2	141.3	-0.27	1.05e-07	6.43e-07
ENSMUSG00000036893	Ehmt1		2	24.8	24.9	-0.27	1.09e-07	6.67e-07
ENSMUSG00000064289	Tank		2	61.6	61.7	-0.27	1.14e-07	6.97e-07
ENSMUSG00000027175	Tcp11l1		2	104.7	104.7	0.27	1.23e-07	7.47e-07
ENSMUSG00000081344	Gm14303		2	172.5	172.5	0.27	1.24e-07	7.48e-07
ENSMUSG00000075415	Fnbp1		2	31	31.1	-0.27	1.29e-07	7.79e-07
ENSMUSG00000039086	Ss18l1		2	180	180.1	-0.27	1.32e-07	7.91e-07
ENSMUSG00000049630	C1ql3		2	13	13	0.27	1.36e-07	8.15e-07
ENSMUSG00000027465	Tbc1d20		2	152.3	152.3	0.27	1.53e-07	9.06e-07
ENSMUSG00000027341	Tmem230		2	132.2	132.2	-0.27	1.56e-07	9.19e-07
ENSMUSG00000038718	Pbx3		2	34.2	34.4	0.27	1.68e-07	9.84e-07
ENSMUSG00000026662	Sephs1		2	4.9	4.9	-0.27	1.68e-07	9.85e-07
ENSMUSG00000015095	Fbxw5		2	25.5	25.5	0.27	1.86e-07	1.08e-06
ENSMUSG00000068394	Cep152		2	125.6	125.6	-0.26	1.95e-07	1.13e-06
ENSMUSG00000054580	Pla2r1		2	60.4	60.6	0.26	1.96e-07	1.14e-06
ENSMUSG00000051730	Mettl5		2	69.9	69.9	-0.26	2.01e-07	1.16e-06
ENSMUSG00000027160	Ccdc34		2	110	110.2	0.26	2.13e-07	1.23e-06
ENSMUSG00000087006	Gm13889		2	94	94	0.26	2.14e-07	1.23e-06
ENSMUSG00000068154	Insm1		2	146.2	146.2	0.26	2.23e-07	1.28e-06
ENSMUSG00000057738	Sptan1		2	30	30	-0.26	2.3e-07	1.32e-06
ENSMUSG00000090077	Lime1		2	181.4	181.4	-0.26	2.44e-07	1.39e-06
ENSMUSG00000005883	Spo11		2	173	173	-0.26	2.45e-07	1.4e-06
ENSMUSG00000026927	Sdccag3		2	26.4	26.4	-0.26	2.62e-07	1.48e-06
ENSMUSG00000027429	Sec23b		2	144.6	144.6	-0.26	2.85e-07	1.61e-06
ENSMUSG00000027339	Rassf2		2	132	132	0.26	2.99e-07	1.67e-06
ENSMUSG00000006494	Pdk1		2	71.9	71.9	0.26	3.1e-07	1.73e-06
ENSMUSG00000086382	Gm13705		2	73.6	73.6	0.26	3.13e-07	1.74e-06
ENSMUSG00000027323	Rad51		2	119.1	119.1	0.26	3.25e-07	1.8e-06
ENSMUSG00000027305	Ndufaf1		2	119.7	119.7	-0.26	3.28e-07	1.82e-06
ENSMUSG00000058740	Kcnt1		2	25.9	25.9	-0.26	3.29e-07	1.83e-06
ENSMUSG00000091337	Eid1		2	125.7	125.7	0.26	3.35e-07	1.86e-06
ENSMUSG00000087355	Gm13187		2	4.3	4.3	0.26	3.41e-07	1.88e-06
ENSMUSG00000027540	Ptpn1		2	167.9	168	0.26	3.44e-07	1.9e-06
ENSMUSG00000046020	Pofut1		2	153.2	153.3	-0.26	3.55e-07	1.95e-06
ENSMUSG00000086905	Gm13716		2	85.2	85.2	-0.26	3.59e-07	1.97e-06
ENSMUSG00000067847	Romo1		2	156.1	156.1	0.26	3.87e-07	2.11e-06
ENSMUSG00000039648	Ccbl1		2	30.2	30.2	0.26	3.97e-07	2.17e-06
ENSMUSG00000048482	Bdnf		2	109.7	109.7	0.26	4.21e-07	2.28e-06
ENSMUSG00000026750	Psmb7		2	38.6	38.6	-0.26	4.33e-07	2.34e-06
ENSMUSG00000027357	Crls1		2	132.8	132.9	0.26	4.34e-07	2.35e-06
ENSMUSG00000050619	Zscan29		2	121.2	121.2	0.26	4.54e-07	2.45e-06
ENSMUSG00000057147	Dph6		2	114.5	114.7	-0.26	4.54e-07	2.45e-06
ENSMUSG00000027109	Sp3		2	72.9	73	-0.26	4.77e-07	2.56e-06
ENSMUSG00000070883	Ccdc173		2	69.8	69.8	-0.26	4.89e-07	2.62e-06
ENSMUSG00000047907	Tshz2		2	169.6	170.1	0.26	5e-07	2.68e-06
ENSMUSG00000086638	4930405A21Rik		2	156.7	156.7	0.26	5.02e-07	2.68e-06
ENSMUSG00000026728	Vim		2	13.6	13.6	0.26	5.03e-07	2.69e-06
ENSMUSG00000039254	Pomt1		2	32.2	32.3	0.26	5.31e-07	2.83e-06
ENSMUSG00000026858	Fam73b		2	30.4	30.4	-0.25	5.85e-07	3.09e-06
ENSMUSG00000027132	Katnbl1		2	112.4	112.4	-0.25	6.54e-07	3.42e-06
ENSMUSG00000016255	Tubb1		2	174.5	174.5	-0.25	6.56e-07	3.43e-06
ENSMUSG00000085385	9430008C03Rik		2	158.4	158.4	-0.25	6.76e-07	3.52e-06
ENSMUSG00000027202	Slc12a1		2	125.2	125.2	0.25	7.07e-07	3.67e-06
ENSMUSG00000039686	Zer1		2	30.1	30.1	0.25	7.09e-07	3.68e-06
ENSMUSG00000082641	Rpl30-ps5		2	174.4	174.4	-0.25	7.16e-07	3.71e-06
ENSMUSG00000027412	Lpin3		2	160.9	160.9	0.25	7.61e-07	3.91e-06
ENSMUSG00000074647	Fam83c		2	155.8	155.8	-0.25	7.62e-07	3.91e-06
ENSMUSG00000005510	Ndufs3		2	90.9	90.9	0.25	7.91e-07	4.05e-06
ENSMUSG00000085315	A430018G15Rik		2	52.4	52.4	0.25	8.01e-07	4.11e-06
ENSMUSG00000087545	Gm13966		2	113.4	113.4	0.25	8.33e-07	4.25e-06
ENSMUSG00000078868	Gm14412		2	177.3	177.3	-0.25	8.71e-07	4.43e-06
ENSMUSG00000027185	Nat10		2	103.7	103.8	-0.25	8.85e-07	4.49e-06
ENSMUSG00000052155	Acvr2a		2	48.8	48.9	-0.25	9.53e-07	4.8e-06
ENSMUSG00000026860	Sh3glb2		2	30.3	30.4	0.25	1.01e-06	5.05e-06
ENSMUSG00000032852	Rspo4		2	151.8	151.9	0.25	1.06e-06	5.29e-06
ENSMUSG00000053702	Nebl		2	17.3	17.7	-0.25	1.12e-06	5.56e-06
ENSMUSG00000026857	Ntmt1		2	30.8	30.8	0.25	1.22e-06	6.02e-06
ENSMUSG00000046338	Gpat2		2	127.4	127.4	-0.25	1.22e-06	6.03e-06
ENSMUSG00000086231	4732447D17Rik		2	72.2	72.2	-0.25	1.25e-06	6.18e-06
ENSMUSG00000026840	Lamc3		2	31.9	31.9	0.25	1.33e-06	6.54e-06
ENSMUSG00000027577	Chrna4		2	181	181	-0.25	1.37e-06	6.68e-06
ENSMUSG00000085495	Gm16796		2	170.5	170.5	-0.25	1.37e-06	6.68e-06
ENSMUSG00000049086	Bmyc		2	25.7	25.7	0.25	1.4e-06	6.83e-06
ENSMUSG00000082163	Gm14276		2	157	157	0.25	1.48e-06	7.16e-06
ENSMUSG00000026942	Traf2		2	25.5	25.5	-0.25	1.48e-06	7.19e-06
ENSMUSG00000086141	9030622O22Rik		2	147.9	148	-0.25	1.5e-06	7.27e-06
ENSMUSG00000047250	Ptgs1		2	36.2	36.3	-0.24	1.58e-06	7.64e-06
ENSMUSG00000085830	E130003G02Rik		2	25.3	25.3	-0.24	1.61e-06	7.77e-06
ENSMUSG00000046618	Olfml2a		2	38.9	39	0.24	1.61e-06	7.78e-06
ENSMUSG00000087115	Gm12360		2	143.7	143.8	-0.24	1.86e-06	8.88e-06
ENSMUSG00000052533	Nup188		2	30.3	30.3	-0.24	1.9e-06	9.03e-06
ENSMUSG00000076434	Wfdc3		2	164.7	164.7	-0.24	1.97e-06	9.37e-06
ENSMUSG00000045624	Esf1		2	140.1	140.2	-0.24	2e-06	9.48e-06
ENSMUSG00000087196	Gm13373		2	28.3	28.3	-0.24	2.21e-06	1.04e-05
ENSMUSG00000044338	Aplnr		2	85.1	85.1	0.24	2.33e-06	1.09e-05
ENSMUSG00000046229	Scand1		2	156.3	156.3	0.24	2.43e-06	1.13e-05
ENSMUSG00000086328	2700033N17Rik		2	116.1	116.1	0.24	2.53e-06	1.18e-05
ENSMUSG00000032966	Fkbp1a		2	151.5	151.6	-0.24	2.67e-06	1.24e-05
ENSMUSG00000075020	E530001K10Rik		2	94.3	94.3	0.24	2.67e-06	1.24e-05
ENSMUSG00000057133	Chd6		2	160.9	161.1	-0.24	2.75e-06	1.27e-05
ENSMUSG00000068615	Gjd2		2	114	114	-0.24	2.82e-06	1.3e-05
ENSMUSG00000074884	Serf2		2	121.4	121.5	0.24	3e-06	1.37e-05
ENSMUSG00000008999	Bmp7		2	172.9	172.9	-0.24	3.07e-06	1.4e-05
ENSMUSG00000085087	Gm13528		2	33.2	33.2	0.24	3.17e-06	1.45e-05
ENSMUSG00000027230	Creb3l1		2	92	92	0.24	3.35e-06	1.53e-05
ENSMUSG00000051177	Plcb1		2	134.8	135.5	0.24	3.46e-06	1.57e-05
ENSMUSG00000097857	Gm26603		2	52.9	52.9	0.24	3.48e-06	1.58e-05
ENSMUSG00000027509	Rae1		2	173	173	-0.24	3.59e-06	1.62e-05
ENSMUSG00000027381	Bcl2l11		2	128.1	128.2	-0.24	3.82e-06	1.71e-05
ENSMUSG00000040794	C1qtnf4		2	90.9	90.9	0.24	3.83e-06	1.72e-05
ENSMUSG00000026805	Barhl1		2	28.9	28.9	0.24	3.95e-06	1.77e-05
ENSMUSG00000087455	5330411J11Rik		2	59.4	59.4	0.24	4.05e-06	1.81e-05
ENSMUSG00000009555	Cdk9		2	32.7	32.7	0.24	4.06e-06	1.81e-05
ENSMUSG00000026960	Arl6ip6		2	53.2	53.2	-0.24	4.11e-06	1.83e-05
ENSMUSG00000027466	Rbck1		2	152.3	152.3	0.24	4.11e-06	1.83e-05
ENSMUSG00000014867	Surf4		2	26.9	26.9	0.23	4.24e-06	1.88e-05
ENSMUSG00000026749	Nek6		2	38.5	38.6	0.23	4.42e-06	1.95e-05
ENSMUSG00000038567	Cyp24a1		2	170.5	170.5	-0.23	4.71e-06	2.06e-05
ENSMUSG00000075514	Gm13375		2	21	21	0.23	4.74e-06	2.07e-05
ENSMUSG00000027203	Dut		2	125.2	125.3	0.23	4.87e-06	2.12e-05
ENSMUSG00000026707	Nsun6		2	15	15.1	-0.23	4.96e-06	2.16e-05
ENSMUSG00000087182	Gm13334		2	18.7	18.7	0.23	5.06e-06	2.2e-05
ENSMUSG00000027598	Itch		2	155.1	155.2	-0.23	5.41e-06	2.34e-05
ENSMUSG00000036641	Ccdc148		2	58.8	59.2	-0.23	5.75e-06	2.48e-05
ENSMUSG00000068205	Macrod2		2	140.4	142.4	-0.23	5.97e-06	2.56e-05
ENSMUSG00000026775	Yme1l1		2	23.2	23.2	-0.23	6.1e-06	2.61e-05
ENSMUSG00000048388	Fam171b		2	83.8	83.9	0.23	6.28e-06	2.68e-05
ENSMUSG00000085958	A930019D19Rik		2	146.3	146.3	0.23	6.39e-06	2.72e-05
ENSMUSG00000042821	Snai1		2	167.5	167.5	0.23	6.49e-06	2.76e-05
ENSMUSG00000081758	Gm11460		2	165.7	165.7	0.23	6.84e-06	2.9e-05
ENSMUSG00000081648	Gm13423		2	23.2	23.2	-0.23	6.87e-06	2.91e-05
ENSMUSG00000005087	Cd44		2	102.8	102.9	0.23	6.93e-06	2.93e-05
ENSMUSG00000027184	Caprin1		2	103.8	103.8	-0.23	7.17e-06	3.03e-05
ENSMUSG00000017721	Pigt		2	164.5	164.5	0.23	7.25e-06	3.06e-05
ENSMUSG00000000359	Rem1		2	152.6	152.6	0.23	7.28e-06	3.07e-05
ENSMUSG00000002109	Ddb2		2	91.2	91.2	-0.23	7.32e-06	3.09e-05
ENSMUSG00000037259	Dzank1		2	144.5	144.5	-0.23	7.4e-06	3.12e-05
ENSMUSG00000026950	Neb		2	52.1	52.3	-0.23	7.43e-06	3.13e-05
ENSMUSG00000027316	Gfra4		2	131	131	0.23	7.58e-06	3.19e-05
ENSMUSG00000027273	Snap25		2	136.7	136.8	-0.23	7.67e-06	3.22e-05
ENSMUSG00000036833	Pnpla7		2	25	25.1	0.23	7.71e-06	3.24e-05
ENSMUSG00000068966	Zbtb34		2	33.4	33.4	-0.23	7.83e-06	3.28e-05
ENSMUSG00000026767	Fam188a		2	12.3	12.4	-0.23	7.85e-06	3.29e-05
ENSMUSG00000002458	Rgs19		2	181.7	181.7	-0.23	8e-06	3.35e-05
ENSMUSG00000027189	Trim44		2	102.3	102.4	-0.23	8.19e-06	3.42e-05
ENSMUSG00000060257	Scrt2		2	152.1	152.1	0.23	8.36e-06	3.48e-05
ENSMUSG00000027641	Rbl1		2	157.1	157.2	-0.23	8.4e-06	3.5e-05
ENSMUSG00000026987	Baz2b		2	59.9	60.2	-0.23	8.51e-06	3.54e-05
ENSMUSG00000026918	Brd3		2	27.4	27.5	0.23	8.96e-06	3.71e-05
ENSMUSG00000026773	Pfkfb3		2	11.5	11.5	0.23	9.54e-06	3.93e-05
ENSMUSG00000078923	Ube2v1		2	167.6	167.6	0.23	1.02e-05	4.18e-05
ENSMUSG00000017412	Cacnb4		2	52.4	52.7	-0.23	1.03e-05	4.21e-05
ENSMUSG00000052406	Rexo4		2	27	27	-0.22	1.09e-05	4.44e-05
ENSMUSG00000083097	Gm14494		2	153.8	153.8	0.22	1.11e-05	4.5e-05
ENSMUSG00000027245	Hypk	Hypk	2	121.5	121.5	-0.22	1.12e-05	4.57e-05
ENSMUSG00000070953	Rabepk		2	34.8	34.8	-0.22	1.17e-05	4.75e-05
ENSMUSG00000087445	Gm14286		2	157.5	157.5	-0.22	1.18e-05	4.78e-05
ENSMUSG00000039951	Wfdc3		2	164.7	164.7	-0.22	1.27e-05	5.09e-05
ENSMUSG00000059005	Hnrnpa3		2	75.7	75.7	-0.22	1.28e-05	5.13e-05
ENSMUSG00000067818	Myl9		2	156.8	156.8	0.22	1.28e-05	5.16e-05
ENSMUSG00000036249	Rbm43		2	51.9	51.9	-0.22	1.32e-05	5.29e-05
ENSMUSG00000026930	Gpsm1		2	26.3	26.3	-0.22	1.32e-05	5.29e-05
ENSMUSG00000000823	Znf512b		2	181.6	181.6	-0.22	1.34e-05	5.34e-05
ENSMUSG00000000876	Pxmp4		2	154.6	154.6	0.22	1.34e-05	5.35e-05
ENSMUSG00000006800	Sulf2		2	166.1	166.2	-0.22	1.35e-05	5.4e-05
ENSMUSG00000039983	Ccdc32		2	119	119	-0.22	1.36e-05	5.42e-05
ENSMUSG00000034800	Zfp661		2	127.6	127.6	-0.22	1.36e-05	5.44e-05
ENSMUSG00000027661	Slc2a10		2	165.5	165.5	-0.22	1.38e-05	5.48e-05
ENSMUSG00000012350	Ehf		2	103.3	103.3	-0.22	1.38e-05	5.48e-05
ENSMUSG00000027387	Zc3h8		2	128.9	128.9	-0.22	1.38e-05	5.51e-05
ENSMUSG00000085508	Gm13965		2	113.4	113.4	-0.22	1.39e-05	5.52e-05
ENSMUSG00000017734	Dbndd2		2	164.5	164.5	-0.22	1.39e-05	5.54e-05
ENSMUSG00000027285	Haus2		2	120.6	120.6	-0.22	1.44e-05	5.73e-05
ENSMUSG00000092397	C130080G10Rik		2	114.1	114.1	-0.22	1.44e-05	5.73e-05
ENSMUSG00000026874	Hc		2	35	35.1	-0.22	1.5e-05	5.92e-05
ENSMUSG00000033526	Ppip5k1		2	121.3	121.4	-0.22	1.5e-05	5.92e-05
ENSMUSG00000026655	Fam107b		2	3.6	3.8	-0.22	1.5e-05	5.93e-05
ENSMUSG00000016024	Lbp		2	158.3	158.3	-0.22	1.53e-05	6.02e-05
ENSMUSG00000085852	Gm13807		2	93.4	93.4	-0.22	1.53e-05	6.04e-05
ENSMUSG00000027004	Frzb		2	80.4	80.4	0.22	1.59e-05	6.25e-05
ENSMUSG00000026873	Phf19		2	34.9	34.9	0.22	1.66e-05	6.49e-05
ENSMUSG00000027180	Fbxo3		2	104	104.1	-0.22	1.66e-05	6.51e-05
ENSMUSG00000016253	Nelfcd		2	174.4	174.4	-0.22	1.67e-05	6.54e-05
ENSMUSG00000026792	Lrsam1		2	32.9	33	0.22	1.7e-05	6.63e-05
ENSMUSG00000027272	Ubr1		2	120.9	121	-0.22	1.74e-05	6.77e-05
ENSMUSG00000085322	Gm14261		2	168.8	168.8	0.22	1.79e-05	6.94e-05
ENSMUSG00000038628	Polr3k		2	181.9	181.9	-0.22	1.83e-05	7.08e-05
ENSMUSG00000004085	Zak		2	72.3	72.4	0.22	1.84e-05	7.11e-05
ENSMUSG00000048058	Ldlrad3		2	102	102.2	0.22	1.9e-05	7.32e-05
ENSMUSG00000027219	Slc28a2		2	122.4	122.5	-0.22	1.95e-05	7.51e-05
ENSMUSG00000013465	Nelfb		2	25.2	25.2	-0.22	1.97e-05	7.57e-05
ENSMUSG00000060336	Zfp937		2	150.2	150.2	-0.22	1.99e-05	7.65e-05
ENSMUSG00000090625	Gm20721		2	174.3	174.3	-0.22	2.06e-05	7.89e-05
ENSMUSG00000089762	Ier5l		2	30.5	30.5	0.22	2.07e-05	7.92e-05
ENSMUSG00000049950	Rpp38		2	3.3	3.3	-0.22	2.18e-05	8.3e-05
ENSMUSG00000087268	Gm14486		2	30.7	30.7	0.22	2.2e-05	8.37e-05
ENSMUSG00000035236	Scai		2	39.1	39.2	-0.22	2.23e-05	8.47e-05
ENSMUSG00000026791	Slc2a8		2	33	33	0.22	2.24e-05	8.52e-05
ENSMUSG00000026944	Abca2		2	25.4	25.4	0.22	2.25e-05	8.55e-05
ENSMUSG00000026895	Ndufa8		2	36	36	0.22	2.27e-05	8.6e-05
ENSMUSG00000040272	Accs		2	93.8	93.8	0.22	2.36e-05	8.95e-05
ENSMUSG00000078202	Nrarp		2	25.2	25.2	0.22	2.4e-05	9.06e-05
ENSMUSG00000038990	Cables2		2	180.3	180.3	-0.22	2.45e-05	9.26e-05
ENSMUSG00000083849	Gm13477		2	44.8	44.8	-0.22	2.49e-05	9.38e-05
ENSMUSG00000027434	Nkx2-2		2	147.2	147.2	0.22	2.61e-05	9.81e-05
ENSMUSG00000037703	Lzts3		2	130.6	130.6	0.22	2.62e-05	9.82e-05
ENSMUSG00000014873	Surf2		2	26.9	26.9	-0.22	2.68e-05	0.000100469
ENSMUSG00000098789	Jmjd7		2	120	120	0.21	2.8e-05	0.000104556
ENSMUSG00000078872	Gm14401		2	177.1	177.1	-0.21	2.89e-05	0.00010737
ENSMUSG00000005102	Eif2ak4		2	118.4	118.5	-0.21	2.97e-05	0.000109977
ENSMUSG00000087612	A230005M16Rik		2	25.7	25.7	0.21	3e-05	0.000111132
ENSMUSG00000037938	Chchd5		2	129.1	129.1	0.21	3.1e-05	0.000114604
ENSMUSG00000009549	Srp14		2	118.5	118.5	0.21	3.3e-05	0.000121554
ENSMUSG00000036646	Man1b1		2	25.3	25.4	0.21	3.3e-05	0.000121554
ENSMUSG00000086881	Gm13594		2	65.2	65.2	0.21	3.31e-05	0.000121748
ENSMUSG00000015787	Abo		2	26.8	26.9	0.21	3.38e-05	0.000124005
ENSMUSG00000019715	Gle1		2	29.9	30	0.21	3.5e-05	0.000127845
ENSMUSG00000027581	Stmn3		2	181.3	181.3	0.21	3.52e-05	0.000128892
ENSMUSG00000027424	Mgme1		2	144.3	144.3	0.21	3.55e-05	0.000129822
ENSMUSG00000040282	BC052040		2	115.6	115.8	0.21	3.58e-05	0.0001305
ENSMUSG00000027330	Cdc25b		2	131.2	131.2	0.21	3.65e-05	0.000133096
ENSMUSG00000026765	Lypd6b		2	49.8	49.9	-0.21	3.67e-05	0.00013357
ENSMUSG00000039834	Zfp335		2	164.9	164.9	0.21	3.77e-05	0.000137204
ENSMUSG00000087040	Gm14033		2	55.4	55.4	-0.21	3.8e-05	0.000138015
ENSMUSG00000035949	Fbxw2		2	34.8	34.8	-0.21	3.84e-05	0.000139402
ENSMUSG00000084858	Gm1980		2	176.3	176.3	-0.21	4.08e-05	0.000147276
ENSMUSG00000058812	0610039K10Rik		2	163.6	163.6	0.21	4.2e-05	0.000151244
ENSMUSG00000061272	Gm14173		2	156.4	156.4	0.21	4.22e-05	0.000151784
ENSMUSG00000051319	1500011K16Rik		2	127.8	127.8	0.21	4.22e-05	0.00015184
ENSMUSG00000061689	Dlgap4		2	156.6	156.8	0.21	4.39e-05	0.000157398
ENSMUSG00000027447	Cst3		2	148.9	148.9	0.21	4.39e-05	0.000157552
ENSMUSG00000027306	Nusap1		2	119.6	119.7	0.21	4.49e-05	0.000160831
ENSMUSG00000037197	Rbm17		2	11.6	11.6	0.21	4.59e-05	0.000163837
ENSMUSG00000039787	Cercam		2	29.9	29.9	-0.21	4.79e-05	0.000170308
ENSMUSG00000038740	Mvb12b		2	33.7	33.9	-0.21	4.99e-05	0.000176916
ENSMUSG00000027498	Cstf1		2	172.4	172.4	-0.21	5e-05	0.000176987
ENSMUSG00000085768	Gm13707		2	73.4	73.4	-0.21	5.06e-05	0.000179087
ENSMUSG00000090100	Ttbk2		2	120.7	120.9	-0.21	5.09e-05	0.000179901
ENSMUSG00000087624	9230111E07Rik		2	167.8	167.8	0.21	5.18e-05	0.000182677
ENSMUSG00000085274	BC046401		2	165.9	165.9	0.21	5.54e-05	0.000194363
ENSMUSG00000050737	Ptges		2	30.9	30.9	0.21	5.56e-05	0.000194941
ENSMUSG00000032046	Abhd12		2	150.8	150.9	0.21	5.59e-05	0.000196056
ENSMUSG00000039873	Neurl2		2	164.8	164.8	0.21	5.77e-05	0.00020176
ENSMUSG00000074649	BC029722		2	155.8	155.8	0.21	5.79e-05	0.000202381
ENSMUSG00000038848	Ythdf1		2	180.9	180.9	-0.21	5.94e-05	0.00020737
ENSMUSG00000068264	Ap5s1		2	131.2	131.2	0.21	6.07e-05	0.000211539
ENSMUSG00000027655	Dhx35		2	158.8	158.9	-0.21	6.1e-05	0.00021254
ENSMUSG00000036053	Fmnl2		2	52.9	53.1	-0.21	6.11e-05	0.000212702
ENSMUSG00000027582	Zgpat		2	181.4	181.4	-0.21	6.13e-05	0.000213314
ENSMUSG00000026841	Fibcd1		2	31.8	31.8	-0.21	6.15e-05	0.000213932
ENSMUSG00000063145	Bbs5		2	69.6	69.7	-0.21	6.33e-05	0.000219428
ENSMUSG00000027134	Lpcat4		2	112.2	112.2	0.21	6.35e-05	0.000220107
ENSMUSG00000027281	Slx4ip		2	136.9	137.1	-0.2	6.4e-05	0.000221583
ENSMUSG00000037820	Tgm2		2	158.1	158.1	0.2	6.4e-05	0.00022177
ENSMUSG00000027338	Prnd		2	132	132	-0.2	6.47e-05	0.000224025
ENSMUSG00000061897	Gm14292		2	179.2	179.2	0.2	6.53e-05	0.000225885
ENSMUSG00000057182	Scn3a		2	65.5	65.6	0.2	6.59e-05	0.000227857
ENSMUSG00000078901	Gm14440		2	175.3	175.3	-0.2	6.59e-05	0.000227859
ENSMUSG00000027162	Lin7c		2	109.9	109.9	-0.2	6.76e-05	0.000233031
ENSMUSG00000075021	Gm13889		2	94	94	0.2	6.78e-05	0.000233611
ENSMUSG00000039069	Mtg2		2	180.1	180.1	-0.2	7.01e-05	0.00024087
ENSMUSG00000054181	A930012O16Rik		2	57.2	57.2	0.2	7.13e-05	0.000244369
ENSMUSG00000087549	Gm13427		2	31.7	31.7	-0.2	7.14e-05	0.000244524
ENSMUSG00000039483	Asb6		2	30.8	30.8	0.2	7.17e-05	0.000245569
ENSMUSG00000095648	Gm2004		2	176.1	176.1	-0.2	7.51e-05	0.000256193
ENSMUSG00000042359	Osbpl6		2	76.4	76.6	-0.2	7.63e-05	0.000259694
ENSMUSG00000027566	Psma7		2	180	180	-0.2	7.63e-05	0.000259945
ENSMUSG00000027071	P2rx3		2	85	85	0.2	7.76e-05	0.000264057
ENSMUSG00000039660	D2Wsu81e		2	30.2	30.2	-0.2	7.9e-05	0.000268541
ENSMUSG00000009030	Pdcl		2	37.4	37.4	-0.2	8.4e-05	0.00028434
ENSMUSG00000026878	Rab14		2	35.2	35.2	-0.2	8.49e-05	0.000287124
ENSMUSG00000027371	Fahd2a		2	127.4	127.4	0.2	8.63e-05	0.000291563
ENSMUSG00000074628	Tldc2		2	157.1	157.1	-0.2	8.85e-05	0.000298209
ENSMUSG00000027363	Usp8		2	126.7	126.8	-0.2	9.11e-05	0.000306366
ENSMUSG00000064263	Gm1631		2	71.7	71.7	0.2	9.29e-05	0.000311664
ENSMUSG00000015647	Lama5		2	180.2	180.2	0.2	9.57e-05	0.000320616
ENSMUSG00000017764	Zswim1		2	164.8	164.8	0.2	0.000100021	0.000333621
ENSMUSG00000042604	Kcna4		2	107.3	107.3	-0.2	0.000100223	0.000334144
ENSMUSG00000081487	Gm13689		2	80.5	80.6	0.2	0.000101153	0.000337087
ENSMUSG00000078902	Gm14443		2	175.2	175.2	-0.2	0.000103789	0.000344869
ENSMUSG00000027459	Fam110a		2	152	152	0.2	0.000105449	0.000349745
ENSMUSG00000062846	Gm14176		2	157.9	157.9	-0.2	0.000106881	0.000354332
ENSMUSG00000074754	Gm561		2	144.6	144.6	0.2	0.000107426	0.000355977
ENSMUSG00000027164	Traf6		2	101.7	101.7	-0.2	0.000110698	0.000366093
ENSMUSG00000053545	6430503K07Rik		2	147.2	147.2	0.2	0.000113008	0.000373168
ENSMUSG00000039826	Trub2		2	29.8	29.8	-0.2	0.000113729	0.00037532
ENSMUSG00000039001	Rps21		2	180.3	180.3	0.2	0.000114606	0.000377987
ENSMUSG00000027255	Arfgap2		2	91.3	91.3	-0.2	0.000120215	0.000394396
ENSMUSG00000027397	Slc20a1		2	129.2	129.2	-0.2	0.000122202	0.000400492
ENSMUSG00000027411	Vps16		2	130.4	130.4	-0.2	0.000124293	0.000406731
ENSMUSG00000027474	Ccm2l		2	153.1	153.1	0.2	0.000127978	0.000417347
ENSMUSG00000043241	Upf2		2	6	6.1	-0.2	0.000131049	0.000426532
ENSMUSG00000074704	Rad21l		2	151.6	151.7	-0.2	0.000134752	0.000437343
ENSMUSG00000033486	Catsper2		2	121.4	121.4	-0.2	0.000135547	0.000439592
ENSMUSG00000087035	BC052486		2	151.7	151.7	-0.2	0.000136977	0.00044377
ENSMUSG00000026894	Morn5		2	36	36.1	-0.2	0.000141775	0.000457476
ENSMUSG00000054057	A930004D18Rik		2	18	18	0.19	0.000144643	0.000465969
ENSMUSG00000027208	Fgf7		2	126	126.1	-0.19	0.000146572	0.000471766
ENSMUSG00000065824	Gm26315		2	7.1	7.1	0.19	0.000150018	0.000482073
ENSMUSG00000026643	Nmt2		2	3.3	3.3	-0.19	0.000151024	0.000484742
ENSMUSG00000089739	Gm20431		2	167.6	167.7	0.19	0.000152375	0.000488564
ENSMUSG00000026737	Pip4k2a		2	18.8	19	0.19	0.000152569	0.000489065
ENSMUSG00000027171	Prrg4		2	104.8	104.8	-0.19	0.000155468	0.000497238
ENSMUSG00000038241	Cep250		2	156	156	0.19	0.00015559	0.000497408
ENSMUSG00000027377	Mall		2	127.7	127.7	0.19	0.000159056	0.000507296
ENSMUSG00000097273	C630004M23Rik		2	10	10	0.19	0.000160428	0.000511075
ENSMUSG00000074627	Mroh8		2	157.2	157.3	0.19	0.000162537	0.000517564
ENSMUSG00000017740	Slc12a5		2	165	165	0.19	0.000166195	0.000527824
ENSMUSG00000026979	Psd4		2	24.4	24.4	-0.19	0.00016819	0.000533235
ENSMUSG00000027222	Pex16		2	92.4	92.4	0.19	0.000168855	0.0005351
ENSMUSG00000026812	Tsc1		2	28.6	28.7	-0.19	0.000169237	0.000536232
ENSMUSG00000026774	4931423N10Rik		2	23.2	23.3	-0.19	0.000169275	0.000536276
ENSMUSG00000086537	Nespos		2	174.3	174.3	-0.19	0.000171713	0.000543208
ENSMUSG00000082379	Gm13884		2	104.6	104.6	0.19	0.000176476	0.000557144
ENSMUSG00000040479	Dgkz		2	91.9	92	0.19	0.000178102	0.000562033
ENSMUSG00000027637	1110008F13Rik		2	156.9	156.9	0.19	0.000179227	0.000565336
ENSMUSG00000017144	Rnd3		2	51.1	51.1	-0.19	0.00018228	0.000574133
ENSMUSG00000068079	Tcf15		2	152.1	152.1	0.19	0.000186351	0.000585688
ENSMUSG00000097345	AA543186		2	25.3	25.3	0.19	0.000186319	0.000585688
ENSMUSG00000009207	Lnp		2	74.5	74.6	-0.19	0.000194429	0.000608702
ENSMUSG00000090093	Gm14399		2	175.1	175.1	-0.19	0.000196659	0.000615154
ENSMUSG00000082985	Gm14042		2	130.4	130.4	-0.19	0.000204756	0.000637821
ENSMUSG00000027298	Tyro3		2	119.8	119.8	0.19	0.000207649	0.000646072
ENSMUSG00000042133	Ppig		2	69.7	69.8	-0.19	0.000214281	0.000663694
ENSMUSG00000027014	Cwc22		2	77.9	77.9	-0.19	0.000216555	0.000670165
ENSMUSG00000027007	Ssfa2		2	79.6	79.7	0.19	0.000223831	0.000690425
ENSMUSG00000081817	Gm13590		2	62.7	62.7	-0.19	0.000228113	0.000702538
ENSMUSG00000027177	Hipk3		2	104.4	104.5	0.19	0.000231139	0.000711153
ENSMUSG00000085281	Gm13316		2	14.8	14.8	-0.19	0.000232131	0.000713641
ENSMUSG00000098387	Pet117		2	144.4	144.4	0.19	0.000233565	0.000717302
ENSMUSG00000034226	Rhov		2	119.3	119.3	0.19	0.000233794	0.000717801
ENSMUSG00000027384	Ndufaf5		2	140.2	140.2	-0.19	0.000236022	0.000724271
ENSMUSG00000085008	Gm13399		2	27.1	27.2	0.19	0.000239816	0.000734631
ENSMUSG00000067578	Cbln4		2	172	172	-0.19	0.000245306	0.000749642
ENSMUSG00000083111	Gm14421		2	177.1	177.1	-0.19	0.000245663	0.000750536
ENSMUSG00000037754	Ppp1r16b		2	158.7	158.8	0.19	0.000251904	0.000768178
ENSMUSG00000053746	Ptrh1		2	32.8	32.8	0.19	0.000252746	0.000770339
ENSMUSG00000087004	Gm14154		2	151.9	152	-0.19	0.000257557	0.000783795
ENSMUSG00000027030	Stk39		2	68.2	68.5	0.19	0.000266269	0.000808611
ENSMUSG00000013523	Bcas1		2	170.3	170.4	-0.19	0.000269345	0.000817385
ENSMUSG00000074582	Arfgef2		2	166.8	166.9	-0.19	0.00027336	0.000828529
ENSMUSG00000039021	Ttc16		2	32.8	32.8	0.19	0.000277359	0.000839482
ENSMUSG00000000827	Tpd52l2		2	181.5	181.5	-0.19	0.000277573	0.00084001
ENSMUSG00000083815	Gm13435		2	37.2	37.2	0.19	0.000281131	0.00085007
ENSMUSG00000079499	6530402F18Rik		2	29.2	29.3	0.19	0.000289232	0.00087202
ENSMUSG00000084843	B230312C02Rik		2	180.4	180.4	0.19	0.000294081	0.000885414
ENSMUSG00000005973	Rcn1		2	105.4	105.4	-0.18	0.000322301	0.000959631
ENSMUSG00000027002	Nckap1		2	80.5	80.6	-0.18	0.000331926	0.000985996
ENSMUSG00000082895	Rpsa-ps9		2	28.5	28.5	0.18	0.000336018	0.000997064
ENSMUSG00000027489	Necab3		2	154.5	154.6	0.18	0.000336997	0.000999286
ENSMUSG00000051817	Sox12		2	152.4	152.4	0.18	0.000347397	0.00102649
ENSMUSG00000083846	Gm13797		2	95.7	95.7	-0.18	0.000363123	0.00106875
ENSMUSG00000027488	Snta1		2	154.4	154.4	0.18	0.000370302	0.00108855
ENSMUSG00000055312	0610012H03Rik		2	105.2	105.4	0.18	0.000373788	0.00109762
ENSMUSG00000038932	Tcfl5		2	180.6	180.6	0.18	0.000383815	0.00112418
ENSMUSG00000075324	Fign		2	64	64.1	-0.18	0.000384991	0.00112717
ENSMUSG00000087519	AV039307		2	120.9	120.9	0.18	0.000386095	0.00112983
ENSMUSG00000049922	Slc35c1		2	92.5	92.5	-0.18	0.000386551	0.00113098
ENSMUSG00000075302	Erich2		2	70.5	70.5	-0.18	0.000389328	0.00113803
ENSMUSG00000074576	Mocs3		2	168.2	168.2	0.18	0.000411622	0.00119709
ENSMUSG00000026816	Gtf3c5		2	28.6	28.6	-0.18	0.000417453	0.00121275
ENSMUSG00000056718	Gm13199		2	5.9	5.9	-0.18	0.000420764	0.00122139
ENSMUSG00000026828	Galnt5		2	58	58	0.18	0.000424722	0.00123141
ENSMUSG00000027570	Col9a3		2	180.6	180.6	-0.18	0.000440526	0.00127147
ENSMUSG00000055494	Gm14168		2	156.6	156.6	-0.18	0.00044248	0.0012766
ENSMUSG00000048222	Mfap1b		2	121.5	121.5	-0.18	0.000450752	0.00129857
ENSMUSG00000090996	Gm20458		2	164.5	164.5	0.18	0.00046604	0.00133766
ENSMUSG00000004105	Angptl2		2	33.2	33.2	0.18	0.000471515	0.00135222
ENSMUSG00000090397	Gm17096		2	166.9	166.9	-0.18	0.000472708	0.00135501
ENSMUSG00000027678	Ncoa3		2	166	166.1	0.18	0.000482909	0.00138153
ENSMUSG00000027399	Il1a		2	129.3	129.3	-0.18	0.000489895	0.00139912
ENSMUSG00000026761	Orc4		2	48.9	49	-0.18	0.000490111	0.00139947
ENSMUSG00000085439	Gm13634		2	72.1	72.1	0.18	0.000505313	0.0014398
ENSMUSG00000027551	Zfp64		2	168.9	169	0.18	0.000529546	0.00150226
ENSMUSG00000048486	Fitm2		2	163.5	163.5	0.18	0.000534136	0.00151356
ENSMUSG00000026712	Mrc1		2	14.2	14.3	0.18	0.000534252	0.00151369
ENSMUSG00000027163	Commd9		2	101.9	101.9	0.18	0.000539575	0.00152758
ENSMUSG00000074813	Gm14005		2	128.2	128.4	0.18	0.00054406	0.00153827
ENSMUSG00000041358	Nutm1		2	112.2	112.3	-0.18	0.000546928	0.00154518
ENSMUSG00000035877	Zhx3		2	160.7	160.9	-0.18	0.000554276	0.00156432
ENSMUSG00000027253	Lrp4		2	91.5	91.5	-0.18	0.000558061	0.00157357
ENSMUSG00000070866	Zfp804a		2	82.1	82.3	-0.18	0.000562402	0.0015852
ENSMUSG00000039145	Camk1d		2	5.3	5.7	0.18	0.000566715	0.00159602
ENSMUSG00000027108	Ola1		2	73.1	73.2	-0.18	0.000569811	0.00160297
ENSMUSG00000074698	Csnk2a1		2	152.2	152.3	-0.18	0.000571462	0.00160699
ENSMUSG00000027221	Chst1		2	92.6	92.6	0.18	0.000584658	0.0016407
ENSMUSG00000082765	Gm14411		2	177.1	177.1	-0.18	0.000591528	0.0016587
ENSMUSG00000026928	Card9		2	26.4	26.4	0.18	0.00061094	0.00170939
ENSMUSG00000027332	Ivd		2	118.9	118.9	-0.18	0.000615472	0.0017203
ENSMUSG00000027210	Meis2		2	115.9	116.1	-0.18	0.000628742	0.00175424
ENSMUSG00000018322	Tomm34		2	164.1	164.1	-0.18	0.000641135	0.00178576
ENSMUSG00000087633	Gm14455		2	172.4	172.4	-0.18	0.000641186	0.00178576
ENSMUSG00000055897	Ppp4r1l-ps		2	173.6	173.7	-0.18	0.000650626	0.0018095
ENSMUSG00000026650	Meig1		2	3.4	3.4	-0.17	0.00066999	0.00185843
ENSMUSG00000027573	Gid8		2	180.7	180.7	-0.17	0.000671184	0.00186121
ENSMUSG00000082480	Gm11687		2	144.1	144.1	-0.17	0.000674094	0.00186856
ENSMUSG00000026764	Kif5c		2	49.6	49.8	-0.17	0.000682166	0.00188853
ENSMUSG00000053472	Gm13534		2	58.1	58.1	0.17	0.000689911	0.00190634
ENSMUSG00000081800	Gm14200		2	158.5	158.5	0.17	0.000731036	0.00200876
ENSMUSG00000026853	Crat		2	30.4	30.4	0.17	0.000758454	0.00207519
ENSMUSG00000046085	4931422A03Rik		2	104	104	0.17	0.000777114	0.00212092
ENSMUSG00000089662	Gm14057		2	130.8	130.8	0.17	0.000799118	0.00217388
ENSMUSG00000084094	Gm13961		2	111.2	111.2	0.17	0.000832816	0.00225373
ENSMUSG00000023236	Scg5		2	113.8	113.8	0.17	0.00083476	0.00225802
ENSMUSG00000097514	Gm17619		2	170.2	170.2	-0.17	0.000841471	0.00227404
ENSMUSG00000026818	Cel		2	28.6	28.6	-0.17	0.000856193	0.00230962
ENSMUSG00000009566	Fpgs		2	32.7	32.7	0.17	0.000865157	0.00233197
ENSMUSG00000084797	Gm14321		2	167.8	167.8	0.17	0.000865727	0.00233293
ENSMUSG00000027398	Il1b		2	129.4	129.4	-0.17	0.000870955	0.00234557
ENSMUSG00000076437	2700094K13Rik		2	84.7	84.7	0.17	0.000891931	0.00239791
ENSMUSG00000078867	Gm14418		2	177.4	177.4	-0.17	0.000892851	0.00240008
ENSMUSG00000074793	Hspa12b		2	131.1	131.1	-0.17	0.000898684	0.00241248
ENSMUSG00000015839	Nfe2l2		2	75.7	75.7	-0.17	0.000959639	0.00255908
ENSMUSG00000084017	Rpl21-ps9		2	156.4	156.4	-0.17	0.000991046	0.00263219
ENSMUSG00000084328	Gm14046		2	129.7	129.8	0.17	0.00101028	0.00267838
ENSMUSG00000038987	1700019L03Rik		2	32.8	32.8	-0.17	0.00101434	0.00268848
ENSMUSG00000075273	Ttc30b		2	75.9	75.9	0.17	0.0010165	0.00269361
ENSMUSG00000063873	Slc24a3		2	145.2	145.6	0.17	0.00103875	0.00274782
ENSMUSG00000017723	Wfdc2		2	164.6	164.6	-0.17	0.00105799	0.00279432
ENSMUSG00000042410	Agps		2	75.8	75.9	-0.17	0.00109037	0.0028666
ENSMUSG00000043415	Otud1		2	19.7	19.7	0.17	0.00109653	0.00288071
ENSMUSG00000083284	Gm13688		2	80.6	80.6	0.17	0.00109925	0.00288753
ENSMUSG00000027088	Phospho2		2	69.8	69.8	-0.17	0.00110711	0.00290572
ENSMUSG00000027394	Ttl		2	129.1	129.1	-0.17	0.00113722	0.00297791
ENSMUSG00000027487	Cdk5rap1		2	154.3	154.4	-0.17	0.00116916	0.00305348
ENSMUSG00000027470	Mylk2		2	152.9	152.9	0.17	0.00118806	0.00309616
ENSMUSG00000052371	1700109F18Rik		2	74.7	74.7	0.17	0.00119122	0.00310252
ENSMUSG00000074643	Cpne1		2	156.1	156.1	0.17	0.00119243	0.00310531
ENSMUSG00000075525	Gm10849		2	14.6	14.6	0.17	0.00120842	0.00314283
[truncated: 19,773 more rows]

## Sheet: FlowCytometry validation
Individual validation of overlapped genes between two screens using flow cytometry
siNT vs siPdia6																					siNT vs siSlc39a7																					siNT vs siGorasp1
siNT_batch1		siPDIA6_batch1		siNT_batch2		siPDIA6_batch2		siNT_batch3		siPDIA6_batch3		siNT_batch4		siPDIA6_batch4		siNT_batch5		siPDIA6_batch5			siNT_batch1		siSlc39a7_batch1		siNT_batch2		siSlc39a7_batch2		siNT_batch3		siSlc39a7_batch3		siNT_batch4		siSlc39a7_batch4		siNT_batch5		siSlc39a7_batch5			siNT_batch1		siGorasp1_batch1		siNT_batch2		siGorasp1_batch2
Insulin_B525	Proins_R660	Insulin_B525	Proins_R660	Insulin_B525	Proins_R660	Insulin_B525	Proins_R660	Insulin_B525	Proins_R660	Insulin_B525	Proins_R660	Proins_APC	Insulin_AF488	Proins_APC	Insulin_AF488	Proins_APC	Insulin_AF488	Proins_APC	Insulin_AF488		Insulin_B525	Proins_R660	Insulin_B525	Proins_R660	Insulin_B525	Proins_R660	Insulin_B525	Proins_R660	Insulin_B525	Proins_R660	Insulin_B525	Proins_R660	Proins_APC	Insulin_AF488	Proins_APC	Insulin_AF488	Proins_APC	Insulin_AF488	Proins_APC	Insulin_AF488		Insulin_B525	Proins_R660	Insulin_B525	Proins_R660	Insulin_B525	Proins_R660	Insulin_B525	Proins_R660
50779.2	4966.33	29092.1	5123.36	9700.46	2217.18	13562	2724.12	6412.56	7353.2	1891.89	6282.4	18436.1	10541	12076.1	3545.26	1625.25	3813.06	2860.5	36576.3		50779.2	4966.33	12475.5	5653.9	9700.46	2217.18	16183.1	4425.12	6412.56	7353.2	5575.57	4997.2	18436.1	10541	49164.7	17925.1	3264.24	2763.49	8873.76	4248.75		50779.2	4966.33	35344.5	6090.14	9700.46	2217.18	5475.47	1632.96
14268.1	2978.65	33702.9	6099.57	7340.41	3346.98	7602.98	2476.32	6784.47	5815.6	10312.6	7700.4	13894.9	4694.74	6717.44	495.43	1223.25	4184.89	4111.5	13603.2		14268.1	2978.65	60336.4	6645.69	7340.41	3346.98	11078.8	3203.34	6784.47	5815.6	17183.3	8246.4	13894.9	4694.74	32691.8	18162	3261.72	3991.25	880.32	4141.63		14268.1	2978.65	13570.5	1972.51	7340.41	3346.98	31848	5447.4
36275.5	4254.57	82643.3	8467.32	3816.89	1484.7	3632.09	2509.08	7599.9	4553.2	6882.26	4444.8	26869.8	3678.13	13876	6320.08	1827	4352.78	2735.25	10147.6		36275.5	4254.57	44841.7	4623.98	3816.89	1484.7	2580.27	2189.46	7599.9	4553.2	8189.72	4710	26869.8	3678.13	46000.4	5183.99	7602	3653.41	2657.76	2007.47		36275.5	4254.57	91458.3	9364.4	3816.89	1484.7	4800.18	1527.96
11769.5	4462.44	38041.8	6293.5	4358.2	2021.46	6064.52	2706.48	9229.99	8709.6	7150.99	7714	9591.54	20681.4	23028.9	2071.33	20311.5	2542.04	3726.75	11187.9		11769.5	4462.44	28098.1	4207.01	4358.2	2021.46	25180.5	4802.7	9229.99	8709.6	3305.61	20424.8	9591.54	20681.4	35722.5	24387.3	8028.72	6206.78	2250.36	7298.58		11769.5	4462.44	28016.4	4610.45	4358.2	2021.46	15721.1	4455.78
67643.7	6992.55	119751	6546.88	11120.3	3308.34	5132.05	1884.54	6832.98	7636.4	10689.9	7092	8421.4	4507.28	18115.4	4451.66	5325	17079.5	3056.25	20655.6		67643.7	6992.55	10910.1	1964.72	11120.3	3308.34	18821.1	4609.5	6832.98	7636.4	9122.96	12109.2	8421.4	4507.28	33331.4	12627.8	2364.6	2081.63	2335.2	15577.7		67643.7	6992.55	33643.6	4398.07	11120.3	3308.34	6715.17	4998.42
42916.7	6249.22	75080.4	5951.15	3918.53	3165.54	6019.86	1366.26	6434.12	7363.2	14263.5	5247.6	12664.1	7794.01	17202	5958.55	2086.5	10058	1918.5	11789.4		42916.7	6249.22	11591.6	2917.56	3918.53	3165.54	6941.55	2874.48	6434.12	7363.2	12030.5	11308.8	12664.1	7794.01	42616.2	4991.38	2140.32	4819.37	12422.8	10934.5		42916.7	6249.22	32976	5425.94	3918.53	3165.54	13389.5	3456.6
35337.6	4086.88	11858.8	4212.34	8195.11	2284.8	19423.3	2892.12	5670.28	5878.4	9692.76	12300	17021.6	3380.46	10226.2	1488.35	4628.25	14988.6	2855.25	18333		35337.6	4086.88	35359.9	6639.13	8195.11	2284.8	7957.18	5128.2	5670.28	5878.4	23168.5	11493.2	17021.6	3380.46	19047	14157.3	3172.68	22392.2	8064.84	15294.5		35337.6	4086.88	14929.5	4391.92	8195.11	2284.8	5753.44	1742.58
12287.7	2901.57	52127.5	4114.35	12105.9	1346.52	11017.2	2407.02	1804.11	1735.2	6326.32	887.2	10437.8	1770.57	21188	3622.51	5634	8824.01	4536.75	7947.48		12287.7	2901.57	23886.2	4475.56	12105.9	1346.52	4425.19	1631.28	1804.11	1735.2	19021.3	14011.2	10437.8	1770.57	27751.3	5602.17	3929.52	5666.03	4630.08	18740.8		12287.7	2901.57	61075.6	6087.27	12105.9	1346.52	3215.52	1842.96
4375.14	1838.44	54657.7	6769.51	8501.57	2507.82	31978.9	4452.42	3314.08	3536.8	6976.97	8275.6	11492.3	3118.84	14672.3	10944.8	5775.75	1086.65	2262	2348.4		4375.14	1838.44	39938.4	4691.22	8501.57	2507.82	2808.96	1716.12	3314.08	3536.8	2711.17	3434.4	11492.3	3118.84	24441.7	2748.04	6313.44	10046.6	13113.2	8976.45		4375.14	1838.44	18535.4	4966.74	8501.57	2507.82	8707.16	2890.44
11637	3953.22	56236.2	4848.25	7173.32	2157.54	13371.8	3606.54	8998.22	6096.8	3367.98	4098.8	24106.4	5108.8	17456.2	3683.28	902.25	12532	4478.25	17607.8		11637	3953.22	23641.3	3119.28	7173.32	2157.54	15470.1	3193.26	8998.22	6096.8	5998.3	5530.4	24106.4	5108.8	12146.7	10731.6	6345.36	1810.74	3795.96	4010.82		11637	3953.22	35356.9	5115.16	7173.32	2157.54	16012.9	1567.44
44653.8	5242.67	16217	4996.26	6402.55	1727.04	5989.83	1694.7	9998.45	6000.8	7078.61	4489.2	46611.3	3800.7	20846.9	4168.41	3291.75	8460.42	771.75	3194.03		44653.8	5242.67	46463.3	4844.97	6402.55	1727.04	19330.8	2058.84	9998.45	6000.8	14194.2	9679.6	46611.3	3800.7	32756.5	7602.43	4613.28	10402	3538.92	9360.64		44653.8	5242.67	26066.8	2959.79	6402.55	1727.04	14692.4	7562.94
12970.6	2321.83	56242.3	6525.56	2725.03	1215.06	5362.28	2157.54	3436.51	7401.2	46682.8	25891.2	46642.4	3721.39	27685.7	10026	5143.5	9700.54	3992.25	15796.1		12970.6	2321.83	10519	3935.18	2725.03	1215.06	16036	2350.74	3436.51	7401.2	11973.5	16280	46642.4	3721.39	26303.1	5470.33	2779.56	2927.26	4182.36	6060.52		12970.6	2321.83	32199.1	5819.13	2725.03	1215.06	9635.78	2731.68
7641.48	1604.74	28960.5	3499.76	9031.33	4286.1	4219.6	1514.94	3928.54	5414	11603.9	7581.2	17398.8	3262.01	27676.6	3597.79	8202	31761.1	2184.75	6444.71		7641.48	1604.74	28450.7	5232.42	9031.33	4286.1	3361.05	2484.3	3928.54	5414	9028.25	10403.2	17398.8	3262.01	25758.7	3601.91	5133.24	11491.7	7326.48	18605.9		7641.48	1604.74	21352.1	3809.31	9031.33	4286.1	21958.9	4212.6
24320.4	3878.19	7586.81	2385.38	13771.4	3394.44	3690.61	1723.26	9584.96	10332	5753.44	7922.4	45643.7	1559.42	16238.5	3938.72	6544.5	12563.9	2106.75	22408.7		24320.4	3878.19	15010.4	3393.57	13771.4	3394.44	5139.75	2067.66	9584.96	10332	8754.9	7272	45643.7	1559.42	36939.4	10336	2331	1749.97	9187.08	20153		24320.4	3878.19	29916	5055.3	13771.4	3394.44	15394.6	3131.94
11901.1	5541.56	16375.6	3145.93	4027.87	2984.1	21690.9	3115.14	1232.77	6936.4	15260.6	6798.4	29073.9	6963.83	17743.2	5239.61	3127.5	6816.54	2700.75	24538.7		11901.1	5541.56	20501.3	5002.82	4027.87	2984.1	8507.73	2406.18	1232.77	6936.4	7080.15	7098	29073.9	6963.83	29222.3	5289.05	3519.6	11044.7	4474.68	9205.11		11901.1	5541.56	21464.5	4267.28	4027.87	2984.1	7922.53	5608.68
11374.4	4762.97	66292.4	3969.62	9225.37	2756.46	9464.07	3433.92	2551.01	2455.6	4345.11	4661.2	16871.5	3430.93	15778.4	5707.23	4833	7735.3	867	1475.99		11374.4	4762.97	57871.7	8242.23	9225.37	2756.46	5924.38	1894.62	2551.01	2455.6	8353.73	5562.4	16871.5	3430.93	42490.8	25196.9	2911.44	4292.01	8393.28	13324.1		11374.4	4762.97	27170.2	3729.77	9225.37	2756.46	8024.17	3795.54
52725.8	6198.79	57776.2	6947.45	9006.69	3427.62	10107.8	1596.84	15734.9	10278.8	10857.8	10598	13288.9	1783.96	20507.4	4041.72	4869.75	29956.5	1520.25	7313		52725.8	6198.79	29073.7	4113.53	9006.69	3427.62	7480.55	3823.26	15734.9	10278.8	25363.8	13328	13288.9	1783.96	7485.78	3535.99	4694.76	4883.23	7676.76	7458.23		52725.8	6198.79	13666	2064.76	9006.69	3427.62	10211.7	4657.38
20354.2	2638.76	23137	4120.09	8673.28	1665.72	14707.8	2780.4	3708.32	4239.2	7302.68	4472	9325.86	1851.94	7846.58	3246.56	2257.5	20217.9	5914.5	7187.34		20354.2	2638.76	29579.5	5415.28	8673.28	1665.72	33006.1	3281.88	3708.32	4239.2	14328.2	6478.4	9325.86	1851.94	18719	9225.71	1717.8	1260.72	9735.6	19869.7		20354.2	2638.76	32433.9	5984.77	8673.28	1665.72	6367.13	1273.02
20267.2	4542.8	31101.1	3660.48	12305.4	5062.26	15420.8	2546.46	3083.85	3990.8	3719.1	3500.4	11862.1	6247.98	24247.4	8431.58	1442.25	2045.58	2902.5	5386.9		20267.2	4542.8	64767.8	4865.88	12305.4	5062.26	6288.59	2008.44	3083.85	3990.8	5286.05	4947.6	11862.1	6247.98	25689.8	4589.68	2380.56	21629	8835.96	24593.3		20267.2	4542.8	18376	4265.64	12305.4	5062.26	11364.4	5024.88
25970.6	3301.32	15107.4	2955.69	8634.01	3685.5	4462.15	2325.12	7277.27	9106	3769.15	5682.8	25822.6	3260.98	19625.9	1881.81	3387	6254.16	12525.8	14843.3		25970.6	3301.32	37384.3	3802.75	8634.01	3685.5	11529.2	2152.5	7277.27	9106	5831.98	5519.2	25822.6	3260.98	28591.8	5765.94	2110.92	1749.97	4257.96	2136.22		25970.6	3301.32	16441.8	4862.19	8634.01	3685.5	14174.2	2869.02
10697.6	3387.42	61348.2	7061.43	4335.87	3603.18	15471.6	2679.6	5723.41	5784.4	10717.6	6014.4	27925.9	3054.98	17169.2	3262.01	2238	12737	4854	24624.2		10697.6	3387.42	7601.44	2801.53	4335.87	3603.18	16655.1	2103.78	5723.41	5784.4	6194.65	8491.6	27925.9	3054.98	42920.4	7580.8	4635.96	3788.34	11655	7551.96		10697.6	3387.42	34225.7	5077.44	4335.87	3603.18	4423.65	2525.04
24587.6	3522.72	32618.7	3743.3	6015.24	2197.44	4647.72	2313.36	10947.9	6143.6	6602.75	6408	19908	4191.07	34179.2	6235.62	2270.25	9537.8	2635.5	4797.74		24587.6	3522.72	37424.3	4594.46	6015.24	2197.44	5610.22	2056.74	10947.9	6143.6	12721.2	7858.8	19908	4191.07	42580.1	17024.9	3383.52	2216.56	3384.36	4330.12		24587.6	3522.72	38904.3	6814.61	6015.24	2197.44	17616.1	4863.6
49357.8	4378.8	19605	6416.5	6407.94	2858.52	10037.7	2574.18	5042.73	4115.6	4601.52	5371.2	66971	6336.56	22367.1	3172.4	5273.25	34952	1260.75	4533.03		49357.8	4378.8	9870.63	3406.69	6407.94	2858.52	13622.1	5029.5	5042.73	4115.6	7967.96	7090	66971	6336.56	77941	28312.6	2220.12	2159.91	6551.16	2494.66		49357.8	4378.8	27211	5023.32	6407.94	2858.52	16024.5	3852.24
26411	3997.91	9239.23	2482.14	5289.9	2324.28	6436.43	2769.06	14038.6	9267.6	17068.6	16311.6	13147.9	2518.35	48292.3	5219.01	7284	11548.4	1557.75	1843.7		26411	3997.91	14400.5	3371.02	5289.9	2324.28	3455.76	1489.32	14038.6	9267.6	1322.09	4324.4	13147.9	2518.35	39405.1	4532	7583.52	4572.17	3761.52	6199.57		26411	3997.91	6993.91	2575.62	5289.9	2324.28	6901.51	1564.08
52268.4	5268.5	40052.3	4668.26	8368.36	2464.98	10778.5	3852.66	6423.34	3835.2	16275.5	11447.6	21636.5	4387.8	32600.7	3349.56	2106.75	5333.34	5341.5	7805.34		52268.4	5268.5	48717.1	8236.9	8368.36	2464.98	18749.5	5199.18	6423.34	3835.2	20686.8	16616.4	21636.5	4387.8	16855.1	6530.2	1690.92	11863.5	9271.92	8713.8		52268.4	5268.5	9799.02	3738.79	8368.36	2464.98	3951.64	1974.42
21025.6	3648.18	119061	8969.98	7017.01	2812.74	13001.4	3313.38	4655.42	3964.4	31236.6	15025.2	19848.9	1409.04	30417.9	3920.18	5197.5	13596	5148	18037.4		21025.6	3648.18	47239.5	3638.75	7017.01	2812.74	5460.84	2006.76	4655.42	3964.4	12830.5	13942.4	19848.9	1409.04	45389.5	9082.54	3385.2	2182.57	5499.48	16624.2		21025.6	3648.18	25235.2	5965.5	7017.01	2812.74	9714.32	2888.34
40013.8	4564.12	62262.2	5999.94	4246.55	1722.84	8923.53	2661.12	5853.54	6042.8	19133.7	8736.4	9184	3903.7	7191.4	1637.7	3954.75	13078.9	13094.2	22530.2		40013.8	4564.12	93230.8	6915.47	4246.55	1722.84	5018.09	2608.62	5853.54	6042.8	8986.67	7212	9184	3903.7	26053	33094.9	2388.96	1932.28	3323.88	5635.13		40013.8	4564.12	48008.7	5829.38	4246.55	1722.84	10587.5	4887.12
17396.6	4394.79	39511	6432.08	4842.53	1908.9	3127.74	1874.04	4763.99	4010.4	7658.42	5099.6	17808.8	4062.32	22207.2	2869.58	626.25	6194.42	1789.5	15784.8		17396.6	4394.79	40137	5246.77	4842.53	1908.9	2040.5	1559.88	4763.99	4010.4	21550	15943.6	17808.8	4062.32	22563.9	10580.2	2855.16	3702.85	5073.6	12654.6		17396.6	4394.79	16351.7	2205.39	4842.53	1908.9	9561.09	3396.96
47623.7	5190.19	17593.7	3213.17	3611.3	1550.64	15778.1	4587.24	6093.78	3584.8	14985.7	11600.4	17171.6	3990.22	16005.6	9403.9	2369.25	9065.03	1123.5	2537.92		47623.7	5190.19	46572.7	4853.58	3611.3	1550.64	3522.75	1711.5	6093.78	3584.8	3546.62	6588	17171.6	3990.22	6860.94	21435.3	6433.56	15141	7421.4	6899.97		47623.7	5190.19	14665.4	6001.17	3611.3	1550.64	10948.6	4041.24
33659	3536.25	31680.1	2815.88	6310.92	2578.8	7157.15	1449.84	5161.31	5291.6	2263.03	2301.6	19412.7	4362.05	26887.8	4443.42	2417.25	6618.78	3411.75	3609.12		33659	3536.25	16245.5	3456.71	6310.92	2578.8	17482.8	5218.92	5161.31	5291.6	2835.91	4001.6	19412.7	4362.05	28727.9	9523.38	2746.8	2248.49	6633.48	4636.03		33659	3536.25	71684.7	10932.2	6310.92	2578.8	4900.28	1841.7
9151.45	3799.06	36861.4	7660.03	9859.85	3630.48	5135.13	1832.88	7328.86	6110.4	5223.68	4780.4	30566.3	5191.2	9553.82	6362.31	2217	2361.79	7848	9608.87		9151.45	3799.06	33397.2	5703.92	9859.85	3630.48	8128.12	3422.58	7328.86	6110.4	8935.85	13909.2	30566.3	5191.2	37701.1	34041.5	3021.48	2255.7	10616.8	4262.14		9151.45	3799.06	79443.2	5848.24	9859.85	3630.48	7766.99	2433.48
20850.8	2414.08	32320	4601.84	4653.11	1230.18	7342.72	1678.74	7128.66	7592.4	10596	5712.4	15191.3	1131.97	14901.9	1348.27	4236	15470.6	1192.5	9014.56		20850.8	2414.08	7475.93	3937.64	4653.11	1230.18	4403.63	2719.5	7128.66	7592.4	8874.25	7519.2	15191.3	1131.97	14928.9	12357.9	6196.68	4114.85	4511.64	3654.44		20850.8	2414.08	32668.8	5463.25	4653.11	1230.18	9156.07	2550.66
26449.5	3383.73	91813.3	7204.11	4300.45	1157.52	13532	3609.06	17829.3	10655.6	15224.4	10883.2	15300.4	2135.19	19401.2	7770.32	3102	12067.5	1553.25	1363.72		26449.5	3383.73	11217.4	3138.96	4300.45	1157.52	13462.7	2602.74	17829.3	10655.6	4067.91	4568.8	15300.4	2135.19	30420.4	11783.2	2123.52	4277.59	9988.44	5180.9		26449.5	3383.73	14823.3	3037.69	4300.45	1157.52	4878.72	2249.94
20943.2	3696.56	15694.1	3287.79	4593.82	2415.42	19450.2	6083.7	6488.79	8187.2	2561.02	4060.8	8183.6	1804.56	12163.9	6040.95	2316	12101.5	3084.75	8383.17		20943.2	3696.56	39989.2	4735.5	4593.82	2415.42	7529.06	4533.48	6488.79	8187.2	8576.26	8058.8	8183.6	1804.56	34050.5	12064.4	3487.68	3434.02	3937.92	19793.5		20943.2	3696.56	10559.8	2488.7	4593.82	2415.42	8976.66	4407.48
24352	2498.95	17805.5	3605.95	2582.58	1222.62	3618.23	1345.68	10342.6	9022.8	5700.31	5818.8	10929	1986.87	15044.5	1479.08	1971.75	3037.47	3408.75	11779.1		24352	2498.95	40573.6	5042.18	2582.58	1222.62	15604.8	2845.92	10342.6	9022.8	4210.36	9863.6	10929	1986.87	48667.8	21945.2	7323.12	6230.47	4466.28	4247.72		24352	2498.95	41335.9	7471.02	2582.58	1222.62	8884.26	2909.76
33532.7	5506.71	19253.8	3454.66	5205.2	2160.9	10187.1	2214.24	2445.52	2268.8	8316.77	5370.4	22548.4	6533.29	13159.4	4863.66	3003.75	17982.8	3827.25	11161.1		33532.7	5506.71	9951.48	2191.04	5205.2	2160.9	5889.73	3096.24	2445.52	2268.8	9916.06	8878.4	22548.4	6533.29	13921.1	10383.4	2518.32	5591.87	423.36	23372.8		33532.7	5506.71	73746.8	6229.54	5205.2	2160.9	9873.71	3295.74
13221.7	2153.32	25108.9	2871.23	3636.71	3115.14	23555.8	1311.66	8049.58	5071.2	17243.4	4986.8	41966	9410.08	19965.4	6038.89	1395	5815.38	5169.75	11003.5		13221.7	2153.32	21190.4	5413.64	3636.71	3115.14	2922.92	1835.82	8049.58	5071.2	9452.52	7215.2	41966	9410.08	29325.7	8907.44	2498.16	4397.07	6593.16	39475.8		13221.7	2153.32	35724.1	4029.07	3636.71	3115.14	8085	2055.48
26168.4	3850.31	17308.1	3258.68	5889.73	1176.42	8487.71	3883.32	4429.04	5128	16278.6	9974	25073.1	2593.54	9894.12	6653.8	3706.5	18870.6	1475.25	3245.53		26168.4	3850.31	6205.43	3273.03	5889.73	1176.42	6055.28	2363.34	4429.04	5128	5805.8	8588.8	25073.1	2593.54	46317.7	19522.6	2898.84	2493.63	4740.12	8625.22		26168.4	3850.31	69438.6	6278.33	5889.73	1176.42	8433.04	2691.36
64507.5	7959.74	20040.8	3724.85	8624	3003	19078.3	2494.38	12011.2	7800.8	3742.97	5723.2	12430.4	6484.88	15878.5	2088.84	4752.75	14789.8	2583	6212.96		64507.5	7959.74	21465.3	3637.52	8624	3003	8417.64	3861.06	12011.2	7800.8	7957.18	3002.4	12430.4	6484.88	37106.6	2223.77	4766.16	940.39	6418.44	3408.27		64507.5	7959.74	78871.1	9049.11	8624	3003	5195.96	1670.34
31062.6	5141.4	37897.1	5719.91	6992.37	1731.24	4143.37	3153.78	4519.13	5105.6	10435.8	8348.4	28842.7	6254.16	21848.1	4987.26	3390	8382.14	3344.25	11139.4		31062.6	5141.4	12912.9	3498.53	6992.37	1731.24	9102.94	3925.74	4519.13	5105.6	14631.5	14810.8	28842.7	6254.16	42742.5	3967.56	3013.92	2424.62	4316.76	2337.07		31062.6	5141.4	45899.7	5571.9	6992.37	1731.24	7700	3522.96
39574.1	4845.38	34917.2	6129.91	6511.12	3073.56	6943.86	1771.56	4874.87	5381.2	8370.67	6932.4	31318.3	4248.75	17901.4	3155.92	2382	7842.42	1373.25	1595.47		39574.1	4845.38	26297.8	3057.78	6511.12	3073.56	9550.31	2439.36	4874.87	5381.2	14276.6	13984.8	31318.3	4248.75	23011.7	4607.19	4100.04	17591.4	4736.76	7077.13		39574.1	4845.38	36900.7	5216.02	6511.12	3073.56	10808.5	3330.18
12891.3	4646.94	12543.3	2997.92	5322.24	1934.94	3819.97	1410.36	9278.5	8232.8	6861.47	5293.6	22962.5	9402.87	7796.56	899.19	2722.5	25621.2	1101.75	2164.03		12891.3	4646.94	45848.1	4526.4	5322.24	1934.94	7535.99	2255.4	9278.5	8232.8	8195.88	6289.6	22962.5	9402.87	38075.1	14975.2	5790.96	3415.48	6208.44	8658.18		12891.3	4646.94	87946.3	10399.2	5322.24	1934.94	6300.14	1619.52
7037.8	1532.17	59560.3	3965.93	1390.62	1022.7	8143.52	2706.06	5416.95	4442	17331.2	9936.8	12570.6	2009.53	75379.3	9765.43	7045.5	20449.6	2160	7606.55		7037.8	1532.17	41480.7	3481.72	1390.62	1022.7	29319.3	5365.92	5416.95	4442	6635.86	3154	12570.6	2009.53	75648.3	22646.6	1496.88	6933.96	2252.88	9566.64		7037.8	1532.17	29892.9	6308.26	1390.62	1022.7	7952.56	3789.24
19946.8	3887.21	49255.4	6200.02	4988.06	1558.62	12594.1	2869.44	8859.62	5942.8	19535.7	10185.2	20905.9	4031.42	24846	5839.07	3556.5	5389.99	1691.25	11341.3		19946.8	3887.21	8098.09	1756.03	4988.06	1558.62	6576.57	2332.26	8859.62	5942.8	9688.91	9936.8	20905.9	4031.42	42421.1	7108.03	2795.52	11447.4	2769.48	5100.56		19946.8	3887.21	25601.7	5286.95	4988.06	1558.62	22338.5	3125.22
30217.1	3081.97	26699.8	4702.29	8550.85	1780.38	10167.8	2526.72	15217.5	11346.4	6936.16	6457.6	19937.5	5345.7	14587	3411.36	2820	5228.28	3495.75	17685.1		30217.1	3081.97	48728.7	4965.51	8550.85	1780.38	6332.48	2861.88	15217.5	11346.4	14634.6	8319.6	19937.5	5345.7	51785.5	16745.7	5083.68	4017	10387.4	6731.05		30217.1	3081.97	43595.9	3929.03	8550.85	1780.38	6729.03	2464.14
25051.2	3104.93	43862.3	4956.08	9200.73	3605.28	9973.04	2984.94	3901.59	6375.6	5559.4	7845.2	30014.5	3697.7	18696.8	3827.48	4887	3922.24	2660.25	17650.1		25051.2	3104.93	92730.3	8431.65	9200.73	3605.28	5182.87	1370.04	3901.59	6375.6	14309.7	8952	30014.5	3697.7	33397	10785.1	2146.2	2726.41	5507.04	15866.1		25051.2	3104.93	23591.3	6377.96	9200.73	3605.28	11833.4	3680.04
23002.2	3305.83	30088.5	5129.1	14986.5	4999.68	8162	3048.36	5885.88	5266.8	7502.88	3280.4	22035.9	1801.47	8401.72	7233.69	2937.75	7425.27	2469	7888.77		23002.2	3305.83	58862.6	4257.44	14986.5	4999.68	8024.17	3560.34	5885.88	5266.8	9884.49	6819.2	22035.9	1801.47	54304.5	18315.5	5276.04	2076.48	11103.1	7432.48		23002.2	3305.83	20420.4	5324.26	14986.5	4999.68	5630.24	1606.92
12157.5	2116.01	36699	4995.44	7161	4450.32	1392.93	1617.42	8704.08	701.2	4539.92	4673.6	14089.2	2498.78	21024.8	12723.6	3734.25	28609.3	4427.25	12253.9		12157.5	2116.01	30215.6	5516.14	7161	4450.32	8038.8	3627.54	8704.08	701.2	9410.94	8689.2	14089.2	2498.78	26770.5	24302.8	3539.76	3080.73	3981.6	4983.14		12157.5	2116.01	11688.6	2029.91	7161	4450.32	3529.68	2102.52
5102.79	2254.18	25532.4	3957.73	5935.16	1700.16	12907.5	2669.1	5239.85	4421.2	14776.3	7612	22342.5	3135.32	17484.9	2227.89	7572.75	9263.82	946.5	10816		5102.79	2254.18	39106.8	3411.2	5935.16	1700.16	14419	3240.3	5239.85	4421.2	4787.09	4430	22342.5	3135.32	43448.5	19982	2341.08	3425.78	6301.68	11715.2		5102.79	2254.18	13662.9	4296.8	5935.16	1700.16	11808.7	3500.28
49198.4	5298.84	79948.3	7225.43	7951.79	2005.92	12363.9	2359.56	9966.11	5732.8	13006.8	7906	9426.72	2156.82	15354.5	3014.81	9412.5	16351.2	1596.75	5608.35		49198.4	5298.84	8414.56	2696.16	7951.79	2005.92	6872.25	1597.68	9966.11	5732.8	10298.8	5499.6	9426.72	2156.82	40191.5	9350.34	2137.8	5040.82	4151.28	10718.2		49198.4	5298.84	32409.3	6457.09	7951.79	2005.92	19020.5	3306.24
16879.9	3254.58	31155	4313.61	11652.4	3944.64	11825.7	2827.02	4467.54	3872	1710.17	1799.2	39857.7	2294.84	31351.9	6335.53	3648	5593.93	1569.75	5835.98		16879.9	3254.58	8848.07	4191.02	11652.4	3944.64	10232.5	3264.24	4467.54	3872	9489.48	9887.2	39857.7	2294.84	60479.1	18188.8	3448.2	4573.2	7283.64	6547.71		16879.9	3254.58	24032.5	2671.56	11652.4	3944.64	2239.16	837.9
13221.7	4506.72	44087.1	4287.78	9057.51	3494.82	29788.2	5120.64	4773.23	5705.2	5977.51	7431.2	9771.12	1495.56	9809.66	35850.2	2678.25	5471.36	4919.25	12824.5		13221.7	4506.72	10572.1	3081.97	9057.51	3494.82	13634.4	3518.34	4773.23	5705.2	24000.9	14595.2	9771.12	1495.56	36693.4	14782.6	2771.16	12714.3	7208.04	4343.51		13221.7	4506.72	64625.3	4448.09	9057.51	3494.82	7070.14	3401.58
5644.87	1797.44	22936	4082.78	4135.67	2567.04	17793.9	5387.34	2686.53	5459.2	11429.9	8638.4	11735.8	683.92	11581.7	3298.06	4558.5	4807.01	1947	5251.97		5644.87	1797.44	23087.7	5421.02	4135.67	2567.04	6780.62	2027.76	2686.53	5459.2	3816.89	7366.4	11735.8	683.92	39985.7	11917.1	4767	4249.78	1638	8508.83		5644.87	1797.44	22003.5	5444.8	4135.67	2567.04	4226.53	1813.98
30917.8	4659.24	11697.8	3533.38	7101.71	3286.92	5663.35	1696.8	10416.6	6448.4	12797.4	12130.8	17584.1	5035.67	21333.9	11744.1	8691.75	16396.6	1318.5	1117.55		30917.8	4659.24	10782.3	3802.75	7101.71	3286.92	11619.3	4024.02	10416.6	6448.4	8501.57	8772	17584.1	5035.67	43060.7	5559.94	2387.28	5670.15	10889.8	10283.5		30917.8	4659.24	20902.4	4293.52	7101.71	3286.92	2224.53	945.84
13894.6	4257.03	61272	4867.52	3473.47	1924.86	8309.84	3021.48	1283.59	3412	13133.1	6658	16588.6	4387.8	11665.3	973.35	3472.5	5033.61	2633.25	6312.87		13894.6	4257.03	12537.1	2158.24	3473.47	1924.86	6352.5	3133.62	1283.59	3412	14293.5	6681.6	16588.6	4387.8	49839.6	8684.96	3160.92	2822.2	5014.8	9533.68		13894.6	4257.03	26371	5166.82	3473.47	1924.86	4010.16	1511.58
48982.8	5493.18	9889.11	1945.86	8207.43	2693.04	12223.8	3366.3	3082.31	3494.4	1804.88	2791.6	22266.3	15939.2	36891.8	4403.25	4272.75	10440.1	4072.5	14336.6		48982.8	5493.18	26355.6	3378.4	8207.43	2693.04	13155.4	4143.3	3082.31	3494.4	13527.4	21800.8	22266.3	15939.2	27786.5	7423.21	6969.48	5198.41	7605.36	31971.2		48982.8	5493.18	37015.4	6626.42	8207.43	2693.04	10855.5	2538.06
27972.6	3845.8	65422.3	5423.89	15521.7	2718.24	7152.53	3299.94	5292.21	8188	1844.92	3348.4	15748.1	5914.26	51263.1	6948.38	2478.75	7071.98	7600.5	33283.4		27972.6	3845.8	66392.5	6255.37	15521.7	2718.24	4556.09	2550.24	5292.21	8188	4532.99	8196	15748.1	5914.26	38294.8	10205.2	2838.36	2320.59	6874.56	7246.05		27972.6	3845.8	22417.8	4665.39	15521.7	2718.24	9457.91	4484.76
39735.8	4267.69	15473.9	4075.81	6074.53	3197.04	12447	2410.8	2416.26	2778	17108.6	11711.6	12072.9	1564.57	35264.1	2830.44	6108.75	22886.6	7225.5	11563.8		39735.8	4267.69	9959.18	2531.75	6074.53	3197.04	10462.8	2442.3	2416.26	2778	4565.33	3752	12072.9	1564.57	24154.7	20178.7	4036.2	2885.03	10309.3	67696.8		39735.8	4267.69	8056.51	3011.45	6074.53	3197.04	6664.35	2078.16
12465.5	2869.59	31703.2	3889.26	5239.85	1086.12	17650.7	3882.06	3602.06	8694.4	11279	8464.4	10906.8	4902.8	29992.3	5451.79	5448	12101.5	3253.5	18133.2		12465.5	2869.59	50118.5	8188.93	5239.85	1086.12	19996.1	3649.8	3602.06	8694.4	3606.68	6120	10906.8	4902.8	50885.9	17434.8	4312.56	4044.81	594.72	14192.4		12465.5	2869.59	18864.2	6636.67	5239.85	1086.12	25544	6641.88
23352.6	3486.64	44447.5	6184.44	3097.71	2713.62	2813.58	2089.08	2647.26	662	16702.8	12464.4	11967.9	3041.59	28989.5	3323.81	3555.75	9659.34	5365.5	15898		23352.6	3486.64	12380.1	2422.28	3097.71	2713.62	6438.74	1540.56	2647.26	662	10614.5	10438.8	11967.9	3041.59	77595.8	25889	1670.76	6355.1	1061.76	8305.92		23352.6	3486.64	54101.7	7680.53	3097.71	2713.62	11180.4	3845.94
14212.7	2340.69	57817	6332.86	6748.28	2206.26	11463.8	2573.76	11376.8	7968.8	15993.7	7766.4	26764	4894.56	27470.8	2769.67	2806.5	18381.4	1095.75	11577.2		14212.7	2340.69	22016.6	3479.26	6748.28	2206.26	10490.5	2835	11376.8	7968.8	5721.87	5030.8	26764	4894.56	9268.46	11257.9	2792.16	7776.5	648.48	2446.25		14212.7	2340.69	8750.28	3167.66	6748.28	2206.26	2530.99	1093.26
18394.5	2774.47	34784.8	6775.66	3007.62	805.98	3364.13	2549.4	6407.94	6590	7022.4	5304.8	13944.9	4377.5	10464	2070.3	5782.5	19649.3	5922.75	10296.9		18394.5	2774.47	43575.1	6259.06	3007.62	805.98	13903.9	3244.92	6407.94	6590	12243.8	8061.2	13944.9	4377.5	41544.5	9734.53	5330.64	2229.95	2891.28	2774.82		18394.5	2774.47	25785	5448.49	3007.62	805.98	16449.5	3968.16
5914.37	2145.12	84721.6	6302.52	5523.21	3219.72	3906.98	1244.04	5966.73	4593.6	9984.59	9228.4	14085.1	3733.75	17744.8	4318.79	3014.25	5859.67	1508.25	2739.8		5914.37	2145.12	93527.3	7360.32	5523.21	3219.72	6922.3	3057.6	5966.73	4593.6	24167.2	7926	14085.1	3733.75	30017.7	3498.91	3786.72	8437.76	8239.56	67700.9		5914.37	2145.12	89734.3	8278.31	5523.21	3219.72	2050.51	1422.12
26366.3	4469	8209.74	3185.7	4996.53	2459.1	6117.65	2076.48	5500.88	5426	10499.7	6591.2	7137.28	1757.18	34904.1	6341.71	3206.25	8364.63	5945.25	15476.8		26366.3	4469	5938.24	2613.75	4996.53	2459.1	2558.71	995.4	5500.88	5426	9533.37	6830	7137.28	1757.18	43957.7	5297.29	4332.72	7139.96	7582.68	5644.4		26366.3	4469	8255.94	4249.65	4996.53	2459.1	3398.01	1829.94
16546.5	4289.01	10788.5	2425.15	4002.46	3117.66	6984.67	3219.3	1938.09	5336.8	13107.7	10401.6	12933.9	4472.26	10405	1298.83	5030.25	9020.74	3204	6759.89		16546.5	4289.01	77849.3	5799.86	4002.46	3117.66	10783.1	3889.62	1938.09	5336.8	1328.25	6185.2	12933.9	4472.26	45095.1	20648.4	5234.88	7552.99	3311.28	26433.9		16546.5	4289.01	33951.6	4862.6	4002.46	3117.66	8929.69	2123.1
29223	4440.3	79882.1	4676.46	9516.43	4976.58	18399.9	2954.7	4045.58	6933.2	7870.94	5975.6	5070.88	6271.67	35488.8	8211.16	6032.25	9873.58	2517.75	10243.3		29223	4440.3	18512.3	5992.15	9516.43	4976.58	3527.37	1460.34	4045.58	6933.2	9299.29	7424.4	5070.88	6271.67	19281.5	15222.4	5433.96	7225.45	2483.04	7444.84		29223	4440.3	59097.5	6915.88	9516.43	4976.58	4174.94	2486.82
15739.6	4147.56	67687.6	8883.06	7297.29	2806.86	13217.8	3973.62	15285.3	6826.8	15209.8	8009.6	13190.5	5629.98	31194.4	5388.96	7853.25	28002.6	4893.75	15984.6		15739.6	4147.56	68821.1	4121.32	7297.29	2806.86	8388.38	2774.94	15285.3	6826.8	8459.99	8653.6	13190.5	5629.98	43615.8	2666.67	5673.36	6087.3	3459.12	3897.52		15739.6	4147.56	40607.5	4086.06	7297.29	2806.86	3633.63	792.96
6498.8	2562.91	8055.74	3852.36	6253.17	3312.54	6454.14	2423.82	2052.05	2528	6336.33	6246.8	38239.9	5164.42	23528.3	4516.55	1782.75	477.92	3822	13950.3		6498.8	2562.91	32754.3	3771.18	6253.17	3312.54	8725.64	2454.06	2052.05	2528	5550.93	5142	38239.9	5164.42	49403.4	44167.4	448.56	3326.9	5307.96	6325.23		6498.8	2562.91	59447.1	8958.5	6253.17	3312.54	4163.39	2000.88
22504	3111.08	67962.5	6283.25	5720.33	3608.64	21346.7	3988.74	5151.3	5797.2	9631.16	5112	32910.7	3182.7	46768.7	2042.49	5232.75	10270.1	1776.75	5637.19		22504	3111.08	42075.1	5878.17	5720.33	3608.64	10696.1	2678.76	5151.3	5797.2	2559.48	2835.2	32910.7	3182.7	33011.6	7345.96	1052.52	2542.04	6762	6266.52		22504	3111.08	60050.8	7702.26	5720.33	3608.64	4187.26	2204.58
13422.6	1796.21	31661.6	3917.55	14243.5	4962.72	14633.8	3657.78	8112.72	5938.8	2174.48	3228.4	16565.6	5144.85	13082.3	2050.73	680.25	10828.4	2325.75	7016.36		13422.6	1796.21	10870.9	3871.63	14243.5	4962.72	8087.31	2226.84	8112.72	5938.8	9114.49	3571.2	16565.6	5144.85	25554.5	13576.4	3831.24	6270.64	6855.24	8094.77		13422.6	1796.21	29337.8	5623.97	14243.5	4962.72	9750.51	2808.12
7970.27	1419.01	35835	3377.17	2715.79	2459.1	9901.43	2772.84	5096.63	4065.6	7624.54	7012	17370.9	3495.82	11066.7	2182.57	4835.25	16264.7	4591.5	13819.5		7970.27	1419.01	50527.4	3328.38	2715.79	2459.1	9305.45	2274.72	5096.63	4065.6	31969.6	22224.8	17370.9	3495.82	36453.1	6167.64	1100.4	3795.55	488.04	3125.02		7970.27	1419.01	64248.8	7043.39	2715.79	2459.1	2024.33	2084.88
6923.84	3623.17	31831	6560	7137.13	2357.04	8068.06	2369.64	13793.8	11997.2	15849.7	11740.8	21918.6	12251.8	27045.2	3275.4	5846.25	5668.09	3304.5	11681.2		6923.84	3623.17	10934	3619.89	7137.13	2357.04	5634.09	3010.98	13793.8	11997.2	5317.62	13172	21918.6	12251.8	38035.7	14196.5	4165.56	3287.76	4510.8	6919.54		6923.84	3623.17	22581.8	3787.58	7137.13	2357.04	8781.85	2271.36
4140.29	1770.38	13884.6	3989.71	4921.84	2105.88	18264.4	3513.3	5878.95	2747.6	2838.22	4418	14544.3	5350.85	17532.4	1518.22	3645.75	4627.79	5352	11626.6		4140.29	1770.38	32882.1	6321.38	4921.84	2105.88	10910.1	3219.72	5878.95	2747.6	5521.67	4751.2	14544.3	5350.85	62382.3	13702.1	1288.56	1731.43	8258.88	15016.4		4140.29	1770.38	9697.38	2067.63	4921.84	2105.88	14376.7	3202.08
13408.8	1933.56	44129.5	5570.26	10285.7	1858.5	5108.18	1676.22	5169.01	5887.6	29586.5	12953.2	22024.4	2684.18	28289.2	3739.93	3458.25	6549.77	3554.25	13867.9		13408.8	1933.56	14354.3	3960.6	10285.7	1858.5	9182.25	274.26	5169.01	5887.6	10483.5	9492	22024.4	2684.18	62160.9	13260.2	2037	7303.73	2225.16	5333.34		13408.8	1933.56	18381.4	3489.51	10285.7	1858.5	9681.21	3276.84
21152.7	5314.83	95423.8	6906.86	7395.08	2576.28	8952.79	2173.5	3679.83	4398.4	13671.3	13162	8892.08	4017	24682	9321.5	2556	3957.26	3327.75	37810.3		21152.7	5314.83	42014.3	9591.13	7395.08	2576.28	7656.11	2827.44	3679.83	4398.4	4845.61	7760	8892.08	4017	44366.1	37756.7	3133.2	6426.17	9090.48	5786.54		21152.7	5314.83	29511.8	4905.65	7395.08	2576.28	11459.1	4131.54
38585.5	4446.45	18354.5	3049.99	9009	2779.14	5633.32	1531.74	6126.89	5906	6121.5	3816.8	18841.1	3635.9	7466.1	1618.13	5205	8332.7	3745.5	18964.4		38585.5	4446.45	19645.8	2277.96	9009	2779.14	3305.61	1430.52	6126.89	5906	10210.2	8966	18841.1	3635.9	26710.7	8983.66	2024.4	4048.93	2040.36	15060.7		38585.5	4446.45	18576.3	6750.65	9009	2779.14	6894.58	3194.1
42440.9	5934.34	38290.6	5051.2	8276.73	2803.5	4532.99	1437.24	7733.11	9955.6	7001.61	5846	33001.7	16969.2	26111.3	3375.31	4808.25	2793.36	5467.5	6389.09		42440.9	5934.34	22961.4	4940.91	8276.73	2803.5	4300.45	1578.36	7733.11	9955.6	9524.9	7228.8	33001.7	16969.2	34123.5	16438.8	5802.72	6964.86	4666.2	37557.9		42440.9	5934.34	45905.9	3193.9	8276.73	2803.5	34313.5	5704.44
8568.56	3910.17	36053.7	4985.19	4632.32	2555.7	4680.83	2148.3	5209.82	3549.2	6397.93	3238	16862.5	9533.68	24553.3	2424.62	4071.75	10819.1	1815	1689.2		8568.56	3910.17	15355.3	5437.01	4632.32	2555.7	10428.9	2982.42	5209.82	3549.2	5103.56	4940.4	16862.5	9533.68	72707.8	46751.7	2878.68	1607.83	667.8	3252.74		8568.56	3910.17	21444.5	2542	4632.32	2555.7	11139.6	4317.6
23648.2	3460.81	24496.8	4324.27	9621.92	2352.84	10222.5	3296.58	7825.51	5875.6	25488.5	12396	23032.2	7183.22	12264.7	2632.68	3504	7761.05	3936	13929.7		23648.2	3460.81	11195	2320.6	9621.92	2352.84	10439.7	3556.56	7825.51	5875.6	13582.8	7693.2	23032.2	7183.22	41439.5	7505.61	2508.24	3591.61	3559.92	6664.1		23648.2	3460.81	31433.7	7140.97	9621.92	2352.84	7228.76	2642.64
39054.4	5204.54	55195.9	6554.26	8386.84	2372.16	23485.8	2575.86	8260.56	5050	3757.6	4448	16811.6	3311.45	25525.8	8393.47	4542	15347	2847	15079.2		39054.4	5204.54	9571.87	2754.79	8386.84	2372.16	3527.37	1640.94	8260.56	5050	17251.8	13824.8	16811.6	3311.45	25724.2	10904.6	3944.64	11841.9	6588.96	7412.91		39054.4	5204.54	28452.3	6786.32	8386.84	2372.16	6370.21	2621.22
63307.9	5587.48	36574.2	4771.17	2594.13	1330.56	52099	5512.08	3291.75	2213.6	7118.65	6726.8	14776.4	3009.66	14011.3	1799.41	1200.75	8957.91	4988.25	14391.2		63307.9	5587.48	49439.4	4852.76	2594.13	1330.56	8431.5	2591.4	3291.75	2213.6	3744.51	2198.4	14776.4	3009.66	37268.2	6884.52	3832.08	6062.58	1724.52	14061.6		63307.9	5587.48	32944.4	5673.17	2594.13	1330.56	12571	2589.72
4865.63	1978.25	56492.6	8746.94	8866.55	1378.86	5296.83	1800.12	2085.16	5804.4	604.45	3665.6	14793.6	1966.27	24329.4	4276.56	6758.25	15114.2	4490.25	21011		4865.63	1978.25	24385.9	3831.86	8866.55	1378.86	12105.9	3323.88	2085.16	5804.4	5743.43	1560.8	14793.6	1966.27	32065.3	5196.35	3133.2	1171.11	4350.36	31528.3		4865.63	1978.25	61303.5	5920.81	8866.55	1378.86	7983.36	3434.76
7629.93	2225.07	19094.5	4027.43	18215.1	3057.18	10703	2126.46	4777.85	6978.4	6552.7	5990.8	18186	4783.32	30881.2	2175.36	3715.5	8339.91	2604.75	10778.9		7629.93	2225.07	8071.91	2777.34	18215.1	3057.18	5725.72	3532.2	4777.85	6978.4	15908.2	13963.6	18186	4783.32	80337	22135.7	4334.4	4177.68	990.36	9148.46		7629.93	2225.07	81148	8606.72	18215.1	3057.18	9594.97	4263.42
65845	5692.44	77249.5	7315.22	9657.34	683.76	9594.97	3433.5	2504.81	4965.6	1537.69	4935.2	24092.4	6509.6	13878.5	6466.34	4779	6726.93	2160.75	6199.57		65845	5692.44	12744.3	3282.05	9657.34	683.76	10529	2129.82	2504.81	4965.6	4128.74	7662.4	24092.4	6509.6	60152.7	19429.9	3128.16	6110.99	8547	6519.9		65845	5692.44	40500.5	6406.25	9657.34	683.76	12089.8	2341.08
5552.47	2202.93	45209	5188.14	3441.13	1299.48	4449.06	1846.74	702.24	4351.6	16119.2	10548.4	17818.6	3910.91	26871.4	5694.87	5927.25	5498.14	3671.25	11565.9		5552.47	2202.93	38103.4	3709.68	3441.13	1299.48	5936.7	2002.98	702.24	4351.6	12177.5	11904.8	17818.6	3910.91	53098.3	19864.6	4576.32	5192.23	6402.48	3224.93		5552.47	2202.93	42103.6	4359.94	3441.13	1299.48	10537.5	5041.68
5934.39	3716.65	43039.1	7079.47	8475.39	1574.58	7799.33	2143.68	3250.17	3208.8	7304.22	5286	20012.1	1894.17	18795.2	4053.05	6750.75	3453.59	2506.5	6654.83		5934.39	3716.65	19354.7	3104.11	8475.39	1574.58	7786.24	1219.26	3250.17	3208.8	7625.31	8037.2	20012.1	1894.17	34652.4	11473.2	3163.44	12534.1	6277.32	8426.43		5934.39	3716.65	31239.7	5827.74	8475.39	1574.58	11321.3	3017.28
8247.47	3390.29	21295.9	4136.49	6014.47	2084.46	14151.1	2283.54	10951.7	9508.4	9198.42	6239.6	8695.28	2622.38	38080	14122.3	3504.75	2954.04	3998.25	12675.2		8247.47	3390.29	24488.3	4563.3	6014.47	2084.46	6981.59	2232.3	10951.7	9508.4	4683.14	6820.4	8695.28	2622.38	37533	10508.1	4622.52	1589.29	21027.7	37899.9		8247.47	3390.29	38978.2	3719.11	6014.47	2084.46	10704.5	3567.9
12154.4	2623.59	27980.3	4867.11	5495.49	6229.86	2652.65	1182.3	1204.28	2974.8	23412.6	17412	25971	5752.55	41796.2	9882.85	3691.5	1275.14	4607.25	20492.9		12154.4	2623.59	22286.1	2481.32	5495.49	6229.86	7780.08	2877	1204.28	2974.8	12190.6	10292.8	25971	5752.55	39920.1	30655.9	6508.32	6627.02	13872.6	16378		12154.4	2623.59	48355.2	6824.86	5495.49	6229.86	4006.31	1997.94
9594.97	3039.74	47776.2	3521.08	3234	1597.68	6729.8	1999.62	6287.05	6011.6	7323.47	5981.6	19266.7	7410.85	15161.8	2163	7687.5	4976.96	4006.5	11473.2		9594.97	3039.74	10542.1	3822.43	3234	1597.68	15088.1	4331.04	6287.05	6011.6	3872.33	5167.6	19266.7	7410.85	24494.2	3768.77	3118.08	10526.6	3623.76	1892.11		9594.97	3039.74	46285.5	6795.75	3234	1597.68	3865.4	1879.92
8928.92	1550.62	51998.9	5282.44	7371.98	2373	19360.1	3024.42	5595.59	8471.6	17604.5	11829.2	34950.9	6400.42	10422.2	1876.66	2478	7255.32	2610.75	9220.56		8928.92	1550.62	22858.2	4348.46	7371.98	2373	21237.4	4617.06	5595.59	8471.6	13994.8	10569.2	34950.9	6400.42	44490.7	12669	3390.24	6339.65	4198.32	14719.7		8928.92	1550.62	8613.99	3191.03	7371.98	2373	5353.04	3387.3
10478.2	2758.48	34034.8	5061.45	15632.5	2589.3	4497.57	1704.36	11057.2	7577.6	11352.9	7016.8	9331.6	3143.56	41710.1	1596.5	2199	11975.8	1665.75	9694.36		10478.2	2758.48	29032.1	4763.38	15632.5	2589.3	20674.5	5210.94	11057.2	7577.6	4338.95	4214.8	9331.6	3143.56	30445	11214.6	1853.88	4614.4	3976.56	13265.4		10478.2	2758.48	20869.3	3011.04	15632.5	2589.3	3317.16	1929.06
19583.4	3852.36	22368.5	6262.34	9764.37	2194.08	13616.7	4062.24	2668.82	3051.6	20813.1	15990.4	24187.5	6396.3	22260.5	10964.3	6137.25	11508.2	1278	6172.79		19583.4	3852.36	16401.8	3315.26	9764.37	2194.08	10987.1	3275.58	2668.82	3051.6	6464.92	6232	24187.5	6396.3	74148.5	16233.8	4378.08	25931.3	4138.68	17055.8		19583.4	3852.36	27754.6	3168.07	9764.37	2194.08	21754	4935.84
41324.4	6066.36	72280.7	9568.99	6415.64	1297.8	14981.9	2573.34	5538.61	5576.8	8209.74	9758.4	18519.7	3196.09	10363.2	4152.96	4488.75	2864.43	6180.75	19977.9		41324.4	6066.36	16112.3	2742.08	6415.64	1297.8	7482.86	2323.44	5538.61	5576.8	19189.9	6454.4	18519.7	3196.09	15805.5	5640.28	5410.44	12757.6	1975.68	14162.5		41324.4	6066.36	31000.2	7550.15	6415.64	1297.8	4147.22	1527.96
5591.74	3293.94	47851.6	7535.39	3955.49	2656.5	8079.61	2131.08	834.68	2772	6949.25	6740	20105.6	1511.01	20392.6	7155.41	2102.25	7360.38	3423	24301.8		5591.74	3293.94	19443.3	4240.22	3955.49	2656.5	6836.06	2510.34	834.68	2772	6575.8	7673.6	20105.6	1511.01	33061.6	3893.4	7855.68	25396.7	4535.16	5015.07		5591.74	3293.94	9878.33	3423.09	3955.49	2656.5	6248.55	3237.78
31469.1	3145.52	40573.6	4948.29	7282.66	2743.44	9775.92	2988.3	2598.75	5424	6214.67	5492.4	13532.5	5079.96	22094.9	9768.52	5501.25	12666.9	2001	17932.3		31469.1	3145.52	12531	2457.13	7282.66	2743.44	1555.4	1539.72	2598.75	5424	3398.78	14914.8	13532.5	5079.96	33985.7	11680.2	4281.48	7617.88	9412.2	7640.54		31469.1	3145.52	29546.4	5498.1	7282.66	2743.44	8515.43	2117.22
10259.5	1977.84	37762.3	4848.25	10891.6	2726.64	14822.5	2750.16	3769.92	4414	12843.6	8474	12751	5180.9	13270.9	3809.97	3274.5	8545.91	3495.75	12005.7		10259.5	1977.84	33413.4	4892.94	10891.6	2726.64	12837.4	3039.96	3769.92	4414	11345.2	4141.2	12751	5180.9	38416.2	13412.7	3680.88	2897.39	8324.4	4206.52		10259.5	1977.84	10883.2	3909.76	10891.6	2726.64	3269.42	2172.24
9511.04	2629.33	25909	5991.74	10013.8	3172.68	15640.2	4381.86	17807.8	13041.2	12453.2	6432.8	17170.8	1339	23450.4	4170.47	7431	24538.7	5571.75	16116.4		9511.04	2629.33	82813.5	7403.37	10013.8	3172.68	14050.2	4196.22	17807.8	13041.2	5292.98	2147.2	17170.8	1339	9609.58	16451.2	1452.36	3465.95	2833.32	9399.78		9511.04	2629.33	56243.1	6329.17	10013.8	3172.68	11526.1	3433.08
31548.4	3712.55	29037.5	4791.67	3657.5	2038.26	17692.3	5623.38	5430.81	6323.2	4122.58	4350.8	15274.1	3993.31	14127.8	1032.06	4506	23852.7	3476.25	4402.22		31548.4	3712.55	96143.7	6589.11	3657.5	2038.26	3385.69	2192.4	5430.81	6323.2	21757.9	17045.2	15274.1	3993.31	51901.9	10460.7	4134.48	13658.8	5080.32	4350.72		31548.4	3712.55	13689.8	2696.57	3657.5	2038.26	7995.68	2345.28
32192.2	5046.28	66944.6	9768.66	6052.2	2546.88	7430.5	1847.58	7580.65	6628.4	2440.13	2797.6	33884.9	5871	22832.9	3853.23	2123.25	11100.3	2376.75	6356.13		32192.2	5046.28	32289.9	5380.02	6052.2	2546.88	13148.5	2603.58	7580.65	6628.4	36450.3	24195.6	33884.9	5871	21414.3	17341.1	2136.12	2140.34	7949.76	17417.3		32192.2	5046.28	66688.2	6254.14	6052.2	2546.88	6507.27	4826.64
15232.9	3808.49	70114.7	7812.14	4981.9	1482.18	3357.2	1504.02	1139.6	1783.2	6299.37	6626.4	10124.5	3368.1	11616.9	4609.25	4953	8833.28	4050	10753.2		15232.9	3808.49	10158.6	3910.58	4981.9	1482.18	2712.71	3522.96	1139.6	1783.2	33841.5	15325.2	10124.5	3368.1	30013.6	11818.2	4691.4	2958.16	4583.04	6732.08		15232.9	3808.49	71900.3	3970.85	4981.9	1482.18	4051.74	1847.58
5315.31	2170.95	106807	8502.17	3943.94	1782.06	4161.85	2173.5	2718.87	5210.8	6555.78	5138.4	10195.9	2256.73	8555.06	1121.67	4298.25	7330.51	987	6495.18		5315.31	2170.95	24442.9	2505.92	3943.94	1782.06	11647	5224.8	2718.87	5210.8	19328.5	11820	10195.9	2256.73	30259.6	11394.9	3129	4396.04	5233.2	25148.5		5315.31	2170.95	65955.1	6217.24	3943.94	1782.06	10595.2	3388.56
5065.06	2935.19	12192.9	3731.82	10060.8	2889.18	16975.4	3703.56	15495.5	12340.8	6618.92	4077.2	20446.7	2550.28	14871.5	6623.93	2795.25	1250.42	1812.75	7315.06		5065.06	2935.19	7521.36	2389.07	10060.8	2889.18	6704.39	2922.36	15495.5	12340.8	61520.7	17150.8	20446.7	2550.28	58300.4	18542.1	4013.52	1101.07	8695.68	5194.29		5065.06	2935.19	20535.1	3712.55	10060.8	2889.18	16993.9	5543.58
31342.1	4027.43	28379.9	5070.88	2115.96	2212.98	11550	3730.44	810.81	2208	3826.9	5176.8	17848.9	4554.66	10019.6	3493.76	2016	7364.5	3272.25	6808.3		31342.1	4027.43	39154.5	6566.56	2115.96	2212.98	28614	3080.7	810.81	2208	12540.2	26395.6	17848.9	4554.66	17135.5	4439.3	4246.2	5557.88	6076.56	23936.2		31342.1	4027.43	50979.4	7148.76	2115.96	2212.98	5399.24	2471.28
42336.9	3775.28	16505.7	2769.96	6841.45	1581.3	13640.5	4286.52	5577.88	2561.6	9050.58	9764.8	16436.9	3816.15	16919.9	5623.8	4277.25	4685.47	1164.75	2301.02		42336.9	3775.28	48858	5347.63	6841.45	1581.3	12661.9	2958.9	5577.88	2561.6	4237.31	6476	16436.9	3816.15	25307.7	5118.07	5373.48	7250.17	7391.16	19683.3		42336.9	3775.28	17581.4	3908.12	6841.45	1581.3	30846.2	7011.9
45785	5489.9	30534.3	4084.42	3879.26	2766.54	6925.38	1224.3	5253.71	8421.6	9247.7	6663.6	12090.1	1224.67	25634	7362.44	5357.25	13379.7	3817.5	8924.95		45785	5489.9	9739.73	1823.68	3879.26	2766.54	10477.4	5995.5	5253.71	8421.6	8198.96	10059.2	12090.1	1224.67	18938.7	5236.52	3591.84	853.87	5241.6	2969.49		45785	5489.9	32922.1	4843.74	3879.26	2766.54	6743.66	2362.5
39268.5	4490.73	77381.9	6981.07	8235.15	2857.68	10612.1	2882.04	4104.1	2563.6	5328.4	4971.6	11020.8	2070.3	18268	5384.84	2887.5	20278.6	2452.5	6378.79		39268.5	4490.73	21186.5	3900.74	8235.15	2857.68	13483.5	3948	4104.1	2563.6	4011.7	4527.2	11020.8	2070.3	64816.9	19633.9	3060.12	3670.92	4966.92	6031.68		39268.5	4490.73	55051.1	6725.23	8235.15	2857.68	8127.35	3843.42
8333.71	3985.61	44214.9	6328.76	5269.11	2686.74	9054.43	1626.24	12530.2	9051.2	5510.12	5004	15115.1	941.42	12991.3	5221.07	12406.5	14670.3	4129.5	7275.92		8333.71	3985.61	33215.5	4084.01	5269.11	2686.74	6371.75	2073.96	12530.2	9051.2	3480.4	1174.8	15115.1	941.42	8164.74	8909.5	7524.72	18649.2	4210.92	5307.59		8333.71	3985.61	37626.1	7624.77	5269.11	2686.74	7535.99	3352.02
8684.83	1899.53	23475.8	4233.25	5952.87	2055.06	9294.67	2344.02	2796.64	2996.4	5781.16	5250.4	25722.6	5558.91	19258.5	1513.07	6204.75	15039	1023	5925.59		8684.83	1899.53	14014	2716.25	5952.87	2055.06	8322.93	2304.54	2796.64	2996.4	7627.62	11855.6	25722.6	5558.91	56654.6	12655.6	3287.76	4574.23	3135.72	8407.89		8684.83	1899.53	32460.9	4740.01	5952.87	2055.06	4704.7	2357.04
10907	1795.8	22434.7	3610.87	5456.22	1811.88	5135.9	1678.32	5809.65	3800	4633.86	7412.4	12290.2	4823.49	16578.8	13557.9	5616	12631.9	7434	16255.5		10907	1795.8	9719.71	2345.2	5456.22	1811.88	24030.9	1138.2	5809.65	3800	6344.8	12484	12290.2	4823.49	18021.1	5676.33	5751.48	6044.04	7885.92	20233.3		10907	1795.8	15674.9	2595.3	5456.22	1811.88	7525.98	3131.52
13501.9	3378.4	35982.1	5532.95	6054.51	2672.04	2135.98	2089.08	4901.05	3679.6	9377.06	5314	12129.4	2184.63	25817.7	5631.01	3032.25	6141.89	1831.5	3967.56		13501.9	3378.4	7639.94	3765.44	6054.51	2672.04	4525.29	2515.38	4901.05	3679.6	21687	8910	12129.4	2184.63	54071.6	13866.9	3161.76	4701.95	2118.48	14401.5		13501.9	3378.4	63317.9	5155.75	6054.51	2672.04	7435.89	2924.46
42052.8	5753.53	46907.6	5383.71	7119.42	2971.5	3508.12	1622.04	13424.9	12190.4	2510.2	3377.2	19777.6	2696.54	20435.2	3638.99	1311.75	3019.96	2046.75	5788.6		42052.8	5753.53	62554	5359.52	7119.42	2971.5	13795.3	4035.36	13424.9	12190.4	9330.86	4852.4	19777.6	2696.54	42638.4	18273.2	4348.68	7451.02	3745.56	3181.67		42052.8	5753.53	39110.6	8171.3	7119.42	2971.5	2401.63	1291.92
25523.2	3936	17781.6	2116.01	8717.94	3311.7	19506.4	2760.24	6700.54	5432.8	1529.22	3093.2	14341	12517.6	20893.6	2036.31	4744.5	27302.2	2952	6838.17		25523.2	3936	27115.5	3635.88	8717.94	3311.7	13581.3	5126.1	6700.54	5432.8	23040.7	18868.4	14341	12517.6	67796.8	22821.7	2942.52	13143.8	7949.76	9183.48		25523.2	3936	38636.3	6376.73	8717.94	3311.7	6246.24	2089.5
23773	6278.33	18791.1	3063.11	5870.48	1748.04	7517.51	2346.96	4040.96	5850.4	16404.1	12538	27966.9	3251.71	53772.3	9812.81	2977.5	13109.8	6469.5	22027.6		23773	6278.33	24497.5	4366.91	5870.48	1748.04	3999.38	2686.74	4040.96	5850.4	8928.15	10493.2	27966.9	3251.71	27315.8	3895.46	5065.2	6781.52	4626.72	8413.04		23773	6278.33	128720	10750.2	5870.48	1748.04	12415.5	5924.1
15391.5	3678.93	15270.6	5632.99	2624.16	788.34	5135.9	2569.14	6868.4	3968.4	26870.7	18545.6	18819	4339.39	26182.6	16906.4	1965	3214.63	3227.25	4997.56		15391.5	3678.93	45584	4290.65	2624.16	788.34	4950.33	1210.86	6868.4	3968.4	1951.95	2999.2	18819	4339.39	19646.4	2770.7	2162.16	6779.46	8677.2	5959.58		15391.5	3678.93	38265.1	4629.31	2624.16	788.34	5052.74	1892.52
24093.3	4464.08	24472.9	5229.55	22691.9	4292.82	13747.6	3045	10991	6048.8	5744.2	8246	17436.5	5021.25	13923.6	5241.67	3330.75	22186.2	4077	5388.96		24093.3	4464.08	65547.8	9099.54	22691.9	4292.82	7894.81	2623.74	10991	6048.8	10408.1	17530.8	17436.5	5021.25	27100.2	13258.2	5223.12	1349.3	6749.4	5263.3		24093.3	4464.08	28818.8	5525.98	22691.9	4292.82	12637.2	2621.22
19412.5	1953.24	28551.6	5564.93	14063.3	2724.96	14087.1	3199.14	3629.78	4174	10270.3	10239.6	29854.6	4170.47	17812	8834.31	3633.75	7912.46	4861.5	15580.8		19412.5	1953.24	58914.2	5309.5	14063.3	2724.96	6430.27	2081.1	3629.78	4174	10836.2	12284.8	29854.6	4170.47	37679	11748.2	1370.88	1679.93	7623	8574.75		19412.5	1953.24	74874.8	7924.07	14063.3	2724.96	13443.4	2659.86
12544.1	2913.46	67859.3	4735.09	6678.21	2695.14	16336.3	4469.22	5299.91	4523.6	8522.36	8306.4	18355.7	6879.37	21117.5	3470.07	5057.25	10617.2	2487	9406.99		12544.1	2913.46	33794.5	5676.04	6678.21	2695.14	11727.1	6182.82	5299.91	4523.6	10130.1	6111.6	18355.7	6879.37	55473.8	6492.09	5819.52	3255.83	9645.72	5123.22		12544.1	2913.46	37966.4	5621.51	6678.21	2695.14	12266.1	4669.56
8453.83	2557.58	55874.3	8283.23	4779.39	1477.98	13355.6	2078.58	4370.52	6382.4	3338.72	3579.6	34973	4036.57	9267.64	925.97	4598.25	6982.37	5375.25	21387.9		8453.83	2557.58	16783.7	2880.25	4779.39	1477.98	11911.9	2569.98	4370.52	6382.4	31022.5	16598.4	34973	4036.57	18433.6	5437.37	5005.56	5678.39	4861.08	18875.8		8453.83	2557.58	18610.9	3837.6	4779.39	1477.98	5703.39	2415.42
19617.3	3539.94	45302.9	6653.48	5416.18	3711.96	12526.4	3413.34	10203.3	8556.4	4054.82	3290.4	16260.6	3968.59	12641.1	2490.54	6108.75	21367.3	3563.25	10053.8		19617.3	3539.94	10770	2500.18	5416.18	3711.96	15094.3	5266.8	10203.3	8556.4	7738.5	8526	16260.6	3968.59	11443.9	3703.88	3333.12	3731.69	1758.12	4555.69		19617.3	3539.94	57148.6	8357.44	5416.18	3711.96	7589.12	2062.2
22352.3	2535.03	19801.3	3808.49	4948.79	2866.92	6953.87	2585.52	5693.38	4767.6	8215.13	3843.6	5719.5	4264.2	27048.5	5757.7	1975.5	3688.43	2263.5	10062.1		22352.3	2535.03	99027.4	6284.07	4948.79	2866.92	9723.56	4181.52	5693.38	4767.6	15567.9	13236	5719.5	4264.2	58536.5	41690.3	2968.56	2156.82	4089.96	4910.01		22352.3	2535.03	11413.7	2458.36	4948.79	2866.92	7195.65	3130.68
18592.4	2817.93	97341.9	10448	5071.22	1521.24	25632.5	3202.08	2483.25	2718.4	1935.78	3732	18770.6	3477.28	38212	7063.74	2832	5306.56	5616	19113.7		18592.4	2817.93	27415.8	6666.19	5071.22	1521.24	9419.41	3363.78	2483.25	2718.4	4951.1	5747.2	18770.6	3477.28	37678.2	17368.9	4877.04	7092.58	4390.68	4137.51		18592.4	2817.93	50436.5	3138.55	5071.22	1521.24	8589.35	2281.86
17102.5	3504.68	13185.5	4665.39	12112.9	3860.22	15068.9	2375.94	2048.2	8166.4	5438.51	8851.6	23643.9	6687.79	24538.5	4412.52	5535.75	9527.5	1600.5	6441.62		17102.5	3504.68	35469.3	4560.84	12112.9	3860.22	7898.66	2156.28	2048.2	8166.4	2926	5146.8	23643.9	6687.79	23233.9	8535.61	6434.4	5050.09	7765.8	10288.7		17102.5	3504.68	124240	10450.5	12112.9	3860.22	2115.19	1571.22
11977.3	2771.19	68978.1	3644.49	3658.27	2238.18	5584.04	3486	1822.59	2280.8	19581.9	12550.4	35501.1	7462.35	21037.1	5385.87	1503	12756.5	3294.75	10753.2		11977.3	2771.19	23423.4	2321.83	3658.27	2238.18	10034.6	2932.02	1822.59	2280.8	8794.17	8015.6	35501.1	7462.35	36513	5519.77	4822.44	4440.33	7735.56	4929.58		11977.3	2771.19	35351.5	6444.79	3658.27	2238.18	6188.49	1480.08
44034	5129.1	12835.1	1687.97	3068.45	2525.88	14230.4	3168.06	1542.31	2966.4	1517.67	4370	24030.9	14978.3	19797.3	5685.6	5761.5	11227	3470.25	11400		44034	5129.1	29734.3	3232.44	3068.45	2525.88	8073.45	2743.02	1542.31	2966.4	9367.82	11658.8	24030.9	14978.3	50334.1	18767.6	2195.76	9123.74	6373.92	5017.13		44034	5129.1	85461.5	6456.27	3068.45	2525.88	13295.6	5547.78
49532.6	3729.77	28198.2	3192.26	4309.69	4453.26	8809.57	1586.76	1772.54	4126.4	9709.7	10870.4	22036.7	4224.03	26662.3	3841.9	2016	3677.1	4407	3298.06		49532.6	3729.77	10746.1	2533.8	4309.69	4453.26	13957	3732.54	1772.54	4126.4	6926.15	7300.4	22036.7	4224.03	33433.9	7989.71	4255.44	6144.98	3012.24	8625.22		49532.6	3729.77	12172.9	5908.92	4309.69	4453.26	3800.72	1215.9
21432.9	4462.44	68693.2	4612.91	15618.7	2826.6	11454.5	2829.96	5752.67	8356.4	3202.43	2202.4	14646	1444.06	19014.2	5093.35	5121.75	23548.9	1833.75	4543.33		21432.9	4462.44	12990.7	5262.35	15618.7	2826.6	3453.45	1026.48	5752.67	8356.4	5781.16	6875.6	14646	1444.06	44412	4029.36	2845.08	6475.61	2472.12	5313.77		21432.9	4462.44	33022.2	7695.7	15618.7	2826.6	21563.8	3502.8
7837.83	2209.9	29562.6	6974.92	4780.16	2889.6	19135.3	3073.56	4251.94	3712.4	3468.85	3783.6	17306.9	5712.38	9411.14	2226.86	2196	8472.78	4034.25	8930.1		7837.83	2209.9	5656.42	2482.14	4780.16	2889.6	66530.3	16732.8	4251.94	3712.4	3208.59	3447.2	17306.9	5712.38	21625.9	14500.3	1059.24	3062.19	7011.48	8238.97		7837.83	2209.9	24442.9	4410.37	4780.16	2889.6	7529.06	2454.06
10387.3	3012.68	135803	7018.79	5101.25	2350.32	5362.28	1670.34	8565.48	6413.2	6287.82	3920.8	9322.58	1137.12	15613.6	5541.4	5549.25	12230.2	5631.75	6066.7		10387.3	3012.68	19810.6	4065.56	5101.25	2350.32	4512.2	1789.62	8565.48	6413.2	7897.89	7661.6	9322.58	1137.12	31809.4	8525.31	3523.8	4424.88	10915.8	27869.7		10387.3	3012.68	40526.6	5814.21	5101.25	2350.32	8935.08	2338.14
67968.7	5674.4	14345.9	4081.14	9236.92	2608.62	14327.4	2524.2	4788.63	6952.4	16630.5	7263.2	16895.3	1626.37	10467.3	4201.37	388.5	2834.56	4527.75	13091.3		67968.7	5674.4	32711.1	3306.65	9236.92	2608.62	14425.9	4709.46	4788.63	6952.4	4101.79	9718.8	16895.3	1626.37	27135.4	10621.4	3319.68	4368.23	2410.8	3697.7		67968.7	5674.4	31358.3	4688.35	9236.92	2608.62	10073.1	3129.42
7717.71	3365.28	23688.3	4705.57	7686.91	3464.58	2932.93	2098.74	4934.16	3763.6	3600.52	3818.8	23803.8	8570.63	20846.9	12983.1	3629.25	1691.26	2401.5	7697.19		7717.71	3365.28	56883.8	6404.2	7686.91	3464.58	12694.2	3032.4	4934.16	3763.6	30636.8	15772	23803.8	8570.63	15861.3	8916.71	3914.4	1743.79	4699.8	5178.84		7717.71	3365.28	67374.2	11313.1	7686.91	3464.58	8765.68	2297.82
19942.2	3175.86	60748.4	6070.46	3977.05	1727.04	8449.98	3359.16	1335.95	2580.8	9457.91	8503.6	35419.9	3200.21	16280.3	3774.95	4070.25	22286.1	6561.75	11708		19942.2	3175.86	10786.2	5440.7	3977.05	1727.04	10666.8	4165.98	1335.95	2580.8	11141.1	4270.8	35419.9	3200.21	29630.7	11106.5	7621.32	13052.2	11005.7	3123.99		19942.2	3175.86	55851.9	8166.79	3977.05	1727.04	13763.8	4441.08
36202.3	4610.45	33621.3	3490.33	2695	803.46	8460.76	3307.08	4686.22	3259.6	13473.5	9368.8	31253.5	4287.89	18994.5	5095.41	9003.75	13311.7	3692.25	10490.5		36202.3	4610.45	53937.7	5226.27	2695	803.46	9340.1	2848.02	4686.22	3259.6	3768.38	4627.2	31253.5	4287.89	30840.2	8490.29	942.48	5146.91	4583.04	17033.1		36202.3	4610.45	33115.4	6955.24	2695	803.46	15627.1	2978.64
7536.76	1936.84	92882.8	7805.99	8517.74	2596.02	7194.88	2166.78	11054.9	8627.6	2815.12	10241.2	19293.8	1524.4	6786.32	2901.51	2130	6232.53	5785.5	1880.78		7536.76	1936.84	14071	3654.33	8517.74	2596.02	14439	592.62	11054.9	8627.6	7945.63	11123.6	19293.8	1524.4	51759.2	24367.7	2670.36	4111.76	4518.36	2206.26		7536.76	1936.84	48851.9	9083.96	8517.74	2596.02	4722.41	1883.7
36197.7	5024.96	13684.4	3045.89	5629.47	3122.7	6399.47	1926.96	9909.9	9690	1772.54	3280	25707.8	4931.64	26107.2	3239.35	8771.25	14641.4	4123.5	13450.8		36197.7	5024.96	44030.9	5064.73	5629.47	3122.7	6373.29	3476.76	9909.9	9690	5112.8	4994.4	25707.8	4931.64	57452.5	25124.8	3491.04	1170.08	13178.8	25573.9		36197.7	5024.96	39660.4	6535.4	5629.47	3122.7	5148.22	1525.02
22055.9	3793.32	89503.3	8425.91	9897.58	2013.06	2629.55	1306.2	7120.19	11815.2	9571.87	4707.6	49979.8	3147.68	22048.2	4431.06	11009.2	24782.8	3014.25	6981.34		22055.9	3793.32	55900.5	5644.47	9897.58	2013.06	3579.73	1595.58	7120.19	11815.2	7770.07	10610.8	49979.8	3147.68	38686	10144.5	3512.04	6570.37	9326.52	7505.61		22055.9	3793.32	32617.2	6139.75	9897.58	2013.06	7435.89	2542.68
5661.04	1932.33	111182	8876.09	8514.66	3571.26	9036.72	2655.66	3594.36	7831.6	7543.69	13094.8	23415.1	4924.43	26067	3850.14	5408.25	7698.22	1596	6315.96		5661.04	1932.33	42412.4	4398.48	8514.66	3571.26	9581.88	2996.28	3594.36	7831.6	5368.44	7670.8	23415.1	4924.43	43347.7	4038.63	3754.8	4159.14	516.6	9160.82		5661.04	1932.33	20481.2	6663.73	8514.66	3571.26	10619.1	1993.74
16973.1	4683.43	27829.3	4383.72	4253.48	2446.92	6383.3	1877.4	4604.6	4655.2	28439.9	15549.6	12875.6	7922.76	21546.3	11490.7	5622	10084.7	2096.25	7901.13		16973.1	4683.43	33752.9	3534.61	4253.48	2446.92	3608.99	1861.44	4604.6	4655.2	13060	11034.8	12875.6	7922.76	46945	18939.6	1176.84	3596.76	3725.4	4923.4		16973.1	4683.43	63856.1	10258.2	4253.48	2446.92	14604.6	4477.2
10612.9	2330.03	68042.6	6701.45	4048.66	2614.92	3326.4	1110.9	5829.67	6512	7903.28	7420	33032.9	12797.8	18874.8	2796.45	8076.75	7617.88	3602.25	5709.29		10612.9	2330.03	23383.4	3692.05	4048.66	2614.92	13972.4	4049.22	5829.67	6512	5575.57	3729.2	33032.9	12797.8	51201.6	27917.1	472.08	506.76	476.28	4798.77		10612.9	2330.03	27971	4599.38	4048.66	2614.92	10626.8	3128.58
21546.9	3526	14226.5	1893.79	7694.61	2646	14745.5	2921.1	10240.2	8548.4	9186.87	5378.8	30271.1	4603.07	25499.5	3787.31	1818.75	7728.09	5257.5	16812.7		21546.9	3526	18743.3	4719.92	7694.61	2646	3452.68	1765.68	10240.2	8548.4	10616	8712	30271.1	4603.07	8993.76	9541.92	2194.92	2965.37	2930.76	1990.99		21546.9	3526	43766.8	3918.78	7694.61	2646	8553.93	3003.84
31575.4	3207.02	40997.1	5246.36	32467	4894.26	8187.41	2690.1	8038.8	11625.2	18223.6	8909.6	18644.3	2588.39	23272.4	14335.5	5115.75	30977.2	2473.5	9117.56		31575.4	3207.02	20802.3	4672.77	32467	4894.26	14290.4	4165.56	8038.8	11625.2	8346.03	6265.2	18644.3	2588.39	18639.4	32526.4	2389.8	4059.23	8664.6	11649.3		31575.4	3207.02	81321.2	7966.71	32467	4894.26	5024.25	3814.86
10810.8	2325.11	32543.3	6422.65	6898.43	3134.04	5708.78	1545.6	14731.6	11828.8	2470.16	3016.8	13803.1	4351.75	25302.7	6148.07	4034.25	5850.4	4188.75	27328		10810.8	2325.11	12200.6	4102.87	6898.43	3134.04	2474.01	2583.42	14731.6	11828.8	7360.43	10738.8	13803.1	4351.75	9544.8	5999.75	3427.2	3121.93	5018.16	17686.1		10810.8	2325.11	57642.2	7069.22	6898.43	3134.04	10570.6	2312.52
51157.3	6150	51577.7	3831.86	6135.36	555.24	25230.6	3579.24	4623.08	2262	14414.4	14682.8	8523.08	1978.63	19772.7	3149.74	3120	7872.29	3395.25	13741.2		51157.3	6150	38545.4	5197.57	6135.36	555.24	12638.8	2854.32	4623.08	2262	8126.58	6343.6	8523.08	1978.63	41311.6	18239.2	5516.28	1999.23	1128.12	13732		51157.3	6150	58777.2	8105.29	6135.36	555.24	4928.77	2260.02
27744.6	4711.72	8874.25	3519.44	7686.91	2277.24	26058.3	3935.82	3890.81	4373.6	13815.3	4170	22420.4	3373.25	13947.4	7469.56	2133	7343.9	3058.5	5997.69		27744.6	4711.72	21589.3	2620.72	7686.91	2277.24	6266.26	1653.54	3890.81	4373.6	8108.1	10438	22420.4	3373.25	26474.5	11467	2282.28	4550.54	3831.24	8031.94		27744.6	4711.72	98989.7	9471.82	7686.91	2277.24	23582.8	3665.34
7235.69	3570.28	26950	3886.39	7776.23	2184	11212	4286.52	7841.68	5281.2	6511.12	7470.4	10618.2	3848.08	36516.2	4376.47	2721	3665.77	6437.25	4234.33		7235.69	3570.28	41618.5	7235.68	7776.23	2184	1452.99	1969.38	7841.68	5281.2	3304.84	4491.6	10618.2	3848.08	29199.4	12724.6	2716.56	1970.39	868.56	9994.09		7235.69	3570.28	46259.3	8484.13	7776.23	2184	5219.83	1821.96
63789.1	6011.42	10405.8	3337.81	8522.36	2722.02	12588.7	3227.28	5042.73	3992.8	20921.7	10298.8	16020.3	1649.03	3243.1	2306.17	3839.25	10268.1	4699.5	13130.4		63789.1	6011.42	28989	5465.71	8522.36	2722.02	8165.08	3061.8	5042.73	3992.8	15648.7	11162.4	16020.3	1649.03	48059.4	13211.8	7072.8	1128.88	4461.24	27406.2		63789.1	6011.42	44215.7	7512.02	8522.36	2722.02	4709.32	1353.24
16382.5	2277.96	38690.2	6067.18	7107.87	1582.98	11640.1	3846.36	5007.31	2412.8	926.31	4327.6	18175.3	8451.15	11785	2502.9	3945	10932.4	1546.5	6062.58		16382.5	2277.96	11459.9	2035.65	7107.87	1582.98	10479.7	2124.78	5007.31	2412.8	12099.8	9837.2	18175.3	8451.15	35787.3	9661.4	4436.88	8187.47	3126.48	12056.1		16382.5	2277.96	32162.1	4651.86	7107.87	1582.98	4469.85	1586.34
26445.6	3343.55	41706.3	6152.46	5733.42	2897.16	10059.3	1808.94	6084.54	6068.4	3856.93	3098.8	19657.9	5402.35	22103.9	3799.67	3558.75	9848.86	4322.25	16532.5		26445.6	3343.55	34810.9	5036.44	5733.42	2897.16	25650.2	9239.58	6084.54	6068.4	24375.1	9391.6	19657.9	5402.35	46357.1	16607.7	2147.04	4307.46	3898.44	11962.4		26445.6	3343.55	27435.1	2977.01	5733.42	2897.16	10089.3	3047.1
6244.7	3670.32	57348.1	6466.52	9532.6	3857.7	10468.1	3228.12	3347.96	1916.8	20321.8	14475.6	20948.5	8552.09	18289.3	1754.09	3395.25	8204.98	536.25	7027.69		6244.7	3670.32	46610.4	5211.92	9532.6	3857.7	8375.29	3138.24	3347.96	1916.8	7009.31	9150.4	20948.5	8552.09	34135.8	5496.08	5060.16	2336.04	7387.8	5738.13		6244.7	3670.32	19657.3	7791.23	9532.6	3857.7	5780.39	2432.64
7176.4	2258.28	55962.8	3592.01	6154.61	1951.74	16004.4	7185.36	7703.08	6447.6	6775.23	6722	8177.86	4915.16	12947.8	1905.5	3984	22425.2	3388.5	12179.8		7176.4	2258.28	40653.7	4946.24	6154.61	1951.74	11753.3	3095.4	7703.08	6447.6	3136.21	2894.8	8177.86	4915.16	14372.1	8877.57	6279.84	3311.45	11471	4643.24		7176.4	2258.28	22662.6	3843.34	6154.61	1951.74	11607	3245.34
31845.7	3109.44	17678.4	2856.06	2352.35	1473.78	16568.9	3314.64	17526.7	8773.2	20793.8	17286.8	75795.1	4255.96	46302.9	3533.93	2546.25	11069.4	2112.75	6874.22		31845.7	3109.44	23316.4	3582.17	2352.35	1473.78	22213.7	3606.96	17526.7	8773.2	2744.28	6455.6	75795.1	4255.96	42390.7	10006.5	2865.24	1986.87	6387.36	8379.05		31845.7	3109.44	87515.1	6792.06	2352.35	1473.78	13185.5	2787.96
17569.1	3008.99	16348.6	2352.17	5022.71	2259.6	18545.4	4761.96	7422.8	5578.8	4476.78	4688	13358.6	3343.38	12939.6	3625.6	2088.75	6205.75	1932.75	5590.84		17569.1	3008.99	7558.32	2362.01	5022.71	2259.6	9897.58	2706.06	7422.8	5578.8	28485.4	19531.6	13358.6	3343.38	37342	9341.07	655.2	2302.05	9460.08	9456.43		17569.1	3008.99	25997.5	6025.77	5022.71	2259.6	8644.79	1510.32
15818.1	2748.64	31386.7	5372.64	3877.72	323.82	10314.1	2382.24	2878.26	2842.8	2079	3914.8	14078.6	10375.2	31466.7	3274.37	4422	6457.07	1389	3081.76		15818.1	2748.64	9576.49	1731.43	3877.72	323.82	9913.75	3264.24	2878.26	2842.8	8446.13	16105.2	14078.6	10375.2	18824.7	17314.3	2143.68	5965.76	7308	19684.3		15818.1	2748.64	16164.6	3370.61	3877.72	323.82	8001.84	443.1
61951.1	7339	77241	3838.83	12259.2	5022.78	4597.67	2782.92	8460.76	6814.8	2610.3	2177.2	41732.3	16481	20664	5703.11	4950	11531.9	5838	23046.2		61951.1	7339	21114.2	3244.33	12259.2	5022.78	4095.63	1593.06	8460.76	6814.8	1968.89	9526.8	41732.3	16481	34156.3	14260.3	1760.64	8807.53	740.88	16907.4		61951.1	7339	21691.7	5043	12259.2	5022.78	8168.16	2693.04
13645.2	3272.21	38722.5	5513.27	7887.88	2010.96	18159.7	3701.46	8201.27	4778.8	5824.28	4086.4	36062	4452.69	60055.2	2799.54	2685	12061.3	3457.5	8256.48		13645.2	3272.21	19338.5	4022.51	7887.88	2010.96	21101.8	3852.66	8201.27	4778.8	5126.66	4634	36062	4452.69	51925.7	10266	4148.76	4052.02	6959.4	4677.23		13645.2	3272.21	42499.4	10316.4	7887.88	2010.96	8832.67	5505.78
13341.8	3961.42	68938.9	5573.54	8353.73	2262.96	21416.8	3345.72	9351.65	6328.4	5368.44	4148.4	18772.3	7809.46	39132.9	2388.57	3826.5	1923.01	11814.8	13959.6		13341.8	3961.42	10430.4	2019.66	8353.73	2262.96	16616.6	3966.48	9351.65	6328.4	17157.9	7322.8	18772.3	7809.46	38963.1	29465.2	2905.56	1477.02	2948.4	22710.5		13341.8	3961.42	49635	4967.56	8353.73	2262.96	10045.4	3701.46
53023.7	5591.17	102241	6698.99	6642.02	2913.12	13217.8	3971.52	4164.93	4368	6734.42	4534	9865.42	11280.6	16940.4	884.77	7476.75	16143.2	4294.5	13155.2		53023.7	5591.17	62685.7	4590.77	6642.02	2913.12	10895.5	2522.1	4164.93	4368	15795.8	7716.4	9865.42	11280.6	28029.2	6771.22	6541.08	2348.4	4351.2	4884.26		53023.7	5591.17	61332	6623.14	6642.02	2913.12	5560.17	3167.22
13929.3	2681.4	41819.5	4486.22	4988.06	2103.36	11550	3198.3	5945.17	5071.6	1950.41	4024.8	12989.6	2550.28	18076.9	5741.22	4873.5	3516.42	3279	23113.2		13929.3	2681.4	25687.2	4872.03	4988.06	2103.36	8018.78	2530.5	5945.17	5071.6	6478.78	7568.4	12989.6	2550.28	34470.3	8838.43	5797.68	1823.1	6257.16	11654.4		13929.3	2681.4	30688.3	6560.41	4988.06	2103.36	13321.8	3382.68
24849.4	3092.22	35572.5	4627.26	7862.47	3157.14	17434.3	3582.18	4380.53	4502	8279.04	4307.2	6692.84	3502	10140.1	9706.72	4403.25	19621.5	2667.75	12675.2		24849.4	3092.22	20868.5	4138.54	7862.47	3157.14	9901.43	2673.72	4380.53	4502	9029.79	6595.2	6692.84	3502	31666.8	20932.7	6780.48	8187.47	4723.32	30046.1		24849.4	3092.22	10539	4664.57	7862.47	3157.14	3686.76	1924.86
47528.3	3432.93	38414.5	3657.2	6249.32	1348.62	4618.46	1661.94	4050.97	3998.8	6364.82	6132.8	22494.2	5281.84	26448.3	10199.1	5980.5	14792.9	3988.5	23301.7		47528.3	3432.93	31969.6	4698.6	6249.32	1348.62	8934.31	2274.3	4050.97	3998.8	6659.73	8310.8	22494.2	5281.84	19510.3	18972.6	3651.48	6185.15	3894.24	9083.57		47528.3	3432.93	37347.3	8230.75	6249.32	1348.62	5960.57	2231.88
17415.9	2163.57	93729	6166.4	13817.6	3583.86	6632.01	2249.1	9839.06	7070	9044.42	8652	7388.2	2512.17	14332	1176.26	2367.75	11081.8	2132.25	7268.71		17415.9	2163.57	44245.7	3524.77	13817.6	3583.86	12543.3	2104.2	9839.06	7070	23946.2	12765.6	7388.2	2512.17	42258.7	10039.4	2507.4	7556.08	5076.96	3157.98		17415.9	2163.57	8814.19	4302.13	13817.6	3583.86	3611.3	2375.1
28212.8	3586.68	24531.4	3851.54	5672.59	3623.76	12118.3	3455.34	5587.12	4575.6	26114.5	16043.6	46683.4	5102.62	9816.22	2153.73	3385.5	4562.9	2745	12182.8		28212.8	3586.68	38255.9	4224.64	5672.59	3623.76	4795.56	1140.72	5587.12	4575.6	25647.9	12005.6	46683.4	5102.62	41156.6	13289.1	5726.28	13913.2	4554.48	27805.9		28212.8	3586.68	59855.9	4935.58	5672.59	3623.76	7029.33	2415.42
7787.01	3951.99	36001.3	6635.03	6073.76	2643.9	6773.69	1544.76	2877.49	3849.2	5359.97	2414.4	13879.3	3218.75	16879.7	18933.5	3105.75	9727.32	4101.75	6310.81		7787.01	3951.99	26235.4	5072.52	6073.76	2643.9	9353.19	2169.3	2877.49	3849.2	22684.2	12936.8	13879.3	3218.75	8656.74	6863.92	1076.88	7443.81	2073.96	4958.42		7787.01	3951.99	17912.5	3560.03	6073.76	2643.9	8179.71	5193.3
23227.8	3254.58	36153	3699.43	13221.7	4541.46	11936.5	4933.32	7351.96	6634	12343.1	4974	18761.6	6286.09	9302.9	1685.08	3421.5	18654.3	1606.5	1066.05		23227.8	3254.58	26143	3610.05	13221.7	4541.46	8108.1	3931.62	7351.96	6634	7261.87	8540.4	18761.6	6286.09	33087.8	9787.06	2726.64	6445.74	9511.32	4757.57		23227.8	3254.58	142883	9037.63	13221.7	4541.46	6685.14	3414.18
19836.7	3969.21	35885.1	5838.81	8675.59	1579.62	17744.7	2739.66	9661.96	8524	8148.91	8053.2	31153.4	3463.89	14581.2	2836.62	5861.25	13844.2	5865.75	10703.8		19836.7	3969.21	14208.8	3364.46	8675.59	1579.62	6931.54	2343.18	9661.96	8524	11265.9	10399.2	31153.4	3463.89	33807.8	18774.8	3837.12	4441.36	4560.36	10243.3		19836.7	3969.21	52190.6	8389.01	8675.59	1579.62	3176.25	2684.22
47367.3	7138.1	22819.7	3692.46	14496	3450.72	12665	2967.3	4700.08	6675.6	6585.04	7215.2	17074.9	6456.04	15188	1357.54	3278.25	13497.1	3384.75	13029.5		47367.3	7138.1	47802.4	3560.44	14496	3450.72	11446.8	3041.64	4700.08	6675.6	13303.3	16684.4	17074.9	6456.04	57321.3	3091.03	4625.88	8108.16	7056.84	9973.49		47367.3	7138.1	24048.6	5730.98	14496	3450.72	7168.7	3249.54
25025.8	2899.93	124728	7849.86	6701.31	3508.26	23800.7	3505.32	5316.08	8279.6	6754.44	8068.4	20340.9	2935.5	24541	9036.19	4026.75	15264.6	1510.5	8442.91		25025.8	2899.93	23527.3	4270.56	6701.31	3508.26	13477.3	4349.52	5316.08	8279.6	16491.1	13967.6	20340.9	2935.5	55801	33319.5	2558.64	1606.8	4341.96	15377.9		25025.8	2899.93	30863.1	6229.13	6701.31	3508.26	9859.85	2795.94
44386.6	3708.04	97008.4	10537.4	5331.48	1389.36	2379.3	1407.84	12220.7	6259.2	14536.1	9384	22504.1	7310.94	8362.36	2063.09	4243.5	5408.53	2433	4712.25		44386.6	3708.04	9097.55	1899.53	5331.48	1389.36	11059.5	3812.34	12220.7	6259.2	5148.22	7888.4	22504.1	7310.94	34427.7	12440.3	3838.8	6637.32	2960.16	12003.6		44386.6	3708.04	10924	2763.81	5331.48	1389.36	7560.63	1576.68
28768.7	3965.11	41480.7	5772.39	9711.24	1770.72	4666.97	443.1	5041.19	5246	7743.12	5908	17446.3	2309.26	15692.3	2541.01	3219	7739.42	1188.75	7437.63		28768.7	3965.11	81124.1	6775.66	9711.24	1770.72	9523.36	3737.16	5041.19	5246	3960.88	5482.4	17446.3	2309.26	29128	13181.9	1694.28	743.66	3189.48	6801.09		28768.7	3965.11	9766.68	1559.23	9711.24	1770.72	15077.4	3889.62
12835.9	4402.58	68576.2	9272.97	7130.2	3122.7	8769.53	1676.64	8077.3	7510.4	14201.1	9780.8	10242.6	3929.45	27306.8	4616.46	4634.25	11254.8	1616.25	7031.81		12835.9	4402.58	74192.6	5114.34	7130.2	3122.7	20442	2548.56	8077.3	7510.4	6610.45	4444	10242.6	3929.45	45885.6	12965.6	2184.84	2575	4090.8	8442.91		12835.9	4402.58	19039	4053.26	7130.2	3122.7	11009.5	5286.96
22536.4	6981.48	65512.4	7655.93	4258.87	1005.06	11591.6	3197.04	2307.69	2662.4	12305.4	10027.6	19374.1	3405.18	37741.3	13153.1	5393.25	20765.8	1419.75	5223.13		22536.4	6981.48	85307.5	6923.26	4258.87	1005.06	6191.57	3176.88	2307.69	2662.4	4708.55	6298.4	19374.1	3405.18	53469.7	21500.2	2607.36	7364.5	6097.56	4250.81		22536.4	6981.48	91047.9	7485.37	4258.87	1005.06	6581.96	1254.96
34131.8	4541.57	69755.8	5264.4	5010.39	831.6	5306.84	2375.52	3642.87	2644.8	21860.3	11985.6	9760.46	1799.41	17441.4	5829.8	4101.75	8204.98	2754	9006.32		34131.8	4541.57	66521.1	7495.62	5010.39	831.6	14257.3	3852.66	3642.87	2644.8	9261.56	12523.6	9760.46	1799.41	84714.2	9075.33	1581.72	13102.6	3295.32	8082.41		34131.8	4541.57	27328.1	4931.07	5010.39	831.6	16594.3	4345.74
64703.1	6109.82	109406	9842.05	8198.96	1741.32	4310.46	2193.66	3463.46	3509.6	7827.05	4957.2	11411.1	1174.2	13999	3043.65	2374.5	9034.13	4104.75	14759.9		64703.1	6109.82	20295.7	5448.49	8198.96	1741.32	29421.7	4974.9	3463.46	3509.6	2328.48	3620	11411.1	1174.2	38294	8127.73	3379.32	2672.85	6153	5476.51		64703.1	6109.82	40970.2	6326.3	8198.96	1741.32	11496.9	2361.24
19782.1	3728.54	89689.6	4783.06	7117.88	3024	17558.3	4735.08	13389.5	9195.6	14711.6	10533.6	22993.6	5404.41	16140.1	10687.3	2097	3644.14	2236.5	7899.07		19782.1	3728.54	21724	3331.66	7117.88	3024	24487.5	5378.52	13389.5	9195.6	7026.25	6028	22993.6	5404.41	25051	17660.4	4150.44	8154.51	9315.6	6732.08		19782.1	3728.54	74229.5	8668.22	7117.88	3024	6344.8	2871.12
35418.5	3888.85	44591.5	7023.3	7010.85	3466.26	16799.9	3915.24	12219.9	6108.4	998.69	2122	21555.3	2012.62	15101.1	2370.03	1617	2790.27	10490.2	4786.41		35418.5	3888.85	16924.6	2610.88	7010.85	3466.26	7797.79	2502.78	12219.9	6108.4	6577.34	12229.6	21555.3	2012.62	26654.9	8890.96	4087.44	4725.64	12018.7	12339.4		35418.5	3888.85	39511	5352.14	7010.85	3466.26	13615.1	4484.34
30319.5	3844.98	37126.3	5869.56	5659.5	2468.34	14902.6	1729.98	3900.82	6794	18727.9	10792	25452.8	9543.98	58211.8	2969.49	4293	6063.61	4803.75	14331.4		30319.5	3844.98	16675.1	4699.42	5659.5	2468.34	6377.14	2216.34	3900.82	6794	7045.5	5015.2	25452.8	9543.98	37622.4	14739.3	1850.52	2017.77	4686.36	13917.4		30319.5	3844.98	62076.6	6031.51	5659.5	2468.34	4117.96	1531.74
8309.07	1806.46	44197.2	4518.2	7489.79	4030.32	4285.05	2422.56	4832.52	5248.8	6076.07	5947.2	28610.6	9583.12	44086.5	4018.03	4578.75	7130.69	3868.5	5021.25		8309.07	1806.46	40117	4227.92	7489.79	4030.32	28222.8	5374.32	4832.52	5248.8	9751.28	12501.6	28610.6	9583.12	32812.3	8429.52	4835.88	6499.3	3648.96	13715.5		8309.07	1806.46	66267	6373.86	7489.79	4030.32	4813.27	1160.46
14479.1	4387	55256.7	4715.41	6642.79	1379.7	25070.4	4296.6	5085.08	5062.8	5877.41	4862.8	15562.8	6033.74	28980.4	1908.59	5256.75	7501.49	1786.5	5098.5		14479.1	4387	43678.3	4617.83	6642.79	1379.7	2306.92	1480.08	5085.08	5062.8	3530.45	4575.2	15562.8	6033.74	48161.1	14702.2	2430.96	4381.62	5491.08	8246.18		14479.1	4387	20398.8	4557.97	6642.79	1379.7	5366.13	2983.68
25636.4	3635.06	16279.3	2837.2	6489.56	2496.48	10516.7	2907.24	1503.04	3282.4	26900.7	13023.6	16373.8	1944.64	11583.3	3586.46	2264.25	14111	3517.5	16285.3		25636.4	3635.06	14020.2	2595.71	6489.56	2496.48	21550.8	5229.84	1503.04	3282.4	9175.32	13362.8	16373.8	1944.64	25262.6	4433.12	2551.08	2401.96	8358.84	6564.19		25636.4	3635.06	38873.4	5560.42	6489.56	2496.48	10439.7	3845.52
15264.5	4010.62	28166.6	4188.97	4688.53	2344.02	11685.5	2552.76	3906.21	3004.4	16284.7	16258	32823	3899.58	34253	5087.17	4728	10808.8	4377	9786.03		15264.5	4010.62	51514.5	7538.67	4688.53	2344.02	5808.11	3513.72	3906.21	3004.4	18501.6	9709.6	32823	3899.58	31998	15153.4	1262.52	1778.81	4631.76	2685.21		15264.5	4010.62	30206.3	6715.8	4688.53	2344.02	4492.18	1915.2
22679.6	4776.09	41141.1	4416.52	8561.63	2742.6	19472.5	2107.14	14575.3	10654.8	11499.2	8700.4	22214.6	10070.3	37660.1	4283.77	5410.5	12309.5	5900.25	23417		22679.6	4776.09	58549.3	5924.5	8561.63	2742.6	8859.62	2142.42	14575.3	10654.8	3244.01	7970.8	22214.6	10070.3	21412.7	7933.06	4169.76	17571.8	773.64	2474.06		22679.6	4776.09	11141.9	2808.91	8561.63	2742.6	4733.96	4572.96
24482.1	4168.47	90204.7	6495.22	8814.19	2446.08	41504.5	4880.82	8496.18	9646	1198.89	5703.2	15510.3	2467.88	12304.9	3199.18	2934.75	10145.5	1288.5	2259.82		24482.1	4168.47	20293.3	4073.76	8814.19	2446.08	9226.14	3068.52	8496.18	9646	10221	15224	15510.3	2467.88	28231.8	8495.44	3001.32	5448.7	3874.08	3485.52		24482.1	4168.47	119639	9156.94	8814.19	2446.08	4450.6	2140.32
19341.6	3626.45	62875.1	4822.42	9289.28	3368.82	18432.3	3286.92	7756.98	9978.4	6101.48	5105.6	17330.7	4889.41	20274.5	2937.56	3301.5	11645.2	5547	1193.77		19341.6	3626.45	37694.6	4260.31	9289.28	3368.82	2182.95	2034.48	7756.98	9978.4	2574.88	4036.8	17330.7	4889.41	23650.4	6349.95	696.36	3758.47	994.56	9251.46		19341.6	3626.45	41802.5	5263.99	9289.28	3368.82	5413.1	1766.52
8467.69	3063.11	25480.8	3614.56	7990.29	2161.74	5788.86	1319.22	10497.4	9599.2	15000.4	9974.4	20338.5	5343.64	9403.76	3702.85	9000	10876.8	7389	17999.2		8467.69	3063.11	5524.75	2676.48	7990.29	2161.74	11582.3	2561.16	10497.4	9599.2	4832.52	10658	20338.5	5343.64	31621.7	8821.95	3769.92	4939.88	2288.16	8226.61		8467.69	3063.11	22617.2	3886.8	7990.29	2161.74	11574.6	2544.78
25631.8	2775.29	7375.83	1969.23	16934.6	3885.42	9090.62	4150.02	1854.16	2412.4	10968.6	6758.8	8886.34	4445.48	18846.1	851.81	5835.75	10768.6	3036.75	16943.5		25631.8	2775.29	58984.3	4613.32	16934.6	3885.42	9892.96	3133.62	1854.16	2412.4	6825.28	6936.8	8886.34	4445.48	38306.3	10951	2711.52	4827.61	7188.72	4139.57		25631.8	2775.29	23484.2	5951.15	16934.6	3885.42	8367.59	3900.54
62307.6	5362.8	72306.1	6409.53	8530.83	262143	25988.3	5160.12	5195.19	464.8	19347.8	15220.8	11615.3	6332.44	24893.6	5169.57	4192.5	21163.4	4115.25	15415		62307.6	5362.8	59764.3	5557.14	8530.83	262143	3263.26	2067.66	5195.19	464.8	5004.23	10044.8	11615.3	6332.44	24608.2	11050.9	7514.64	11560.7	5139.12	5748.43		62307.6	5362.8	110693	9772.76	8530.83	262143	13764.5	2013.48
7017.01	1835.98	77943.3	8321.77	9515.66	696.78	20032.3	3446.1	3240.93	5452.8	10479.7	1815.6	21272.4	1560.45	47210.7	9399.78	3305.25	8636.55	5643.75	29163.4		7017.01	1835.98	36122.2	5453.41	9515.66	696.78	9454.06	3759	3240.93	5452.8	13109.3	11250.4	21272.4	1560.45	13581.7	17395.7	4476.36	4043.78	11834.8	10486.4		7017.01	1835.98	11061.8	3138.14	9515.66	696.78	1632.4	1681.68
11916.5	3694.92	54995.7	6637.08	11352.1	2320.92	15159	3775.8	5303.76	7982.4	7825.51	9966.4	13079.8	3065.28	13822.7	2305.14	2919.75	10019.8	3851.25	22542.6		11916.5	3694.92	26063.7	3011.45	11352.1	2320.92	21094.2	4114.32	5303.76	7982.4	11733.3	14822.8	13079.8	3065.28	50204.5	11747.1	2469.6	1661.39	767.76	8482.05		11916.5	3694.92	37510.6	5798.22	11352.1	2320.92	8874.25	1478.4
45450.8	4260.72	39575.7	6573.53	3535.84	1658.16	9055.97	4126.92	3404.17	4135.2	18732.6	10095.6	15135.6	3154.89	12801	1808.68	6099.75	12058.2	1386.75	3620.45		45450.8	4260.72	23793	3184.47	3535.84	1658.16	2204.51	1181.88	3404.17	4135.2	10130.9	13274	15135.6	3154.89	7456.26	8196.74	3685.92	9155.67	7913.64	5833.92		45450.8	4260.72	34812.5	6307.85	3535.84	1658.16	12102.1	1975.68
56023.7	7138.51	36415.6	5769.52	11881.1	2506.56	7887.88	3104.64	2052.82	5035.2	7203.35	8579.6	15434.9	2005.41	19100.3	5216.95	4085.25	7802.25	3718.5	15433.5		56023.7	7138.51	24739.3	4099.18	11881.1	2506.56	4640.79	2864.82	2052.82	5035.2	19173.8	19085.2	15434.9	2005.41	42180.8	9196.87	4350.36	6599.21	8347.08	10113.6		56023.7	7138.51	37384.3	5310.32	11881.1	2506.56	8591.66	1984.08
49222.3	4705.98	39986.1	6327.94	24777.1	3577.14	2956.03	2596.44	5652.57	4409.2	9219.21	7977.2	24931.3	6066.7	8420.58	1699.5	5379.75	7052.41	6149.25	14036.8		49222.3	4705.98	46920.7	4032.76	24777.1	3577.14	6794.48	1812.3	5652.57	4409.2	21850.3	9148.4	24931.3	6066.7	35126.3	9686.12	2428.44	13966.8	5473.44	5055.24		49222.3	4705.98	35214.4	6315.64	24777.1	3577.14	6039.88	5221.86
32028.1	3240.23	42839.7	4416.93	6385.61	1723.68	12574.9	2126.04	5346.88	5969.2	4902.59	4958	21617.7	1870.48	6842.08	13721.7	5174.25	15671.4	3166.5	9090.78		32028.1	3240.23	49068.3	3826.53	6385.61	1723.68	15636.4	4060.14	5346.88	5969.2	8885.03	10366	21617.7	1870.48	56348.8	39418.1	3335.64	2356.64	9392.04	19745.1		32028.1	3240.23	26489.5	4044.24	6385.61	1723.68	6752.9	2514.12
63890	4847.43	19415.5	5190.19	7716.94	1963.92	11288.2	2487.24	2521.75	3692.4	9102.17	7287.2	38514.6	15078.2	5580.1	614.91	14384.2	14800.1	2049	9582.09		63890	4847.43	81475.2	6649.79	7716.94	1963.92	13866.9	4202.52	2521.75	3692.4	8344.49	9462.4	38514.6	15078.2	33059.1	8491.32	2487.24	7622	5969.04	5044.94		63890	4847.43	30281.8	3234.08	7716.94	1963.92	23131.6	3454.92
43374.9	6330.4	21366	2283.7	7474.39	2694.3	18813.4	3678.36	4458.3	4384.4	9864.47	9871.2	28046.5	3684.31	21670.1	1793.23	8352	14454	8068.5	20580.4		43374.9	6330.4	50328.7	4662.93	7474.39	2694.3	7544.46	2597.28	4458.3	4384.4	3594.36	21189.2	28046.5	3684.31	11773.6	5615.56	2750.16	4535.09	6435.24	11144.6		43374.9	6330.4	15438.5	4889.66	7474.39	2694.3	17533.7	3178.56
10545.1	1947.5	49603.4	3941.33	16020.6	4449.06	9146.06	2934.96	4308.15	5340.4	1393.7	2642.8	20388.5	1061.93	12849.4	4251.84	8344.5	7302.7	3564.75	12441.4		10545.1	1947.5	26223.1	3731.82	16020.6	4449.06	11214.3	2762.34	4308.15	5340.4	5148.99	6582.8	20388.5	1061.93	32293.2	7754.87	2410.8	4499.04	1050	9369.91		10545.1	1947.5	35250.6	5617.41	16020.6	4449.06	12588	4624.2
24172.6	3866.71	24318.9	2882.71	8187.41	2907.24	7355.81	3194.52	1432.97	4403.6	8280.58	6579.6	30679.5	2460.67	21599.6	4182.83	3244.5	8022.67	1511.25	3774.95		24172.6	3866.71	17322.7	5402.98	8187.41	2907.24	13579.7	3633.84	1432.97	4403.6	13044.6	14529.6	30679.5	2460.67	38895.9	10925.2	4691.4	2993.18	2503.2	5092.32		24172.6	3866.71	52882.1	8051.99	8187.41	2907.24	12464	4560.36
33770.7	4249.24	68543.9	5820.36	21672.4	5025.72	7538.3	1405.32	6829.13	8130.8	7201.81	6004.4	47192.6	23006.1	6455.04	3861.47	2691	4442.39	2393.25	9130.95		33770.7	4249.24	39398.6	4654.32	21672.4	5025.72	9660.42	2447.34	6829.13	8130.8	4023.25	4781.6	47192.6	23006.1	30458.9	6879.37	1422.12	2048.67	4478.88	6564.19		33770.7	4249.24	32584.9	6012.65	21672.4	5025.72	11402.9	2343.18
26331.7	2870.41	18700.2	2530.11	5493.95	3213.42	6665.89	1735.86	6293.21	6108	24248.8	15907.2	5628.48	6928.81	28932.1	2363.85	2324.25	6483.85	2037	6471.49		26331.7	2870.41	36266.2	4952.8	5493.95	3213.42	3968.58	2138.64	6293.21	6108	2928.31	4170.8	5628.48	6928.81	36791.8	6206.78	2632.56	1319.43	5360.04	10425.7		26331.7	2870.41	39971.5	5492.77	5493.95	3213.42	17750.8	3908.1
33449.6	4496.47	69233	7477.58	7820.12	2075.22	12750.4	1648.5	10663	8711.2	4546.85	4321.2	22040.8	2498.78	17066.7	3595.73	5487	25086.7	2436.75	10865.5		33449.6	4496.47	23002.2	4554.69	7820.12	2075.22	9847.53	4149.18	10663	8711.2	11938.8	7640.8	22040.8	2498.78	37179.6	16961	3974.88	10411.2	4631.76	15643.6		33449.6	4496.47	17116.3	4180.77	7820.12	2075.22	6776	3783.78
52149	5310.32	13784.5	3728.54	4402.86	1552.74	25617.9	6197.52	5463.92	9580.8	7303.45	4227.6	18825.6	5405.44	8624.76	5075.84	3536.25	9703.63	6199.5	18582.2		52149	5310.32	28193.5	5023.32	4402.86	1552.74	23193.2	4669.56	5463.92	9580.8	5518.59	7256.4	18825.6	5405.44	27651.2	6504.45	2678.76	5974	1621.2	8242.06		52149	5310.32	60843.1	9238.12	4402.86	1552.74	17623.8	5427.66
24656.9	3909.76	115935	10960.9	7639.17	2511.18	4956.49	2071.02	3501.19	3132.4	7495.95	5096.4	18823.9	10466.9	19387.3	2647.1	10137.8	11232.1	5164.5	6827.87		24656.9	3909.76	21595.4	3866.3	7639.17	2511.18	6982.36	2479.68	3501.19	3132.4	8983.59	5774	18823.9	10466.9	26244.9	6418.96	3448.2	5144.85	3655.68	10677		24656.9	3909.76	51672.4	6303.75	7639.17	2511.18	3699.85	3501.54
6981.59	2412.85	124173	8808.03	2541.77	3690.96	6712.86	2916.9	6216.98	7238	3106.18	4428.4	30947.6	2073.39	19919.4	4746.24	2931.75	5298.32	6581.25	3058.07		6981.59	2412.85	29297.7	6373.86	2541.77	3690.96	11834.9	2642.22	6216.98	7238	13401.8	2926.8	30947.6	2073.39	41343.6	12497	3390.24	21233.4	6015.24	6548.74		6981.59	2412.85	35274.5	5024.96	2541.77	3690.96	15935.1	3556.56
40874.7	4424.72	10660.6	4418.16	6738.27	2795.52	11193.5	2579.64	3125.43	1472.4	6734.42	7562	15633.3	3830.57	10204.9	3603.97	3201	3029.23	1704	7548.87		40874.7	4424.72	21426.8	3018.42	6738.27	2795.52	17371.2	4798.5	3125.43	1472.4	8002.61	6385.2	15633.3	3830.57	2266.48	2240.25	5842.2	5797.87	7010.64	6011.08		40874.7	4424.72	10116.3	2331.26	6738.27	2795.52	8532.37	1776.18
10629.1	2229.58	26123.8	4749.03	3086.93	2302.86	8722.56	964.74	11918.1	11312	12611.8	9616.4	13657.9	4267.29	24443.4	2433.89	3042.75	8794.14	2978.25	12515.5		10629.1	2229.58	8683.29	1706.01	3086.93	2302.86	5869.71	2497.74	11918.1	11312	4549.16	9612.4	13657.9	4267.29	19206.9	8122.58	2904.72	3714.18	5948.88	7387.16		10629.1	2229.58	67704.6	6833.06	3086.93	2302.86	15484.7	4658.22
20661.4	3490.33	40753	5038.08	15855.1	3515.4	10204	3127.74	3153.15	4695.2	7773.92	5472	18236.8	7274.89	14691.1	999.1	2289	1805.59	2318.25	11621.5		20661.4	3490.33	16935.4	3439.9	15855.1	3515.4	18583.2	4303.74	3153.15	4695.2	39876	22939.2	18236.8	7274.89	34258.8	24602.6	511.56	574.74	3864.84	14871.1		20661.4	3490.33	10493.6	3025.8	15855.1	3515.4	3448.83	989.94
8505.42	1935.2	37895.6	4469.41	8423.8	4362.12	5180.56	4963.14	6265.49	7686.4	7271.88	4308.8	30507.3	7542.69	20256.5	2802.63	2586	4518.61	7094.25	9296.78		8505.42	1935.2	47730.8	6036.02	8423.8	4362.12	10005.4	2554.02	6265.49	7686.4	7753.9	13867.2	30507.3	7542.69	26273.6	4449.6	4021.08	5496.08	6562.92	6936.02		8505.42	1935.2	33471.9	4329.19	8423.8	4362.12	11603.1	4385.22
27732.3	3065.57	33612.8	4436.61	5205.2	2079	10729.2	4424.7	8766.45	10662	14138.7	7878.4	29869.3	4362.05	16485.3	930.09	2760	10737.8	715.5	5304.5		27732.3	3065.57	34251.9	4675.64	5205.2	2079	20628.3	5252.1	8766.45	10662	11506.9	12511.2	29869.3	4362.05	45480.5	16906.4	12486.6	9955.98	5118.96	11176.5		27732.3	3065.57	35661.8	4288.19	5205.2	2079	14116.4	2640.12
35480.8	5124.18	6551.16	2405.88	5323.01	2683.38	7244.16	1861.02	17317.3	13019.6	3084.62	4306.4	22295	8519.13	13078.2	7177.04	5423.25	12140.6	4054.5	25572.8		35480.8	5124.18	55942	7755.15	5323.01	2683.38	17412	4032	17317.3	13019.6	15010.4	6034.8	22295	8519.13	37996.3	14470.5	3228.12	4809.07	4481.4	8089.62		35480.8	5124.18	16669.7	3768.72	5323.01	2683.38	3227.84	1630.02
20840	4989.7	20488.9	2180.38	15992.1	1472.94	4400.55	1442.7	4423.65	3215.6	5434.66	5882	13758	2951.98	27219.1	5999.75	3312	9644.92	4056	19503		20840	4989.7	23461.9	4605.94	15992.1	1472.94	7592.97	3216.78	4423.65	3215.6	9933.77	7221.6	13758	2951.98	53865	15815.6	5711.16	2409.17	1107.12	4747.27		20840	4989.7	18289.8	3170.53	15992.1	1472.94	14456	2461.2
20735.3	2799.89	74834.8	6714.98	8333.71	2004.66	6578.88	2006.76	3421.11	4876.8	2634.17	3698.4	20914.9	5935.89	17375.8	804.43	9897.75	6603.33	8890.5	17933.3		20735.3	2799.89	33091.5	4878.18	8333.71	2004.66	12524	3401.58	3421.11	4876.8	4367.44	5370.4	20914.9	5935.89	24468.8	12998.6	1801.8	3130.17	6944.28	17802.5		20735.3	2799.89	24228	5311.96	8333.71	2004.66	8994.37	1702.68
15722.6	1708.47	30589	5034.39	7432.04	3591.84	11259.7	3386.88	6505.73	6200.4	13349.5	11279.2	11963	1764.39	1990.96	2852.07	576	3750.23	2740.5	14522		15722.6	1708.47	121242	7296.36	7432.04	3591.84	10988.7	3158.82	6505.73	6200.4	7844.76	6647.6	11963	1764.39	41305	10497.8	3456.6	3552.47	4751.88	2391.66		15722.6	1708.47	20946.3	2883.94	7432.04	3591.84	10628.3	4228.14
59902.9	5242.26	72647.2	7314.81	4824.82	2500.26	19407.1	7424.34	3424.96	3467.2	9940.7	6733.6	19708.7	3513.33	12898.6	1644.91	3372	8087.56	1852.5	3955.2		59902.9	5242.26	38851.1	6402.56	4824.82	2500.26	1908.06	2829.12	3424.96	3467.2	24449	21924.4	19708.7	3513.33	66534	21406.5	2325.96	2697.57	3289.44	9213.35		59902.9	5242.26	40849.3	6414.04	4824.82	2500.26	4867.94	1897.14
17960.3	3847.44	17604.5	1952.42	7854.77	2546.88	1924.23	979.44	1134.98	2158	7870.94	6442.8	11029	3672.98	27233	12670	4360.5	12200.3	597	11371.2		17960.3	3847.44	35163.6	4318.12	7854.77	2546.88	20092.4	5053.02	1134.98	2158	7387.38	4772.4	11029	3672.98	50156.1	9244.25	3512.04	14094.5	4021.92	8939.37		17960.3	3847.44	54903.3	9254.52	7854.77	2546.88	4204.97	1139.04
36277.8	6906.86	39807.5	5563.7	5473.93	2173.92	11158.8	2240.28	5904.36	5649.2	7114.8	5182.4	35574.9	3743.02	15937.5	4359.99	7925.25	26563.7	1680.75	12514.5		36277.8	6906.86	53588.9	7589.51	5473.93	2173.92	10079.3	2289	5904.36	5649.2	7798.56	7843.2	35574.9	3743.02	25192.9	6034.77	2547.72	10192.9	3517.08	4181.8		36277.8	6906.86	28961.2	5740.82	5473.93	2173.92	3361.05	2590.56
44044.8	4984.78	27881.7	3720.34	5398.47	1239	5710.32	2236.92	2477.09	3274	6242.39	8926.8	22230.2	5840.1	15891.6	4848.21	6111	9156.7	3286.5	33766.5		44044.8	4984.78	11068.8	4414.06	5398.47	1239	22331.5	5766.6	2477.09	3274	13252.5	12766.4	22230.2	5840.1	28799.2	7503.55	2349.48	2288.66	3475.08	4631.91		44044.8	4984.78	31468.4	6341.47	5398.47	1239	9876.02	3675.84
39170.7	6160.25	104417	8760.88	7435.12	2146.62	3831.52	707.7	3299.45	3132.8	23213.2	9521.6	24969.8	10996.3	43059.8	9216.44	3724.5	6194.42	1487.25	6114.08		39170.7	6160.25	41888.8	6904.81	7435.12	2146.62	15983.7	1764.84	3299.45	3132.8	9910.67	14521.2	24969.8	10996.3	37530.6	5283.9	2194.08	4481.53	12177.5	13986.4		39170.7	6160.25	8372.21	4645.71	7435.12	2146.62	5970.58	2794.26
24119.5	2963.07	20788.5	3510.83	2196.04	1406.58	9681.21	1629.18	4784.78	3052	1356.74	2113.6	20859.2	5403.38	26078.5	13130.4	4733.25	8631.4	1677.75	9918.9		24119.5	2963.07	35135.1	4676.05	2196.04	1406.58	10026.2	2113.44	4784.78	3052	10188.6	9292.8	20859.2	5403.38	14370.5	7921.73	4180.68	3299.09	4068.96	3862.5		24119.5	2963.07	65361.4	9237.71	2196.04	1406.58	14600.7	3281.04
24491.4	2248.44	21228.9	3654.33	6904.59	2123.1	13340.3	4439.4	8928.15	10081.6	20987.1	12740.4	16956.8	3696.67	25538.1	1186.56	4347.75	10492.6	2677.5	12984.2		24491.4	2248.44	32786.6	6362.38	6904.59	2123.1	12376.2	3223.08	8928.15	10081.6	15041.9	9024	16956.8	3696.67	34385.9	15631.3	5634.72	13248.9	4445.28	7098.76		24491.4	2248.44	7582.96	2895.01	6904.59	2123.1	4357.43	3767.82
49959.1	4992.98	25611	4915.08	8908.13	3972.36	15517	5499.06	3371.06	4275.6	10093.9	14615.6	22894.4	3935.63	20924.8	2934.47	519.75	5318.92	6057.75	27334.1		49959.1	4992.98	88864.2	6310.31	8908.13	3972.36	2782.01	1656.48	3371.06	4275.6	23977	9304	22894.4	3935.63	20898.5	11786.3	1149.12	3229.05	6111	9718.05		49959.1	4992.98	41611.6	6223.39	8908.13	3972.36	14143.4	4839.24
11360.6	2300.51	30878.5	4353.79	8272.11	2779.98	4690.07	1104.18	4292.75	6650	988.68	2261.2	12279.5	4684.44	23013.3	4681.35	4878.75	11233.2	3153	12088.1		11360.6	2300.51	28925	3547.32	8272.11	2779.98	17556	5307.54	4292.75	6650	12496.3	10656.4	12279.5	4684.44	21220.8	5970.91	2547.72	2425.65	6119.4	11643.1		11360.6	2300.51	44153.3	7507.1	8272.11	2779.98	15115.1	4881.66
8846.53	2366.52	71168	7457.9	4846.38	1863.12	19869.1	4276.02	5657.96	11290.4	12337.7	12897.2	19757.9	4640.15	14969.1	1318.4	5674.5	9426.56	3514.5	18103.3		8846.53	2366.52	62817.4	4984.37	4846.38	1863.12	8235.15	2329.32	5657.96	11290.4	9962.26	9797.6	19757.9	4640.15	32567.9	16680.8	2379.72	2387.54	4040.4	7325.36		8846.53	2366.52	28247.4	6874.88	4846.38	1863.12	12107.5	2222.64
13164.7	2089.36	45297.6	4887.61	8199.73	2324.7	8370.67	2126.46	5758.83	5168.8	6290.9	5831.2	22603.3	4714.31	5358.7	1564.57	3828.75	4851.3	7372.5	23319.2		13164.7	2089.36	53341	4478.84	8199.73	2324.7	5246.01	1827.42	5758.83	5168.8	10371.1	17418	22603.3	4714.31	32390	6550.8	1622.04	3934.6	9082.92	39809.5		13164.7	2089.36	45383.8	6456.68	8199.73	2324.7	6435.66	1865.64
26327.8	3028.26	16878.4	4489.5	9893.73	3829.98	19550.3	1968.96	5998.3	6750	12378.5	14254.8	21964.5	4642.21	19813.7	4846.15	2628	5616.59	2783.25	11742		26327.8	3028.26	49273.8	5138.12	9893.73	3829.98	11808	2556.54	5998.3	6750	10391.9	4291.2	21964.5	4642.21	40517.8	6732.08	5113.92	4132.36	3698.52	7329.48		26327.8	3028.26	37398.1	4109.02	9893.73	3829.98	5306.07	3677.1
34481.4	5243.08	24986.5	5553.45	6969.27	3358.74	4213.44	1635.9	5157.46	4206.8	29653.5	10097.6	27455.2	3199.18	18914.1	6863.92	3486	2307.2	3876	11525.7		34481.4	5243.08	30390.4	5819.54	6969.27	3358.74	7044.73	2660.28	5157.46	4206.8	37084.7	14908	27455.2	3199.18	21127.3	14092.5	3093.72	1650.06	9014.88	8112.28		34481.4	5243.08	45887.4	8119.23	6969.27	3358.74	8673.28	3414.18
6242.39	1823.68	75413	7783.44	10425.8	3264.66	9979.97	3169.32	6744.43	5213.2	2647.26	3975.6	10311.5	952.75	50796.5	2296.9	2292	866.23	1147.5	8622.13		6242.39	1823.68	19554.9	2848.27	10425.8	3264.66	10631.4	1385.16	6744.43	5213.2	8369.13	3155.2	10311.5	952.75	25455.3	11114.7	2102.52	4735.94	4473	2336.04		6242.39	1823.68	19959.2	5525.57	10425.8	3264.66	9576.49	1852.62
13267.9	3500.17	39368.6	4418.16	4606.14	1852.2	2867.48	1714.44	8155.84	10059.2	7899.43	8028	36467	5019.19	32224.4	3578.22	2942.25	5266.39	4274.25	8881.69		13267.9	3500.17	62082.8	5006.1	4606.14	1852.2	9273.11	2826.18	8155.84	10059.2	11272.8	7963.6	36467	5019.19	39040.2	7292.4	2994.6	2268.06	9032.52	8709.68		13267.9	3500.17	29934.5	3160.69	4606.14	1852.2	8008	5084.94
18935.1	4050.8	61389	4615.37	9786.7	3801.84	5067.37	1848.84	9127.58	11175.2	4211.9	3020	20349.9	3453.59	35697.1	5946.19	8434.5	10310.3	4386.75	11126.1		18935.1	4050.8	6638.17	2906.49	9786.7	3801.84	30114.7	1544.34	9127.58	11175.2	7090.16	6847.6	20349.9	3453.59	83988.5	8202.92	3445.68	3517.45	11640.7	8664.36		18935.1	4050.8	44220.3	3709.27	9786.7	3801.84	8342.95	3314.64
28052.6	3364.05	46776	4598.97	8396.08	1831.62	17337.3	5051.76	2476.32	506.8	12067.4	13265.2	11893.3	4464.02	29125.6	6334.5	5517.75	12382.7	1741.5	2907.69		28052.6	3364.05	22782.8	2823.26	8396.08	1831.62	11975	4667.04	2476.32	506.8	21303.6	14600	11893.3	4464.02	35244.4	7944.39	6149.64	3456.68	3574.2	13400.3		28052.6	3364.05	31955.8	6945.81	8396.08	1831.62	6645.1	3318
27121.7	3686.31	11047.2	1867.14	13560.5	4668.72	24780.1	3040.38	5747.28	6534	9308.53	6596.8	25074	3483.46	12247.5	6582.73	2096.25	10210.4	3575.25	15391.3		27121.7	3686.31	36124.6	3089.35	13560.5	4668.72	5618.69	1929.48	5747.28	6534	4839.45	3736	25074	3483.46	28786.9	21169.6	3260.04	7207.94	8123.64	9496.6		27121.7	3686.31	27033.9	3710.5	13560.5	4668.72	5085.85	1114.68
13739.9	2788	28334.5	3161.92	2907.52	2254.98	20753	3909.78	8841.91	6673.2	3247.86	1356	24856.7	5969.88	26550.8	6518.87	4290.75	5925.59	2871	4368.23		13739.9	2788	14992.7	4240.63	2907.52	2254.98	17877.1	4060.14	8841.91	6673.2	4568.41	8210	24856.7	5969.88	40193.1	12986.2	4512.48	2930.35	4378.08	5030.52		13739.9	2788	27877.8	7767.45	2907.52	2254.98	4633.86	2199.54
34391.3	5437.83	35525.5	4833.08	11686.3	4728.78	15188.3	2762.34	8450.75	7592.4	3426.5	3545.6	18800.1	2037.34	35281.3	31020.5	3999	6263.43	2009.25	5853.49		34391.3	5437.83	91375.9	7161.47	11686.3	4728.78	5744.2	2894.22	8450.75	7592.4	6226.99	7890	18800.1	2037.34	33109.1	18056.9	2050.44	1474.96	2839.2	2971.55		34391.3	5437.83	47367.3	7107.35	11686.3	4728.78	4303.53	1109.64
37346.5	4288.19	98366	7732.6	15852	3892.98	4026.33	1687.14	8441.51	6335.6	14576.9	8623.6	22909.2	4632.94	24086.7	5304.5	6349.5	8472.78	1670.25	3609.12		37346.5	4288.19	46900.7	4196.76	15852	3892.98	9295.44	2423.82	8441.51	6335.6	5249.86	4633.6	22909.2	4632.94	57072	15857.9	8874.6	10445.2	4580.52	9259.7		37346.5	4288.19	44489.8	6178.29	15852	3892.98	8733.34	987
17598.3	2979.47	12186	5050.79	3223.99	1637.58	3994.76	2045.82	3921.61	2807.2	4222.68	5363.2	8345.96	4017	29882.4	34433.9	3543.75	7224.42	1462.5	1789.11		17598.3	2979.47	85142	7430.43	3223.99	1637.58	22199.1	4068.54	3921.61	2807.2	5473.16	1844.8	8345.96	4017	7024.94	4742.12	2724.96	2329.86	5026.56	2936.53		17598.3	2979.47	21398.3	4797	3223.99	1637.58	4339.72	1494.78
9217.67	1785.96	48814.1	6238.56	6856.85	2251.2	8952.02	1592.22	6304.76	5163.6	9949.94	4973.6	21665.2	12914.1	11256.1	659.2	6594.75	6330.38	745.5	6424.11		9217.67	1785.96	47808.5	5437.83	6856.85	2251.2	11568.5	2558.22	6304.76	5163.6	2346.96	597.6	21665.2	12914.1	39687.2	21902.9	9183.72	6024.47	6693.12	9884.91		9217.67	1785.96	23342.5	2030.32	6856.85	2251.2	11952.7	2715.72
19082.9	3150.44	55319.9	6462.83	15832	2227.68	7040.88	1469.58	9171.47	9180.4	8429.19	8135.2	51204.1	6285.06	13091.3	12565	1620.75	14769.2	3619.5	11571		19082.9	3150.44	32444.7	2989.31	15832	2227.68	5898.2	1178.52	9171.47	9180.4	9879.1	14374	51204.1	6285.06	18964.1	14548.8	2696.4	5759.76	4991.28	5746.37		19082.9	3150.44	19729.7	4061.05	15832	2227.68	12348.5	3375.12
6491.87	1705.6	39853.7	4311.56	6835.29	2534.7	33929.3	8351.7	6314	5827.2	3755.29	2816.4	23762	5086.14	11768.6	1816.92	2098.5	6394.24	4205.25	12792.6		6491.87	1705.6	26394.1	3776.51	6835.29	2534.7	12786.6	2955.12	6314	5827.2	14507.6	14628.8	23762	5086.14	50149.6	15990.8	6462.12	16154.5	7223.16	11014.8		6491.87	1705.6	45493.9	4769.53	6835.29	2534.7	13295.6	3342.78
28401.4	3214.4	41434.5	6079.48	11105.7	3548.58	10682.2	3768.24	3328.71	3906.8	6020.63	4836	24783.7	5755.64	26967.3	8888.9	2530.5	6615.69	3846	13408.5		28401.4	3214.4	17750.8	3289.43	11105.7	3548.58	4697	1917.72	3328.71	3906.8	8366.82	11552.4	24783.7	5755.64	45226.3	19803.8	4499.04	6616.72	4897.2	9675.82		28401.4	3214.4	20025.4	3976.18	11105.7	3548.58	6853.77	2077.74
32567.1	5183.22	48913.5	3857.69	3903.13	2264.64	2446.29	1631.28	10807.7	11528.4	11245.8	7127.2	27986.6	5019.19	17338.9	4959.45	4035.75	6015.2	2355	3832.63		32567.1	5183.22	29062.1	4386.59	3903.13	2264.64	21371.3	5096.28	10807.7	11528.4	14596.1	9461.6	27986.6	5019.19	14886.3	6246.95	3028.2	4429	18875.6	13769		32567.1	5183.22	46029.1	4836.36	3903.13	2264.64	7415.1	3013.92
25256	3568.64	37229.5	4085.65	4269.65	1517.04	8347.57	1163.4	13655.2	9119.6	5523.21	5527.2	24112.9	6188.24	9957.26	8041.21	7348.5	19494.8	1710.75	5485.78		25256	3568.64	21479.2	3015.14	4269.65	1517.04	14268.9	5090.4	13655.2	9119.6	8933.54	13056.4	24112.9	6188.24	31580.7	10601.8	4240.32	3408.27	6762.84	7223.39		25256	3568.64	23372.6	7787.54	4269.65	1517.04	3853.08	1804.32
18181.2	3592.01	68551.6	5499.33	4935.7	2512.02	7009.31	2381.82	2936.78	5706.4	9477.93	8103.6	30769.7	7622	9707.98	2443.16	2631	4364.11	9672.75	8244.12		18181.2	3592.01	49135.2	4040.96	4935.7	2512.02	4685.45	4499.46	2936.78	5706.4	13598.2	19650.8	30769.7	7622	38036.5	6224.29	1538.04	2922.11	3637.2	8874.48		18181.2	3592.01	34071	6225.03	4935.7	2512.02	18961.3	2430.12
5014.24	2248.85	68111.1	4853.99	9802.1	3029.46	3458.07	1333.08	4140.29	1261.2	5807.34	5258.8	15287.3	4076.74	19788.2	8874.48	2290.5	2666.67	4838.25	5962.67		5014.24	2248.85	42278.4	4548.95	9802.1	3029.46	9411.71	3770.76	4140.29	1261.2	2838.22	3918.4	15287.3	4076.74	49573.1	9741.74	2909.76	1379.17	4917.36	9335.92		5014.24	2248.85	30020	4374.29	9802.1	3029.46	10079.3	3481.38
22500.2	2323.47	68141.9	5960.99	18119.6	2958.48	15764.2	4212.18	11769.5	11244	4060.21	5679.2	5307.04	1245.27	25647.1	1665.51	5335.5	19456.7	3317.25	13200.5		22500.2	2323.47	47666.8	4057.77	18119.6	2958.48	15239.8	3781.68	11769.5	11244	8765.68	6178	5307.04	1245.27	21126.5	9380.21	3083.64	5789.63	12243.8	6582.73		22500.2	2323.47	18418.4	4938.45	18119.6	2958.48	4929.54	1609.02
20356.5	4963.46	26945.4	5383.3	15102	5036.22	2966.04	871.92	2886.73	4213.2	8523.9	6241.2	13441.4	1659.33	18081	9692.3	2724	32450.1	1593.75	2971.55		20356.5	4963.46	16489.5	3452.61	15102	5036.22	7492.1	2325.96	2886.73	4213.2	13278.6	12506.4	13441.4	1659.33	28082.5	13805.1	2928.24	15572.6	13545	10111.5		20356.5	4963.46	41163.4	7913.82	15102	5036.22	13780.7	4606.98
33813	6109.41	36345.5	5494	5821.97	2260.02	3906.98	1477.56	3555.09	3149.6	7928.69	6584.4	20427.8	4824.52	9768.66	4928.55	2910	9302.96	3311.25	16983.7		33813	6109.41	73900.8	7738.75	5821.97	2260.02	11470.7	3137.4	3555.09	3149.6	8246.7	7892.8	20427.8	4824.52	4906.06	11978.9	5652.36	6444.71	2540.16	13963.7		33813	6109.41	64977.2	6287.76	5821.97	2260.02	16655.1	3871.56
24028.6	2697.39	31942.7	3445.64	11212	1835.4	11506.1	3673.74	5423.88	4326.4	2346.96	2783.2	17461.9	1482.17	34221.1	2083.69	1092	579.89	8032.5	18377.3		24028.6	2697.39	44547.6	4222.18	11212	1835.4	12658	3560.34	5423.88	4326.4	29803.6	21979.2	17461.9	1482.17	30276.9	4492.86	3102.96	952.75	5634.72	6438.53		24028.6	2697.39	32420.8	4587.49	11212	1835.4	4482.17	2085.72
13878.5	3356.26	32800.5	5325.9	5593.28	2450.7	4786.32	1326.36	6973.12	8304.8	4027.1	2406	15663.6	3264.07	14536.1	6142.92	3475.5	21383.8	2617.5	9638.74		13878.5	3356.26	65697.9	3920.83	5593.28	2450.7	7117.88	3577.56	6973.12	8304.8	9524.9	8938.4	15663.6	3264.07	30105.5	12092.2	1118.88	3871.77	1979.04	9771.61		13878.5	3356.26	20621.4	3159.05	5593.28	2450.7	10033.9	4214.7
17941	3092.63	30436.6	5182.4	1993.53	1775.34	9902.97	1575.84	9737.42	6748.8	6611.22	6226.8	15101.9	1254.54	15983.4	1786.02	1936.5	6554.92	5040.75	11883.1		17941	3092.63	79387	4979.04	1993.53	1775.34	8457.68	2936.64	9737.42	6748.8	3758.37	1941.2	15101.9	1254.54	41325.5	20902.8	3801.84	9039.28	8298.36	11555.6		17941	3092.63	14093.3	2400.55	1993.53	1775.34	7776.23	1302.84
12751.2	2123.8	18055	4802.33	4543.77	2031.54	7308.84	2334.78	16186.9	9642.8	8658.65	7596.4	12628	3550.41	13935.1	2772.76	6123.75	5913.23	3563.25	20293.1		12751.2	2123.8	70155.5	5560.42	4543.77	2031.54	4054.05	1654.38	16186.9	9642.8	11563.1	6371.2	12628	3550.41	54455.4	18931.4	8025.36	8581.96	3732.96	9068.12		12751.2	2123.8	11273.6	3669.5	4543.77	2031.54	11024.1	4498.62
9376.29	1853.61	43270.1	3931.49	4174.94	2113.44	9394	2699.34	5125.12	3847.6	12722.7	7496.4	22181	2533.8	14742	7060.65	1269.75	6608.48	3243	7149.23		9376.29	1853.61	39631.1	5686.7	4174.94	2113.44	11119.6	3598.56	5125.12	3847.6	27244.1	14192.8	22181	2533.8	40148	5736.07	2526.72	7076.1	2105.04	9522.35		9376.29	1853.61	30396.5	3554.29	4174.94	2113.44	8278.27	1954.26
40709.9	7003.21	21093.4	4240.63	3547.39	2734.62	11161.1	2429.7	6849.15	5781.2	1262.8	2146	15453.7	1715.98	22907.5	3686.37	3198.75	19480.4	8120.25	17357.6		40709.9	7003.21	23795.3	3653.1	3547.39	2734.62	13901.6	2628.36	6849.15	5781.2	10718.4	6764	15453.7	1715.98	72134.6	3996.4	3971.52	3466.98	12529.4	20279.7		40709.9	7003.21	71325.9	7821.98	3547.39	2734.62	5526.29	1914.78
6961.57	3699.84	31679.3	3310.75	4854.85	936.18	8748.74	1818.6	7519.82	6635.6	9862.16	9662.4	20001.4	4207.55	38468.7	3961.38	5898	13447.7	2241	13511.5		6961.57	3699.84	32511.7	5789.2	4854.85	936.18	6949.25	2089.08	7519.82	6635.6	4355.12	7494	20001.4	4207.55	36302.2	40550.1	2830.8	3621.48	5738.88	6306.69		6961.57	3699.84	25658.7	3490.74	4854.85	936.18	6709.78	3029.04
25266.8	3464.5	114029	8427.55	9279.27	2971.5	15269.1	3542.28	5794.25	4695.2	4699.31	5734.8	13074.9	3294.97	25363.4	10599.7	3451.5	9123.74	1176	7366.56		25266.8	3464.5	26642.8	2561.68	9279.27	2971.5	21956.5	2782.5	5794.25	4695.2	6338.64	5340.4	13074.9	3294.97	37041.9	9602.69	4196.64	907.43	4946.76	8998.08		25266.8	3464.5	59943	9922.41	9279.27	2971.5	11369.8	2208.36
7743.89	3808.08	32243	5757.63	7422.03	1703.1	25558.6	3576.72	11769.5	9453.2	4012.47	3996.4	27406.9	3642.08	6405.02	3590.58	2270.25	9875.64	2301.75	9677.88		7743.89	3808.08	80869.3	5910.15	7422.03	1703.1	3561.25	1057.98	11769.5	9453.2	10515.1	10229.6	27406.9	3642.08	42840.9	15119.4	1900.92	3724.48	5594.4	4141.63		7743.89	3808.08	36889.2	5198.8	7422.03	1703.1	10047.7	4299.12
18355.3	3467.37	39293.9	4087.29	3518.9	2253.3	9908.36	2654.82	10749.2	6498.4	2932.16	6564.8	14054	4876.02	13079	1850.91	1153.5	6518.87	3925.5	9330.77		18355.3	3467.37	23652.9	3250.07	3518.9	2253.3	2752.75	1129.8	10749.2	6498.4	3330.25	6959.2	14054	4876.02	40022.6	3630.75	1651.44	2357.67	3938.76	11484.5		18355.3	3467.37	34951.1	6268.08	3518.9	2253.3	10589	4323.06
6646.64	1716.67	8501.57	3210.3	5590.2	1863.54	11325.9	2832.48	6399.47	8054	6379.45	4344.8	20860.8	7090.52	11833.4	8304.89	1095	3853.23	2296.5	4338.36		6646.64	1716.67	16816	3697.38	5590.2	1863.54	25865.8	5488.56	6399.47	8054	10604.4	8576	20860.8	7090.52	41070.5	3066.31	2714.88	4389.86	2940.84	9557.37		6646.64	1716.67	13461.9	3528.46	5590.2	1863.54	13923.1	2974.02
9343.95	3089.35	35895.9	3230.8	10548.2	2709.42	14454.4	5103	9991.52	6815.2	6146.91	4945.2	16391.8	3686.37	8864.2	1726.28	2667	4053.05	2096.25	14469.4		9343.95	3089.35	15210.6	3869.99	10548.2	2709.42	3015.32	1338.54	9991.52	6815.2	4679.29	2985.2	16391.8	3686.37	29373.2	8975.42	5778.36	3287.76	5881.68	8117.43		9343.95	3089.35	18891.9	3320.59	10548.2	2709.42	8894.27	2144.1
13821.5	2028.27	48680.2	7576.8	7772.38	2176.02	9722.79	2711.52	2484.79	3088.4	12141.4	11838.4	26409.7	3343.38	13640.7	816.79	2955.75	4662.81	4555.5	15684.8		13821.5	2028.27	48797.2	8595.65	7772.38	2176.02	4609.99	2981.58	2484.79	3088.4	3943.17	7930.8	26409.7	3343.38	65531.9	16176.1	3528	3996.4	3769.92	8683.93		13821.5	2028.27	15480.1	4513.28	7772.38	2176.02	20523.6	4003.02
24067.9	4340.67	34101	3730.59	10347.3	3196.2	15262.2	3914.82	10026.9	8393.6	11190.4	11497.6	36351.4	4906.92	11416.9	7701.31	9690	23497.4	3741	6103.78		24067.9	4340.67	29286.2	5241.44	10347.3	3196.2	17931	3417.12	10026.9	8393.6	8249.78	6826.4	36351.4	4906.92	39533	27758.5	750.96	1672.72	11890.2	10062.1		24067.9	4340.67	37984.1	11338.5	10347.3	3196.2	11023.3	4079.04
21151.9	4461.62	30254.8	3837.19	8951.25	2661.54	20932.4	3322.62	3230.15	4946	29629.6	17644.8	14155.7	1254.54	19062.5	1491.44	4380	14552.9	1813.5	3571.01		21151.9	4461.62	17753.1	3617.84	8951.25	2661.54	10378.1	3628.8	3230.15	4946	4027.87	5549.2	14155.7	1254.54	51040.9	13207.7	5628.84	24844.6	4232.76	3450.5		21151.9	4461.62	40123.9	7008.54	8951.25	2661.54	7458.22	2226
12243	3337.4	25266.8	3391.11	17238.8	4648.56	3756.06	2185.68	4684.68	5334.8	12511	10248.8	20471.3	5189.14	9358.66	4140.6	6249	8540.76	2415	6343.77		12243	3337.4	44415.9	5530.08	17238.8	4648.56	14530.7	2540.58	4684.68	5334.8	2267.65	10183.6	20471.3	5189.14	55088.4	20260.1	4578.84	7488.1	7539	3554.53		12243	3337.4	102930	7743.26	17238.8	4648.56	3678.29	1300.32
15619.4	2470.25	13025.3	3028.26	3960.88	2197.44	7833.98	2566.2	8188.95	1295.6	17071.7	11286	19268.4	3188.88	23432.3	12045.8	3681	12914.1	1918.5	909.49		15619.4	2470.25	49542.6	6038.07	3960.88	2197.44	6840.68	2529.24	8188.95	1295.6	6984.67	11076.4	19268.4	3188.88	35583.1	8905.38	4380.6	3105.45	3049.2	7780.62		15619.4	2470.25	28412.2	2605.14	3960.88	2197.44	7807.8	4153.8
40934	2990.54	45731.1	5934.75	5701.08	1813.14	4582.27	1639.68	3970.89	3914.8	9927.61	5038.4	8877.32	3491.7	16139.2	5569.21	5858.25	21022.3	2100	8628.31		40934	2990.54	13361	4339.85	5701.08	1813.14	5521.67	1698.06	3970.89	3914.8	10227.9	12043.6	8877.32	3491.7	25611.1	15005	595.56	2738.77	4958.52	7698.22		40934	2990.54	12332.3	2572.75	5701.08	1813.14	7415.87	2828.7
21060.3	5177.48	114293	9104.87	12157.5	2849.7	13093.8	3497.76	4653.11	8639.6	14113.3	10791.6	15053.6	2076.48	24004.7	2836.62	7085.25	5041.85	1828.5	1694.35		21060.3	5177.48	49102.1	4768.3	12157.5	2849.7	6635.09	2127.72	4653.11	8639.6	29526.4	11522.8	15053.6	2076.48	52518.5	10204.2	1255.8	2786.15	3813.6	4953.27		21060.3	5177.48	48107.3	8844.93	12157.5	2849.7	3096.17	1685.46
6407.94	3325.51	86949.2	6385.34	4072.53	2384.76	7060.9	1867.74	5751.9	3440.8	21794.1	10815.2	30999.3	12343.5	29256.8	3883.1	1548.75	15523.1	3198.75	17136.1		6407.94	3325.51	10460.5	2037.29	4072.53	2384.76	9769.76	3343.62	5751.9	3440.8	5623.31	7837.6	30999.3	12343.5	29401.1	17852	1864.8	2083.69	3559.92	7293.43		6407.94	3325.51	18690.2	3995.86	4072.53	2384.76	6285.51	3041.22
23416.5	3719.52	12363.1	3473.52	7214.9	2257.08	9176.86	2462.88	4358.97	3632	4622.31	4884.4	25373.3	6092.45	27807.8	2674.91	2431.5	5153.09	5646.75	16715.9		23416.5	3719.52	14418.3	2724.04	7214.9	2257.08	7436.66	2525.46	4358.97	3632	5147.45	5939.2	25373.3	6092.45	24264.6	19160.1	3574.2	11039.5	11496.2	7014.3		23416.5	3719.52	32129.8	5833.89	7214.9	2257.08	9107.56	2736.3
6564.25	2399.73	8545.46	3292.71	2768.92	2165.52	9779	3298.68	8105.02	5152.4	8259.79	5088	16023.6	2978.76	25849.7	3094.12	4727.25	9013.53	1813.5	2069.27		6564.25	2399.73	15860.5	5857.26	2768.92	2165.52	12334.6	3070.62	8105.02	5152.4	19448.7	13150	16023.6	2978.76	29494.6	4808.04	3055.92	2995.24	5445.72	17196.9		6564.25	2399.73	75878.1	7997.05	2768.92	2165.52	4790.94	1723.26
10520.5	2243.52	21882.6	3984.38	12859	3191.16	19494.9	3504.48	4070.22	3699.6	13592.8	8907.6	16341.8	7537.54	8191.8	2738.77	14680.5	17377.1	2535.75	6010.05		10520.5	2243.52	44404.4	4837.18	12859	3191.16	15101.2	4065.6	4070.22	3699.6	4352.04	9604.4	16341.8	7537.54	24658.2	6882.46	4458.72	5383.81	4224.36	9050.61		10520.5	2243.52	28212	3132.4	12859	3191.16	8818.04	2884.14
36776	5502.2	64171	6854.38	6270.88	1900.08	8783.39	2800.14	1830.29	2927.6	8018.78	6131.6	17474.2	2086.78	13462.8	6945.29	4476	2058.97	9349.5	9694.36		36776	5502.2	86511	8853.95	6270.88	1900.08	6832.21	1934.52	1830.29	2927.6	4765.53	10893.2	17474.2	2086.78	50036.4	15028.7	2927.4	4981.08	2897.16	8804.44		36776	5502.2	83714.4	10580.9	6270.88	1900.08	4442.13	2424.24
38141.9	3802.34	72668	6314.41	3857.7	1641.78	4414.41	1060.08	9967.65	6458.4	4970.35	4744	10847.8	6026.53	5245.54	2028.07	3501.75	21308.6	2869.5	12196.2		38141.9	3802.34	68119.6	4492.78	3857.7	1641.78	20422.7	4077.78	9967.65	6458.4	40534.3	22086	10847.8	6026.53	33661	15020.5	3240.72	9239.1	4048.8	10461.7		38141.9	3802.34	24487.5	4116.81	3857.7	1641.78	10582.1	3218.04
14562.2	3069.26	33962.4	3959.78	7935.62	1561.14	7762.37	2350.74	5031.95	4310	2034.34	1230	13514.4	3739.93	7138.92	15961.9	6119.25	19493.8	7611	13795.8		14562.2	3069.26	26019.8	5941.72	7935.62	1561.14	7167.93	1859.76	5031.95	4310	16546.5	11692	13514.4	3739.93	30575.3	21203.6	1908.48	3367.07	7656.6	5240.64		14562.2	3069.26	11570.8	2085.67	7935.62	1561.14	11737.9	4353.72
19620.4	5893.75	32905.9	5212.74	12220.7	4721.22	6561.94	1788.78	12440.1	6615.6	3797.64	3509.6	33460.9	2065.15	52290.6	12299.2	5583	18446.3	3408.75	9795.3		19620.4	5893.75	70441.1	6518.18	12220.7	4721.22	4938.78	1811.88	12440.1	6615.6	9802.87	7097.6	33460.9	2065.15	43040.2	13711.4	2564.52	10766.6	852.6	5999.75		19620.4	5893.75	23399.5	6724.41	12220.7	4721.22	13317.9	2987.88
23444.2	6133.6	33071.5	3683.85	3049.97	1356.6	13518.9	3332.7	5249.86	4026.4	10233.3	11368	24713.2	5856.58	27679.9	3208.45	3678	5164.42	1728	1357.54		23444.2	6133.6	17641.5	4591.18	3049.97	1356.6	3882.34	3526.32	5249.86	4026.4	3264.03	5942	24713.2	5856.58	67920.6	34326.8	1893.36	6544.62	5904.36	4009.79		23444.2	6133.6	31677.8	3844.57	3049.97	1356.6	10971	2632.98
19220	3578.89	49240	5436.6	11023.3	2891.28	5289.9	1840.02	3159.31	10824.8	6883.8	6995.2	47102.4	3711.09	11694.8	8159.66	6606.75	16226.6	1941	3576.16		19220	3578.89	69156	5673.99	11023.3	2891.28	9250.01	2863.56	3159.31	10824.8	4333.56	4574.4	47102.4	3711.09	13827.7	6011.08	4203.36	7115.24	6820.8	1494.53		19220	3578.89	54364.3	8184.83	11023.3	2891.28	2018.17	330.54
15341.5	3038.1	54683.9	4556.33	8032.64	2632.56	14780.1	2707.74	7611.45	7613.6	4107.95	6007.2	12316.4	3052.92	15264.3	5016.1	1759.5	5232.4	1570.5	1846.79		15341.5	3038.1	32587.9	3466.14	8032.64	2632.56	12692.7	2000.46	7611.45	7613.6	5243.7	5859.6	12316.4	3052.92	36427.7	16012.4	3122.28	2975.67	9091.32	3714.18		15341.5	3038.1	14929.5	3736.33	8032.64	2632.56	5917.45	1084.02
27377.3	4308.69	67408.1	7457.08	24312.8	4323.48	19633.5	4686.78	2942.17	5360.8	12007.4	6831.2	11676.8	6572.43	20661.5	3204.33	2917.5	10582.2	11856	17600.6		27377.3	4308.69	49102.1	4570.68	24312.8	4323.48	15294.5	3774.96	2942.17	5360.8	16799.1	13654.4	11676.8	6572.43	26583.6	17505.9	4011.84	4936.79	3597.72	27329		27377.3	4308.69	32412.4	3706.81	24312.8	4323.48	9540.3	3198.72
32159	3656.79	139418	8210.25	5754.21	2461.2	10858.5	3861.06	2920.61	2073.6	4318.16	4884.4	18122	733.36	22858.3	4721.52	6917.25	16590.2	1147.5	6342.74		32159	3656.79	12057.4	2372.26	5754.21	2461.2	2163.7	1289.82	2920.61	2073.6	6125.35	5920.4	18122	733.36	17027.3	4770.96	4890.48	10103.3	3788.4	1455.39		32159	3656.79	22149	4441.53	5754.21	2461.2	3247.86	1930.32
8091.93	2416.13	110235	7233.22	5736.5	1937.46	13931.6	2411.64	5949.02	5659.2	16345.6	9059.6	16547.6	3352.65	20335.2	5201.5	4753.5	60104.6	2537.25	4162.23		8091.93	2416.13	12958.3	2143.48	5736.5	1937.46	11819.5	3362.1	5949.02	5659.2	43448.8	9784.4	16547.6	3352.65	56038.8	17825.2	634.2	13153.1	7972.44	2735.68		8091.93	2416.13	48575.4	6872.83	5736.5	1937.46	15160.5	4675.02
43776.8	4962.23	35982.9	4817.91	5176.71	2934.12	4804.03	3571.68	3592.05	4017.6	12639.5	6137.6	14462.3	3588.52	10001.5	6913.36	5573.25	5618.65	2557.5	17720.1		43776.8	4962.23	33819.9	5847.42	5176.71	2934.12	7385.84	2779.56	3592.05	4017.6	4988.06	6678	14462.3	3588.52	28710.7	7732.21	2600.64	2736.71	6392.4	7207.94		43776.8	4962.23	46890.7	4654.73	5176.71	2934.12	11171.2	1685.88
4449.06	2024.17	140795	7474.71	5741.89	2415.42	9581.11	1711.5	3641.33	5341.6	3999.38	3754.8	18176.1	4596.89	16218	6142.92	10060.5	10753.2	2310	5154.12		4449.06	2024.17	25941.3	4298.85	5741.89	2415.42	12636.5	2566.62	3641.33	5341.6	17201	12838	18176.1	4596.89	18063.8	10766.6	5960.64	1575.9	5166.84	36008.8		4449.06	2024.17	28000.3	3870.81	5741.89	2415.42	22182.9	4615.8
12693.4	2226.71	76215.4	7942.11	7215.67	2742.18	5329.94	1568.7	7165.62	5260	2753.52	5160.4	8723.16	31419.1	37195.2	2745.98	4599	12760.7	6355.5	7354.2		12693.4	2226.71	6153.07	2250.08	7215.67	2742.18	2895.2	1655.64	7165.62	5260	3565.1	4040.8	8723.16	31419.1	44890.9	6899.97	1082.76	5566.12	17004.1	8866.24		12693.4	2226.71	34198	7249.21	7215.67	2742.18	8316	3087.42
5047.35	1758.49	52824.3	4825.29	4755.52	1573.74	12856.7	2945.46	5253.71	9752	19713.5	9234	17407	6155.28	28770.5	4200.34	4188.75	2802.63	7116.75	11001.4		5047.35	1758.49	25853.5	5133.2	4755.52	1573.74	17619.1	4239.48	5253.71	9752	16525.7	2216.4	17407	6155.28	16000.7	9153.61	1540.56	2811.9	14067.5	13642.3		5047.35	1758.49	13110.8	3006.94	4755.52	1573.74	19132.2	4045.86
20964	3942.15	31250.4	4517.38	24258.8	11587.4	5137.44	1942.92	3429.58	3691.2	14252.7	11496	20986.3	746.75	18310.6	7427.33	6134.25	25901.4	1974.75	4843.06		20964	3942.15	10900.1	3496.48	24258.8	11587.4	29771.3	3491.46	3429.58	3691.2	7428.96	7965.2	20986.3	746.75	27820.1	6932.93	2473.8	6123.35	3080.28	16408.9		20964	3942.15	7698.46	2901.16	24258.8	11587.4	4952.64	2271.36
12633.4	4219.72	39911.4	5759.68	4163.39	1622.04	32607.2	3310.86	3894.66	3638.4	10833.1	5564.8	25276.5	5953.4	19989.1	3930.48	2853.75	2279.39	2630.25	11391.8		12633.4	4219.72	58124.2	6656.35	4163.39	1622.04	5254.48	2494.38	3894.66	3638.4	6771.38	7260.8	25276.5	5953.4	43683.9	14531.2	5684.28	4509.34	6762	10429.8		12633.4	4219.72	42165.2	5481.29	4163.39	1622.04	13692.9	4041.66
39769	4977.81	46240	4581.34	6951.56	2016.84	4252.71	2191.14	7904.82	9002.4	11985.8	5906.4	34717.2	5273.6	54443.9	9535.74	591.75	2703.75	2505.75	2153.73		39769	4977.81	24051.7	4370.19	6951.56	2016.84	6776	1647.66	7904.82	9002.4	4273.5	3008.8	34717.2	5273.6	39074.6	8860.06	3444.84	3491.7	4856.04	9567.67		39769	4977.81	23076.1	4176.26	6951.56	2016.84	13240.1	4777.08
24144.9	5639.96	66798.3	5794.94	6889.19	2484.3	8577.03	2531.76	6137.67	5241.6	12040.5	8920	24410.6	3384.58	13676	6251.07	3420	5433.25	6498	6561.1		24144.9	5639.96	6539.61	3759.7	6889.19	2484.3	6085.31	2674.14	6137.67	5241.6	25128.9	13463.6	24410.6	3384.58	27707	21398.2	10958.6	8169.96	1638.84	24012.4		24144.9	5639.96	32551	6348.03	6889.19	2484.3	8433.81	2551.92
28747.2	3697.38	20634.5	4402.17	6119.19	1125.18	20241	5117.28	5405.4	4877.2	5526.29	5880	16970.7	3898.55	7402.96	6342.74	1397.25	10032.2	3234.75	12352.8		28747.2	3697.38	32746.6	3871.63	6119.19	1125.18	6167.7	949.62	5405.4	4877.2	28690.2	19756.8	16970.7	3898.55	56743.2	6589.94	2519.16	3292.91	7104.72	11730.7		28747.2	3697.38	61722.4	5288.18	6119.19	1125.18	10771.5	1856.4
22405.5	2896.65	69880.6	4505.49	8446.13	2437.26	5815.81	3697.68	4476.78	4408.4	4325.86	5477.6	4977.4	20724.6	14592.7	2505.99	4396.5	12911	2442	7614.79		22405.5	2896.65	28008	6101.62	8446.13	2437.26	14613.1	2805.6	4476.78	4408.4	4666.97	4328.8	4977.4	20724.6	27611	4406.34	856.8	5910.14	9483.6	14183.1		22405.5	2896.65	36601.2	5007.74	8446.13	2437.26	11169.6	3203.34
28401.4	4650.63	141783	7240.6	3769.15	1792.98	3519.67	953.4	11623.9	7356.8	28984.3	12757.2	16310.6	7030.78	20693.5	6459.13	8355	11954.2	4096.5	13247.9		28401.4	4650.63	72068.9	8420.17	3769.15	1792.98	2591.82	1664.46	11623.9	7356.8	5009.62	6073.6	16310.6	7030.78	16251.6	8198.8	2359.56	3648.26	7853.16	7725		28401.4	4650.63	42646.4	4951.16	3769.15	1792.98	16291.7	6110.16
21922.7	3421.86	61187.3	9257.39	13127.7	2371.74	9284.66	955.08	904.75	6922.8	3823.82	2799.6	15279.1	10472	15123.3	3596.76	4569.75	6815.51	2259.75	9170.09		21922.7	3421.86	30734.5	4078.68	13127.7	2371.74	16695.1	3706.92	904.75	6922.8	17692.3	13208.8	15279.1	10472	35815.1	10671.8	3832.08	3147.68	8204.28	15730.2		21922.7	3421.86	28041.1	5122.54	13127.7	2371.74	6803.72	2550.66
8644.79	1963.49	49275.4	4566.58	3415.72	2011.8	18810.3	3978.24	3385.69	2655.6	5475.47	3712.8	11482.5	1578.99	27212.5	6519.9	4171.5	12654.6	1336.5	10874.7		8644.79	1963.49	23331.8	3417.76	3415.72	2011.8	10963.3	3555.72	3385.69	2655.6	26633.5	16276.4	11482.5	1578.99	30011.2	12135.5	2132.76	4792.59	2961.84	13964.7		8644.79	1963.49	58720.2	8607.54	3415.72	2011.8	10766.1	1875.3
30380.3	3919.19	71329.7	6489.89	4405.94	1373.82	30426.5	3823.26	2381.61	6373.6	3823.05	4992.4	31629	7640.54	32520.4	14023.4	3214.5	5880.27	1444.5	8949.67		30380.3	3919.19	28301.3	7663.72	4405.94	1373.82	6334.79	2052.54	2381.61	6373.6	8727.95	8967.2	31629	7640.54	48711.3	9815.9	4817.4	5716.5	6555.36	23830.1		30380.3	3919.19	13066.1	4193.89	4405.94	1373.82	3797.64	2473.38
11763.3	2630.56	19742	3416.12	6769.84	3774.54	11479.9	3891.3	3466.54	6316	6866.09	5113.2	28190.8	6582.73	28598.3	5544.49	9043.5	23480.9	3673.5	12384.7		11763.3	2630.56	28512.3	3252.53	6769.84	3774.54	7288.82	2303.28	3466.54	6316	5410.02	8006.4	28190.8	6582.73	8068.8	18662.6	2152.08	3606.03	6861.12	15550.9		11763.3	2630.56	83883.8	8003.61	6769.84	3774.54	17565.2	6607.44
20200.2	3864.25	25162.1	4415.29	4774.77	1582.56	15545.5	2395.68	16765.2	9714.8	2355.43	1718.8	28137.5	8168.93	47802.7	4270.38	2603.25	9655.22	3735	9408.02		20200.2	3864.25	19502.6	7103.25	4774.77	1582.56	6681.29	2052.54	16765.2	9714.8	6839.14	13959.2	28137.5	8168.93	32880.4	7855.81	7708.68	1375.05	2662.8	1516.16		20200.2	3864.25	19310.8	4658.42	4774.77	1582.56	9032.87	2527.56
13440.3	2453.85	17702.3	1644.1	4660.04	1587.18	8110.41	2398.62	5314.54	3352	14846.4	7736.4	11391.4	1597.53	3557.16	5522.86	6122.25	4371.32	938.25	2415.35		13440.3	2453.85	26991.6	4824.88	4660.04	1587.18	8261.33	3585.12	5314.54	3352	5555.55	7532.8	11391.4	1597.53	52811.3	12627.8	3698.52	4498.01	3005.52	1606.8		13440.3	2453.85	33802.2	4899.5	4660.04	1587.18	10365	2895.9
25079.7	3493.61	39951.4	3852.77	4509.12	1149.12	11165	2895.9	8103.48	6343.2	7761.6	5080.4	7374.26	1805.59	13351.2	3844.99	4962.75	33106.3	1830	12216.8		25079.7	3493.61	71767.1	7530.47	4509.12	1149.12	21606.2	4224.78	8103.48	6343.2	8869.63	6218.8	7374.26	1805.59	40075	1839.58	2859.36	1553.24	4856.88	4211.67		25079.7	3493.61	21403.7	4383.31	4509.12	1149.12	6594.28	1725.36
36304.7	5653.9	139541	8948.25	5859.7	2176.86	11550	3028.2	6674.36	6678	1380.61	2416.8	17638.2	4232.27	15953.1	2592.51	2072.25	12772	1578.75	2616.2		36304.7	5653.9	7333.48	2137.74	5859.7	2176.86	17288	4533.9	6674.36	6678	2991.45	3744	17638.2	4232.27	33846.3	7847.57	2877.84	2122.83	3675.84	4002.58		36304.7	5653.9	17746.2	4359.94	5859.7	2176.86	13282.5	4339.44
31814.9	4147.56	57237.9	5520.24	6133.05	2960.58	11307.5	3037.02	5805.8	4200.8	5772.69	6030.8	29328.9	2628.56	9188.92	13685.6	7057.5	15734.3	4190.25	4839.97		31814.9	4147.56	9910.67	3246.79	6133.05	2960.58	13567.4	4580.52	5805.8	4200.8	4871.02	4970	29328.9	2628.56	29089.5	6058.46	5023.2	8981.6	4151.28	11410.3		31814.9	4147.56	40261	7182.38	6133.05	2960.58	9798.25	3768.66
14546.1	3011.45	82498.6	7127.03	7495.95	2275.56	5709.55	2011.38	11150.4	10388.8	8573.95	9138	22892.8	7383.04	12345.1	3204.33	7491	11985.1	4023	11765.7		14546.1	3011.45	21223.5	3498.53	7495.95	2275.56	12821.3	5078.22	11150.4	10388.8	4050.2	5324.8	22892.8	7383.04	28212.9	15595.2	4958.52	9826.2	2206.68	12284.8		14546.1	3011.45	15219.8	2835.56	7495.95	2275.56	7376.6	2582.58
5025.79	1671.98	81157.2	6566.15	18486.9	3618.72	8765.68	1799.7	5938.24	6080.8	13983.2	8334.8	24989.5	3957.26	22258.9	2192.87	3484.5	17462.6	3886.5	23322.3		5025.79	1671.98	7373.52	1653.94	18486.9	3618.72	7343.49	2591.82	5938.24	6080.8	27449	15922.8	24989.5	3957.26	42906.5	23752.8	5749.8	19964.5	3512.88	7286.22		5025.79	1671.98	13968.6	4093.85	18486.9	3618.72	9176.86	2286.06
31550.8	3628.91	28563.1	7292.26	8111.95	2160.48	4369.75	1767.36	2296.91	5288	6303.22	571.6	8079.46	5692.81	37656.9	4370.29	2724	11507.2	1068.75	7380.98		31550.8	3628.91	18480	4143.87	8111.95	2160.48	9637.32	2263.8	2296.91	5288	6367.9	4096.8	8079.46	5692.81	27955.4	5719.59	3486	4654.57	4903.08	13465.2		31550.8	3628.91	48005.6	5061.86	8111.95	2160.48	3645.95	1634.22
37763.1	3760.11	17672.3	2678.94	3244.01	2078.16	14860.2	4445.28	1778.7	4431.2	48413.8	23232	13468.5	1864.3	17195.4	2560.58	2759.25	12745.2	3265.5	10549.3		37763.1	3760.11	32099	5265.63	3244.01	2078.16	13706	2462.46	1778.7	4431.2	5017.32	7370.4	13468.5	1864.3	43213.2	43071.5	5182.8	1979.66	9216.48	7260.47		37763.1	3760.11	21583.9	3337.81	3244.01	2078.16	4978.05	3538.92
13985.5	2159.06	50762.3	4329.6	2727.34	2114.7	22487.1	3157.14	11272	12486.4	6893.04	2889.6	21875.1	4852.33	22473.7	10153.7	3062.25	4956.36	2151	9473.94		13985.5	2159.06	18465.4	3322.64	2727.34	2114.7	6646.64	2936.64	11272	12486.4	3665.2	5703.2	21875.1	4852.33	49848.6	35861.5	2635.08	1743.79	4408.32	14423.1		13985.5	2159.06	40196.3	4027.43	2727.34	2114.7	6635.09	2609.46
20560.5	3488.69	9678.13	2516.99	5696.46	1895.46	15963.6	3879.12	12792	10620.8	2149.07	3422.4	20596.8	5276.69	25310.1	3527.75	7737	14047.1	5967.75	20434.2		20560.5	3488.69	45547	6596.49	5696.46	1895.46	8932.77	2571.66	12792	10620.8	5883.57	6444.4	20596.8	5276.69	27939	8211.16	1708.56	5951.34	8791.44	11956.2		20560.5	3488.69	30101.6	3873.68	5696.46	1895.46	3227.84	1443.54
28915	3332.07	25811.9	3703.53	14867.9	2320.08	14577.6	2485.14	5752.67	5587.2	10511.3	6824	9754.72	16769.4	9806.38	6497.24	7299.75	8202.92	2222.25	2158.88		28915	3332.07	75202.8	6844.95	14867.9	2320.08	17347.3	5321.4	5752.67	5587.2	5908.21	5377.2	9754.72	16769.4	16523	7132.75	2745.12	1116.52	4250.4	14019.3		28915	3332.07	46591.9	7179.1	14867.9	2320.08	4331.25	2558.64
12477.8	2723.22	12350.8	2576.03	1820.28	730.8	5456.22	2420.04	6240.08	5074	5072.76	8106.8	16494.3	11652.4	25499.5	4610.28	9048.75	24448.1	1919.25	5326.13		12477.8	2723.22	31138	3487.05	1820.28	730.8	12371.6	3029.88	6240.08	5074	10850.8	7631.2	16494.3	11652.4	42796.6	18528.7	2970.24	1508.95	1624.56	12499		12477.8	2723.22	57706.1	5446.85	1820.28	730.8	2449.37	1593.9
12256.1	3105.75	107668	7484.14	5677.98	2376.78	11842.6	2924.88	3425.73	3794	5180.56	3898.8	29053.4	2078.54	18213	14694	9041.25	21229.3	3563.25	14672.3		12256.1	3105.75	15272.9	3076.64	5677.98	2376.78	5101.25	1775.76	3425.73	3794	7450.52	10949.6	29053.4	2078.54	63491.8	9350.34	2346.96	5281.84	2167.2	35432		12256.1	3105.75	27442.8	5232.83	5677.98	2376.78	13411.1	1561.14
35050.4	4099.59	27495.2	3687.95	3493.49	1400.28	7741.58	3720.36	6150.76	8291.6	6658.19	10498	24454	1720.1	13483.3	5557.88	2442.75	16726.2	1638.75	5350.85		35050.4	4099.59	27563.7	4378.8	3493.49	1400.28	16230.8	2256.66	6150.76	8291.6	7053.2	8271.6	24454	1720.1	90602.6	11126.1	4041.24	5263.3	5303.76	3756.41		35050.4	4099.59	36257	5964.27	3493.49	1400.28	17666.1	6368.04
8292.9	1981.53	62986.8	5741.64	3481.94	1540.56	8954.33	3687.18	3960.88	3947.6	3668.28	5440	10970	6569.34	15082.3	4287.89	5475.75	3654.44	7397.25	30023.5		8292.9	1981.53	47455.9	5511.22	3481.94	1540.56	4760.91	2272.2	3960.88	3947.6	18197.4	14920	10970	6569.34	22621.3	9002.2	2982.84	6400.42	3406.2	3593.67		8292.9	1981.53	26365.6	6356.64	3481.94	1540.56	8126.58	1724.94
6436.43	2663.77	31782.5	4060.23	8867.32	2545.62	5306.84	1619.52	7196.42	9409.2	6415.64	10698	69161.3	3911.94	39872.5	8769.42	1770.75	4693.71	2131.5	8868.3		6436.43	2663.77	103208	6439.46	8867.32	2545.62	11700.1	749.28	7196.42	9409.2	11372.9	7832.4	69161.3	3911.94	24613.1	10808.8	4084.92	797.22	4914	9197.9		6436.43	2663.77	50030.8	8339.4	8867.32	2545.62	5846.61	2116.8
12722.7	1520.69	25084.3	2899.11	14382.1	6880.02	2375.45	2168.46	5417.72	3496	4152.61	5820.4	41319	1667.57	19756.3	5426.04	1730.25	7543.72	4131.75	6769.16		12722.7	1520.69	27268.8	4689.17	14382.1	6880.02	6658.19	2192.82	5417.72	3496	8648.64	11990.8	41319	1667.57	23774.3	9474.97	3390.24	3338.23	3376.8	15142		12722.7	1520.69	29042.1	3577.66	14382.1	6880.02	4765.53	2356.62
7880.95	4338.62	25811.2	4075.81	7963.34	2331.42	17589.9	3928.26	3204.74	6561.2	4810.19	3529.6	26234.3	4206.52	18098.2	2581.18	6583.5	4910.01	2350.5	7140.99		7880.95	4338.62	62711.1	6606.74	7963.34	2331.42	13655.2	2572.08	3204.74	6561.2	12165.2	8403.2	26234.3	4206.52	17473.4	10266	3929.52	4527.88	1202.04	12668		7880.95	4338.62	33432.6	4167.24	7963.34	2331.42	7104.79	4462.92
49125.2	4757.23	18312.9	3767.49	2072.07	800.94	4008.62	1359.54	11093.4	7103.2	24376.7	8604	14114.7	1963.18	17183.9	2877.82	3466.5	7168.8	3827.25	14319.1		49125.2	4757.23	10549.8	4211.52	2072.07	800.94	9676.59	2257.08	11093.4	7103.2	4700.08	7130	14114.7	1963.18	35497	8622.13	4776.24	2969.49	322.56	6839.2		49125.2	4757.23	32599.5	6984.35	2072.07	800.94	24144.9	6177.36
20113.9	4398.89	67419.7	5712.12	7237.23	2235.24	3602.83	1462.44	2311.54	2420.8	6338.64	5355.6	15663.6	2888.12	18055.6	11164.2	4297.5	4150.9	2237.25	7590.07		20113.9	4398.89	6896.12	3706.4	7237.23	2235.24	8962.03	2548.98	2311.54	2420.8	34842.5	19416	15663.6	2888.12	14164.7	14036.8	3164.28	6018.29	13683.6	11418.6		20113.9	4398.89	19605.7	5084	7237.23	2235.24	5663.35	1296.54
10871.6	2641.22	7241.08	3418.99	16464.9	4633.44	4968.81	2062.62	7157.15	6128.8	3233.23	2998	11814.6	8429.52	9773.58	2096.05	3039.75	7143.05	3994.5	18085.8		10871.6	2641.22	13241.7	3093.45	16464.9	4633.44	20211	4675.86	7157.15	6128.8	4485.25	2715.6	11814.6	8429.52	57052.3	26724.4	738.36	1288.53	8261.4	29590.9		10871.6	2641.22	11004.8	4217.67	16464.9	4633.44	13080.8	2059.26
35912.8	4293.11	39202.2	7323.83	7121.73	2022.72	4844.84	1119.72	3036.11	4232.4	7469	5550	39457.6	9120.65	19591.4	8283.26	3687.75	8590.2	3993	19613.3		35912.8	4293.11	12675.7	2842.53	7121.73	2022.72	13942.4	2763.6	3036.11	4232.4	24996.5	12714	39457.6	9120.65	39632.2	13485.8	2261.28	1985.84	18979	10839.7		35912.8	4293.11	18732.6	2594.48	7121.73	2022.72	6178.48	2225.16
26789.8	5806.42	46460.3	4332.06	5239.08	1935.78	10134.7	2258.76	3892.35	4760	11619.3	10632.4	21628.3	4153.99	29954.6	3211.54	5401.5	16686	3420	16411		26789.8	5806.42	36290.9	5247.18	5239.08	1935.78	28915	5054.7	3892.35	4760	3673.67	4333.2	21628.3	4153.99	23798	8139.06	908.04	5068.63	8656.2	41673.8		26789.8	5806.42	44275	6452.99	5239.08	1935.78	11325.9	4113.06
40053.1	3665.81	31683.2	4225.46	5990.6	2917.32	22556.4	5041.68	1634.71	4345.2	16045.3	10140.8	36551.5	2706.84	34533.5	3844.99	1601.25	8844.61	2384.25	6875.25		40053.1	3665.81	41053.3	4737.14	5990.6	2917.32	15303	4424.7	1634.71	4345.2	7563.71	11365.6	36551.5	2706.84	26336.8	7443.81	6266.4	8740.58	1919.4	17994.1		40053.1	3665.81	15584	3396.85	5990.6	2917.32	6485.71	1733.76
15868.2	2674.43	31231.2	6004.86	6081.46	1338.96	15606.4	2981.58	8062.67	8570.8	10480.5	8610.4	18894.4	6629.08	19876.8	6389.09	2211.75	4115.88	2103	4048.93		15868.2	2674.43	23624.4	3995.04	6081.46	1338.96	12588	2845.92	8062.67	8570.8	15922.1	12271.6	18894.4	6629.08	20762.4	4282.74	6232.8	8545.91	4031.16	6465.31		15868.2	2674.43	17871.7	4120.5	6081.46	1338.96	7266.49	2464.98
12020.5	2739.62	120294	8653.87	7393.54	1803.9	3940.09	1963.08	2509.43	3198.4	10058.5	3244	12835.5	3358.83	14296.7	6046.1	3486.75	2060	6920.25	27069.4		12020.5	2739.62	79738.1	4928.61	7393.54	1803.9	10768.5	2109.66	2509.43	3198.4	19925.3	15498.8	12835.5	3358.83	17209.3	7305.79	728.28	14261.4	7617.96	4492.86		12020.5	2739.62	18529.3	3456.71	7393.54	1803.9	2891.35	1982.4
31074.9	3599.39	55172.8	5447.67	7138.67	2879.52	9190.72	3272.64	5883.57	4378.8	32311.5	15836.8	20482	2864.43	10651	6278.88	4744.5	8752.94	2157.75	5254.03		31074.9	3599.39	23672.9	3789.63	7138.67	2879.52	18504.6	4000.08	5883.57	4378.8	29122.9	14201.6	20482	2864.43	42003.7	10019.8	2530.08	2095.02	7295.4	8625.22		31074.9	3599.39	24139.5	3976.18	7138.67	2879.52	15406.9	4592.28
8207.43	2897.47	56451.8	5644.47	9845.99	2533.44	3605.14	1736.28	8600.9	7036.4	3228.61	3454	8144.24	7466.47	13725.2	6716.63	3559.5	9026.92	3388.5	7123.48		8207.43	2897.47	47354.2	6633.39	9845.99	2533.44	5510.89	1323	8600.9	7036.4	25051.9	15754.4	8144.24	7466.47	31998.9	13629	2431.8	3240.38	3740.52	16175.1		8207.43	2897.47	40266.4	6174.19	9845.99	2533.44	5771.92	2119.32
15653.3	4823.65	44303.5	6101.62	12488.6	3033.24	10558.2	2273.88	10250.2	8267.6	3721.41	1991.2	17973.6	4306.43	11620.2	1875.63	11528.2	15151.3	1195.5	12004.6		15653.3	4823.65	45325.3	3226.7	12488.6	3033.24	13555.1	3037.86	10250.2	8267.6	16335.5	4696	17973.6	4306.43	24436.8	4691.65	3015.6	4991.38	4355.4	4101.46		15653.3	4823.65	63620.5	6353.77	12488.6	3033.24	6037.57	2423.4
22049.7	3846.62	62236.8	6593.62	10415.8	1823.22	10950.9	3301.2	6451.83	5805.6	4550.7	4995.6	20767.3	2224.8	71048.9	2970.52	2004.75	11685.3	2493	19295		22049.7	3846.62	40339.5	5536.23	10415.8	1823.22	10405.8	2714.88	6451.83	5805.6	3157.77	6894.4	20767.3	2224.8	30203.1	6384.97	3146.64	8793.11	3122.28	9809.72		22049.7	3846.62	40221.7	4874.9	10415.8	1823.22	5844.3	3653.58
8359.12	2794.15	24178.8	3687.54	4196.5	1528.8	12738.9	2788.38	7920.99	6223.6	10600.6	8940.4	20181	4312.61	22752.5	4619.55	6851.25	4604.1	4782.75	11648.3		8359.12	2794.15	50756.1	6828.14	4196.5	1528.8	9457.14	2327.22	7920.99	6223.6	9189.18	12478	20181	4312.61	106212	8788.99	7074.48	4388.83	1667.4	11828.5		8359.12	2794.15	43001.4	8203.69	4196.5	1528.8	11596.2	3065.58
37010.1	3382.5	58712.5	4330.83	7046.27	1854.72	10062.4	2822.82	9564.94	8812.4	3969.35	5390.8	24960.8	5659.85	17763.7	7061.68	2631	8824.01	3791.25	12293		37010.1	3382.5	96266.9	8480.44	7046.27	1854.72	7545.23	2272.62	9564.94	8812.4	5436.97	6890.4	24960.8	5659.85	29670.1	2787.18	3945.48	7802.25	3128.16	3770.83		37010.1	3382.5	14052.5	4020.05	7046.27	1854.72	7394.31	2756.04
20645.2	6830.19	66474.1	8765.8	4002.46	1857.66	6344.03	2135.7	4553.01	3929.2	7206.43	8186.8	16867.4	3480.37	25645.5	2336.04	3464.25	9060.91	5518.5	13666		20645.2	6830.19	28190.5	5374.28	4002.46	1857.66	5762.68	1822.8	4553.01	3929.2	2915.22	4640.4	16867.4	3480.37	44850.7	10912.8	10737.7	4125.15	4152.96	4718.43		20645.2	6830.19	18278.3	3352.98	4002.46	1857.66	8179.71	3507.42
74099.4	7875.28	100193	8958.91	4866.4	1673.28	17403.5	2357.88	8791.09	5565.6	5560.17	5806	10092.6	4975.93	11510.3	1352.39	5244.75	9672.73	1839	6600.24		74099.4	7875.28	46360.2	5186.09	4866.4	1673.28	11045.6	1996.26	8791.09	5565.6	4361.28	6282	10092.6	4975.93	47410.8	29813.3	4735.08	3589.55	4788	23026.7		74099.4	7875.28	83000.6	8487.41	4866.4	1673.28	6090.7	1487.64
24415.9	4446.04	60765.3	6228.31	9686.6	2771.58	7640.71	2725.38	2594.13	2935.2	6503.42	5949.6	11343.9	2137.25	31875.9	3020.99	4299	14502.4	2562	6755.77		24415.9	4446.04	13023.8	3385.37	9686.6	2771.58	5836.6	1514.94	2594.13	2935.2	11496.9	4832.8	11343.9	2137.25	41043.5	16553.1	6276.48	6700.15	6488.16	14208.8		24415.9	4446.04	18292.1	2458.77	9686.6	2771.58	11284.3	2773.26
12461.7	2276.32	19858.3	4584.21	10205.6	5309.22	9073.68	2122.26	1937.32	2404	5055.05	4404	37354.3	5273.6	44508.8	7829.03	5429.25	20811.2	3361.5	2249.52		12461.7	2276.32	56199.2	6017.57	10205.6	5309.22	8361.43	2576.28	1937.32	2404	14593	10048	37354.3	5273.6	55284.4	23230.6	2546.04	2078.54	2745.96	14511.7		12461.7	2276.32	27492.8	7420.59	10205.6	5309.22	11147.3	5220.6
12917.5	3775.69	18361.4	6072.51	3354.12	1227.24	23146.2	4241.58	1459.92	2607.6	12976	4836	13559.5	2386.51	27638.1	2941.68	4530	5393.08	3087	9200.99		12917.5	3775.69	8861.93	3205.79	3354.12	1227.24	19682.7	4079.46	1459.92	2607.6	27749.3	14223.6	13559.5	2386.51	23500.4	8585.05	4280.64	8843.58	18106.2	1609.89		12917.5	3775.69	24519.9	5304.99	3354.12	1227.24	7558.32	2932.86
6406.4	2537.08	46665.8	3402.59	5152.84	1887.48	4037.88	1958.04	8714.86	7257.6	13798.4	5868.8	11254.5	1312.22	15677.6	8977.48	2555.25	7555.05	2687.25	10599.7		6406.4	2537.08	49370.9	3587.5	5152.84	1887.48	12805.9	3690.96	8714.86	7257.6	11211.2	7589.2	11254.5	1312.22	85357.1	20727.7	3624.6	3338.23	9120.72	6665.13		6406.4	2537.08	44294.3	2958.97	5152.84	1887.48	11127.3	2611.56
4293.52	2347.25	25775	4839.64	3027.64	1984.5	6285.51	2805.6	4140.29	4100.4	14752.4	5608.8	23408.5	2215.53	29634	10066.2	3182.25	1990.99	6458.25	21162.4		4293.52	2347.25	44511.4	4418.57	3027.64	1984.5	22578.7	4459.14	4140.29	4100.4	4826.36	8504	23408.5	2215.53	14651.8	1838.55	3638.88	3583.37	7934.64	4673.11		4293.52	2347.25	59896.8	6634.62	3027.64	1984.5	13118.5	3487.26
16366.3	4249.24	42678.8	5068.42	10058.5	2517.06	18678.7	3440.64	2774.31	5012.4	9535.68	5778.8	13319.3	6063.61	17349.6	2956.1	5664	4228.15	5853	1238.06		16366.3	4249.24	38019.5	4612.5	10058.5	2517.06	8500.8	3830.82	2774.31	5012.4	5684.91	8814.4	13319.3	6063.61	24651.7	6298.45	7597.8	10309.3	6867	5430.16		16366.3	4249.24	21419.1	6454.22	10058.5	2517.06	3518.13	2155.86
40139.3	3589.55	54364.3	6496.45	5420.03	2883.72	5296.06	1911.42	6985.44	7173.6	9334.71	4091.2	19241.3	8207.04	18719	7648.78	3975	1852.97	3512.25	14985.5		40139.3	3589.55	9196.88	3482.95	5420.03	2883.72	3488.1	2946.72	6985.44	7173.6	31197.3	17296.4	19241.3	8207.04	30278.5	8756.03	2201.64	2895.33	5301.24	10688.3		40139.3	3589.55	19755.1	3615.79	5420.03	2883.72	7589.12	2386.02
12718.9	2596.94	14261.2	3453.84	3374.91	1632.12	6569.64	3179.4	9721.25	5641.2	5986.75	5666	19589	2905.63	20101.5	7420.12	4181.25	5557.88	885.75	928.03		12718.9	2596.94	45798.8	5630.53	3374.91	1632.12	3846.15	1503.6	9721.25	5641.2	13244	9245.2	19589	2905.63	31975.9	13137.6	5141.64	4568.05	4845.96	1396.68		12718.9	2596.94	27325	7024.12	3374.91	1632.12	13924.7	3461.64
23033.8	2414.9	48507.7	4101.23	6473.39	2776.62	15835	2777.04	3066.91	2387.6	4961.88	9969.2	7337.36	2264.97	25128.9	4961.51	5658	12270.4	6257.25	15712.6		23033.8	2414.9	18828.8	5045.46	6473.39	2776.62	2643.41	1235.22	3066.91	2387.6	18195.1	10747.2	7337.36	2264.97	61400	17315.3	702.24	4950.18	829.92	5903.96		23033.8	2414.9	34938.8	6777.71	6473.39	2776.62	2645.72	1088.22
50147	6753.93	46382.5	6285.71	5950.56	2176.86	13382.6	2349.9	3321.78	3569.2	3070.76	5725.6	30186.7	3170.34	26411.4	8645.82	4636.5	19134.3	9096	16228.7		50147	6753.93	19826.7	2636.71	5950.56	2176.86	18570.1	4432.26	3321.78	3569.2	23811.5	22067.6	30186.7	3170.34	15968.7	5542.43	2635.08	7836.24	7589.4	25961.1		50147	6753.93	15937.5	2486.24	5950.56	2176.86	6343.26	1846.32
10734.6	1858.94	28103.5	3933.13	7482.86	2751	2553.32	1078.14	3919.3	4613.2	5708.78	5265.6	22801.7	3526.72	24879.6	7984.56	2484.75	8558.27	1073.25	3905.76		10734.6	1858.94	28135.8	4954.44	7482.86	2751	10022.3	3859.8	3919.3	4613.2	4318.16	7844.4	22801.7	3526.72	32448.2	9019.71	2880.36	6739.29	5166.84	3213.6		10734.6	1858.94	45564	11851.5	7482.86	2751	7537.53	2306.22
10710.7	1743.32	34180.3	7316.04	5043.5	2202.06	18346	3327.66	5462.38	6419.6	13364.1	6074.8	25500.4	6002.84	16578.8	3635.9	2487.75	8607.71	8475.75	24459.4		10710.7	1743.32	11135.7	2618.67	5043.5	2202.06	7181.02	2096.22	5462.38	6419.6	10997.1	6040	25500.4	6002.84	27575.8	7048.29	1467.48	1709.8	3386.04	7735.3		10710.7	1743.32	46211.6	6805.59	5043.5	2202.06	6293.21	2845.5
9691.99	2257.87	31866.4	6080.3	7282.66	1843.8	5237.54	1594.74	6440.28	4503.6	8250.55	4942.8	32630.3	9755.13	23436.4	3187.85	4206	16226.6	1437	8256.48		9691.99	2257.87	15830.4	3035.64	7282.66	1843.8	7078.61	3318.42	6440.28	4503.6	7573.72	5754.8	32630.3	9755.13	10461.6	24591.2	3951.36	2012.62	5180.28	8199.83		9691.99	2257.87	14362	4217.26	7282.66	1843.8	7946.4	1332.66
9327.01	3761.75	97703	4893.76	6997.76	2629.2	8014.93	1809.36	5851.23	3073.2	3360.28	10430	18376.2	2173.3	26610.6	5004.77	10518	13328.2	3249	10945.8		9327.01	3761.75	51278.1	6283.25	6997.76	2629.2	6399.47	3504.9	5851.23	3073.2	10497.4	8607.6	18376.2	2173.3	25375.7	5308.62	2982	3392.82	3727.08	8643.76		9327.01	3761.75	59817.4	7291.85	6997.76	2629.2	6700.54	1804.32
19788.2	3758.88	18948.2	4483.76	6397.16	2079.42	10769.2	5627.16	2732.73	1492.4	3499.65	3120.4	32317.8	3704.91	14239.3	5575.39	8206.5	25129.9	3046.5	2399.9		19788.2	3758.88	11171.9	5282.03	6397.16	2079.42	4740.89	2335.62	2732.73	1492.4	2161.39	3998.4	32317.8	3704.91	31022.2	12616.5	2462.04	4182.83	3784.2	5327.16		19788.2	3758.88	58227.4	4871.21	6397.16	2079.42	9736.65	3585.96
16339.4	2457.13	27361.2	3513.7	7580.65	1856.4	5443.9	889.56	5930.54	2031.6	3973.97	3975.6	16450.8	2973.61	23006.7	6507.54	2893.5	1986.87	5289.75	14128.5		16339.4	2457.13	15129	3893.77	7580.65	1856.4	5912.06	2071.02	5930.54	2031.6	7448.98	7489.2	16450.8	2973.61	35739.7	9977.61	4124.4	2925.2	5034.12	9095.93		16339.4	2457.13	38716.4	7540.31	7580.65	1856.4	14578.4	3376.38
36862.2	3749.86	32564.1	5435.78	7991.06	3065.16	4547.62	1425.06	1702.47	4034.4	9789.78	6057.6	28158.8	3984.04	24830.4	3629.72	1513.5	3590.58	4098.75	16968.2		36862.2	3749.86	32072.8	6079.48	7991.06	3065.16	6850.69	2498.58	1702.47	4034.4	22219.9	6092	28158.8	3984.04	35111.6	9651.1	5173.56	1951.85	8302.56	10008.5		36862.2	3749.86	77167.1	6187.72	7991.06	3065.16	14135.7	4920.72
28154.3	5573.13	13743.7	3326.33	13184.7	2647.68	7422.8	3189.06	2417.8	4084.4	2511.74	2195.2	32376.9	6013.14	24310.5	4320.85	4138.5	14985.5	3510.75	18054.9		28154.3	5573.13	63074.5	6328.35	13184.7	2647.68	16304.8	3654	2417.8	4084.4	27545.2	22139.6	32376.9	6013.14	40808.9	18960.2	3525.48	7416	1077.72	553.11		28154.3	5573.13	45900.5	4466.13	13184.7	2647.68	13428.8	5200.86
45604.8	3809.72	41962.7	7268.07	8470.77	1992.48	9010.54	3078.6	3216.29	3309.2	8954.33	7820.8	25847.2	2406.08	22765.7	4710.19	4881	10509.1	7596	29861.8		45604.8	3809.72	33445.7	5899.9	8470.77	1992.48	11312.8	1254.54	3216.29	3309.2	5058.13	9454.4	25847.2	2406.08	18275.3	36160.2	1734.6	5004.77	6542.76	9883.88		45604.8	3809.72	10056.2	1855.25	8470.77	1992.48	11070.3	1525.02
34323.5	4535.42	38125.8	6411.58	3746.82	1062.18	3549.7	2930.34	2164.47	2481.2	12452.4	7613.6	16711.6	2682.12	16578.8	2278.36	4318.5	4544.36	2387.25	9565.61		34323.5	4535.42	30508.9	5658	3746.82	1062.18	9268.49	2124.36	2164.47	2481.2	10676.8	10002	16711.6	2682.12	36663.8	15044.2	3181.08	3846.02	4155.48	4505.22		34323.5	4535.42	30940.9	9216.39	3746.82	1062.18	3811.5	1414.14
34345.8	4267.28	51259.7	5694.9	6526.52	1967.7	9854.46	2886.66	10175.5	5018.4	5686.45	4468	21991.6	3028.2	51740.4	10319.6	12860.2	11437.1	3725.25	10835.6		34345.8	4267.28	26989.3	7903.57	6526.52	1967.7	15622.5	3002.58	10175.5	5018.4	15240.6	12554	21991.6	3028.2	22831.3	5518.74	3690.96	5723.71	5077.8	8580.93		34345.8	4267.28	82635.6	6554.67	6526.52	1967.7	21389.1	3265.08
19485.6	4736.32	56504.9	6687.51	7181.02	1832.04	9969.96	2260.86	3724.49	5125.6	6184.64	3811.2	17079.8	4206.52	45112.3	6377.76	3178.5	4730.79	2817.75	6705.3		19485.6	4736.32	12824.3	3642.85	7181.02	1832.04	9702.77	2575.86	3724.49	5125.6	13347.9	8928.4	17079.8	4206.52	35880.7	10806.8	5684.28	5474.45	3234	3545.26		19485.6	4736.32	17986.4	3103.7	7181.02	1832.04	10853.9	3478.02
32254.5	3315.26	83893	6786.32	9484.09	2008.86	3206.28	1116.78	7051.66	7136.8	13116.9	7498.8	37374	2542.04	29770.9	3747.14	4556.25	8559.3	2647.5	20269.4		32254.5	3315.26	67361.1	5992.97	9484.09	2008.86	15564	5392.8	7051.66	7136.8	8459.22	8088.8	37374	2542.04	23739.8	8120.52	1347.36	1932.28	3757.32	7515.91		32254.5	3315.26	13652.1	5031.52	9484.09	2008.86	4973.43	3549.42
23931.6	3050.81	85741.8	6775.25	8987.44	2869.44	14347.4	3958.08	14146.4	10602.8	3056.13	4395.6	23415.9	7535.48	25554.5	1767.48	3172.5	7673.5	877.5	2069.27		23931.6	3050.81	40668.3	6340.24	8987.44	2869.44	20255.6	2418.78	14146.4	10602.8	27767.7	17584.8	23415.9	7535.48	37040.2	4671.05	2016.84	1949.79	5462.52	6382.91		23931.6	3050.81	36718.2	5788.38	8987.44	2869.44	9127.58	2926.14
20425.8	5254.97	15235.2	5136.07	7331.17	4272.66	27394.3	3750.18	2458.61	4511.6	4597.67	5762	14240.1	3894.43	11940	3123.99	5361	15523.1	6806.25	15394.4		20425.8	5254.97	27243.4	4738.37	7331.17	4272.66	20559.8	4235.7	2458.61	4511.6	9648.1	6167.2	14240.1	3894.43	19680	3869.71	4293.24	5914.26	3645.6	12040.7		20425.8	5254.97	61894.1	5424.71	7331.17	4272.66	7685.37	3048.78
28952	4921.23	24592.3	3781.02	4068.68	2119.32	24204.2	3756.06	5640.25	7207.6	7246.47	3417.6	9440.66	5797.87	9006.06	771.47	3156.75	10184.6	1902	16964.1		28952	4921.23	78588.5	5793.71	4068.68	2119.32	11280.5	4004.7	5640.25	7207.6	7238	6412.8	9440.66	5797.87	30527	19195.1	2214.24	5461.06	10002.7	12150.9		28952	4921.23	14138.7	3833.09	4068.68	2119.32	10759.2	7069.86
12159.8	2431.71	49173.7	7134.82	8047.27	2474.64	19629.6	2722.02	2366.98	2030.4	6895.35	3708.8	23807.9	14676.5	8214.76	898.16	2815.5	6727.96	2823	9291.63		12159.8	2431.71	26140.7	2940.11	8047.27	2474.64	11101.9	3904.74	2366.98	2030.4	15327.6	14069.6	23807.9	14676.5	18785.4	4554.66	1743	19952.1	5832.12	11147.7		12159.8	2431.71	32425.5	5892.93	8047.27	2474.64	5778.08	1974.84
32089.8	3750.68	84294.2	8481.67	8726.41	2952.6	13859.2	2165.94	8058.82	5902.8	5654.11	6969.2	15605.4	3949.02	20928.9	2146.52	7238.25	17259.7	1990.5	2360.76		32089.8	3750.68	36346.3	3499.76	8726.41	2952.6	5179.79	1256.64	8058.82	5902.8	15335.3	18632.4	15605.4	3949.02	27384.7	7637.45	3131.52	13064.5	6309.24	13721.7		32089.8	3750.68	66893.8	8940.05	8726.41	2952.6	22288.4	4339.86
8746.43	2685.09	48245.9	6571.07	4466	3517.92	20665.3	5410.44	5969.04	6948.4	23090.8	13542	47234.5	7449.99	35655.2	13266.4	6983.25	20648.4	9624	24262.7		8746.43	2685.09	7482.86	1878.21	4466	3517.92	16822.2	3854.34	5969.04	6948.4	5509.35	5708	47234.5	7449.99	20703.4	20267.3	2849.28	3490.67	1008	7775.47		8746.43	2685.09	24625.4	3669.09	4466	3517.92	8804.18	3636.36
19350.1	2732.65	94563.7	8633.78	4256.56	1596.84	9116.03	6491.94	10251.8	10262	10581.3	9105.2	14734.6	2518.35	21713.6	2491.57	5314.5	16215.3	2905.5	15167.8		19350.1	2732.65	60867	3637.93	4256.56	1596.84	3061.52	3474.66	10251.8	10262	2549.47	4986	14734.6	2518.35	50316.8	14971	2156.28	3071.46	1858.92	1619.16		19350.1	2732.65	37848.6	3990.12	4256.56	1596.84	2985.29	2303.7
41796.4	5686.29	57124	5122.13	3466.54	2446.92	4794.79	1480.5	9978.43	9172	8540.84	4461.6	9516.92	4306.43	36907.4	3687.4	3204.75	10825.3	5358	18582.2		41796.4	5686.29	16720.5	2940.93	3466.54	2446.92	21130.3	4089.96	9978.43	9172	5108.18	5514.8	9516.92	4306.43	78403.5	22174.9	6279	18990.1	4388.16	5381.75		41796.4	5686.29	52175.2	6800.67	3466.54	2446.92	6548.08	3007.2
27259.5	4331.65	100632	7963.84	3701.39	1844.64	16393.3	3614.1	6658.96	7530	6061.44	4541.6	18131	8065.93	5728.52	1994.08	2050.5	6064.64	5873.25	8712.77		27259.5	4331.65	35555.5	4328.37	3701.39	1844.64	8602.44	2459.1	6658.96	7530	6606.6	4925.2	18131	8065.93	22969	5064.51	4809.84	3013.78	2066.4	4545.39		27259.5	4331.65	16255.5	3794.96	3701.39	1844.64	11518.4	1590.12
13681.4	2611.29	51523.8	5634.63	3551.24	1167.6	7134.05	1116.36	8437.66	7322.8	16182.3	11992.8	22500	8795.17	18404.9	23864.1	3780	12061.3	1852.5	6678.52		13681.4	2611.29	22263	7126.21	3551.24	1167.6	8594.74	2210.04	8437.66	7322.8	3410.33	11330.4	22500	8795.17	26698.4	10895.3	2020.2	4048.93	12375.7	19567.9		13681.4	2611.29	22913.7	3157	3551.24	1167.6	8330.63	3723.3
10609.8	3028.26	42942.1	4977.81	7639.94	3649.38	4425.19	1644.72	3723.72	5374.8	10436.6	4639.6	16553.3	3766.71	16123.7	3615.3	2090.25	4484.62	1447.5	4955.33		10609.8	3028.26	22429.3	4134.85	7639.94	3649.38	16386.4	2910.6	3723.72	5374.8	1854.16	4090.4	16553.3	3766.71	10273	15191.5	1277.64	2708.9	5483.52	11645.2		10609.8	3028.26	22992.2	2521.91	7639.94	3649.38	4970.35	2881.2
13665.2	2770.78	20022.3	3478.03	10680.7	2498.16	8243.62	5734.68	2474.78	2988.8	8108.87	8048.4	25404.4	1625.34	19191.3	2423.59	4566	6207.81	5274.75	24052.6		13665.2	2770.78	50208.6	5820.77	10680.7	2498.16	3953.95	2416.26	2474.78	2988.8	51426	11716.8	25404.4	1625.34	21557.8	2853.1	2135.28	1307.07	3003.84	3231.11		13665.2	2770.78	31968.1	4696.14	10680.7	2498.16	6554.24	4097.1
7231.07	1644.1	11631.6	4394.38	11123.4	4081.14	2365.44	1639.68	6523.44	7747.6	10444.3	1037.6	23930.9	5047	54029	5251.97	800.25	6470.46	5676	20310.6		7231.07	1644.1	54354.3	8787.53	11123.4	4081.14	14556.1	2627.52	6523.44	7747.6	6196.96	8602.8	23930.9	5047	22101.5	15078.2	3603.6	2469.94	8558.76	33653.2		7231.07	1644.1	23194.7	6562.46	11123.4	4081.14	12962.2	3814.86
18489.2	3977.41	44113.3	8410.33	5137.44	358.68	15544.8	3094.14	2395.47	4774.8	15893.6	9302	34779.5	9059.88	38894.2	5653.67	2179.5	7885.68	1441.5	7846.54		18489.2	3977.41	29777.4	3160.69	5137.44	358.68	7940.24	2368.38	2395.47	4774.8	4794.02	5910.4	34779.5	9059.88	15557	10172.3	2809.8	3667.83	4444.44	1832.37		18489.2	3977.41	25769.6	4761.33	5137.44	358.68	8917.37	2384.34
35303	3780.61	23971.6	3655.56	10230.2	2787.54	14930.3	3483.06	5890.5	6377.2	14330.5	11994	44075	4381.62	30337.5	2930.35	1182	1159.78	8538	15590.1		35303	3780.61	71847.2	5005.28	10230.2	2787.54	14612.3	2374.68	5890.5	6377.2	11718.6	9852.8	44075	4381.62	26783.7	5920.44	1268.4	1409.04	5565.84	36425.9		35303	3780.61	8697.15	2755.61	10230.2	2787.54	8727.95	1932
14587.6	3298.04	37943.3	3410.79	5008.85	2959.32	10958.6	3122.28	6603.52	12436.8	15902	10259.6	16623	6665.13	38199.7	4973.87	3408.75	7052.41	2210.25	3721.39		14587.6	3298.04	47980.2	5062.27	5008.85	2959.32	8436.12	2374.68	6603.52	12436.8	5494.72	6946.8	16623	6665.13	25702.9	8463.51	3946.32	3571.01	8856.12	6366.43		14587.6	3298.04	18042.6	3930.26	5008.85	2959.32	5814.27	1807.68
21392.9	3146.75	22200.6	3511.24	6687.45	2500.26	3175.48	1971.9	28731.8	22126.4	10479.7	7961.2	31081.3	6828.9	13949	6264.46	5217	13999.8	3726.75	11338.2		21392.9	3146.75	20422.7	4416.93	6687.45	2500.26	2537.92	3300.36	28731.8	22126.4	7280.35	11817.2	31081.3	6828.9	10724.8	13043.9	2751	3801.73	3662.4	3588.52		21392.9	3146.75	41493.8	8919.96	6687.45	2500.26	10759.2	3954.3
24019.4	4430.46	20050.8	2983.16	7994.14	2308.74	15781.1	3021.48	6401.01	8516.4	5532.45	3390.8	13015	1541.91	21451.2	1076.35	1512	4146.78	2874.75	6649.68		24019.4	4430.46	27948.7	3977.41	7994.14	2308.74	11709.4	3213.84	6401.01	8516.4	6911.52	8834	13015	1541.91	41555.1	22935	7670.88	9107.26	3500.28	10424.6		24019.4	4430.46	52514.8	6937.2	7994.14	2308.74	7127.89	2714.04
12760.4	2243.11	35838.1	2935.19	6720.56	2475.9	5882.8	2829.96	8764.14	9392.4	1173.48	1477.2	32083.3	3104.42	15430.8	4311.58	3155.25	8851.82	989.25	4865.72		12760.4	2243.11	10657.6	1709.7	6720.56	2475.9	15234.4	5262.6	8764.14	9392.4	11295.9	11372.8	32083.3	3104.42	41836.4	19310.4	3504.48	11954.2	3740.52	15508.7		12760.4	2243.11	46842.9	6806	6720.56	2475.9	8660.19	4035.36
6123.04	3107.8	82236.8	6628.47	11420.6	4701.48	20778.4	4344.06	2913.68	4016.4	4586.89	7957.2	15153.6	2139.31	25684	3347.5	2384.25	3404.15	6719.25	18278.4		6123.04	3107.8	32462.4	4188.15	11420.6	4701.48	10977.9	2534.28	2913.68	4016.4	12348.5	7077.2	15153.6	2139.31	45434.6	13877.2	4556.16	6397.33	3064.32	37062.5		6123.04	3107.8	27546	3102.47	11420.6	4701.48	7321.93	1901.76
5917.45	3717.47	11302.8	4713.77	3838.45	3270.96	4745.51	1345.68	1958.88	2935.2	9501.03	7887.6	13182.3	9198.93	12729.7	1555.3	8113.5	17051.7	2965.5	381.1		5917.45	3717.47	28208.2	4906.47	3838.45	3270.96	5104.33	2117.64	1958.88	2935.2	1358.28	2794.4	13182.3	9198.93	23463.5	17869.5	2241.12	4002.58	2872.8	5100.56		5917.45	3717.47	14286.6	6487.02	3838.45	3270.96	5264.49	2769.48
4978.82	1659.68	17582.9	2175.87	5012.7	2721.6	9715.86	2326.38	11240.5	11590.8	14248.8	8062.4	16065.4	3202.27	42002.9	4810.1	3834	7589.04	3107.25	23954.7		4978.82	1659.68	28339.1	4744.52	5012.7	2721.6	5580.19	2233.14	11240.5	11590.8	12141.4	9948.4	16065.4	3202.27	31649.5	11044.7	3460.8	3503.03	5398.68	47400.6		4978.82	1659.68	46697.4	4005.7	5012.7	2721.6	5512.43	2406.6
47555.2	5572.72	16675.1	2546.1	5193.65	2895.48	8326.01	2509.5	5095.86	5369.2	3152.38	3226	39055.8	2653.28	14587	2063.09	2373.75	17887	1692	4802.89		47555.2	5572.72	22749.7	5534.59	5193.65	2895.48	5878.18	2008.02	5095.86	5369.2	5095.86	5811.6	39055.8	2653.28	41509.2	11133.3	6730.08	18096.1	3363.36	8227.64		47555.2	5572.72	23722.2	5936.39	5193.65	2895.48	6230.84	2753.52
61626.9	5058.99	6982.36	2695.75	1961.19	1051.26	11031	5633.04	3089.24	6821.2	21183.5	12543.2	16978.9	4253.9	33693.8	6669.25	6993	15689	6320.25	20261.1		61626.9	5058.99	16485.7	3094.27	1961.19	1051.26	7081.69	2360.4	3089.24	6821.2	5655.65	6418	16978.9	4253.9	25005.9	10168.2	4541.88	8476.9	7283.64	3575.13		61626.9	5058.99	12222.2	2936.42	1961.19	1051.26	12450.1	2185.68
7338.87	2554.71	44507.5	4421.03	11656.3	4499.88	8897.35	1525.02	4022.48	4330	6893.04	5020	20361.4	8517.07	24481.1	4598.95	2139	3965.5	2071.5	7131.72		7338.87	2554.71	20286.4	3970.44	11656.3	4499.88	12353.1	4346.16	4022.48	4330	18587	10437.6	20361.4	8517.07	81143.1	32890	1565.76	2867.52	6208.44	12439.3		7338.87	2554.71	59522.5	7326.29	11656.3	4499.88	15771.9	3087
38041.1	3040.97	24986.5	4825.29	4707.78	1368.36	7194.11	2418.78	5400.78	3786	2114.42	4230	40125.1	3547.32	25453.6	7412.91	7532.25	16712.8	1097.25	7560.2		38041.1	3040.97	10408.9	5003.23	4707.78	1368.36	9856	3344.04	5400.78	3786	6561.17	5387.2	40125.1	3547.32	82214	10790.3	5287.8	2116.65	1800.96	13753.6		38041.1	3040.97	26342.5	4583.8	4707.78	1368.36	9168.39	2920.68
14565.3	2954.46	60308.7	4823.65	5748.05	2521.26	1586.2	1088.22	2331.56	4264	20245.6	12209.6	8422.22	14339.7	22591	4064.38	7880.25	16128.8	6458.25	12381.6		14565.3	2954.46	35907.4	4491.96	5748.05	2521.26	11563.1	4637.22	2331.56	4264	2889.04	4027.2	8422.22	14339.7	37847.9	18516.3	2224.32	13866.9	5013.12	2647.1		14565.3	2954.46	8345.26	2931.09	5748.05	2521.26	4257.33	1738.38
6002.92	3906.07	20209.4	5645.29	6699.77	2147.88	7708.47	1709.4	9373.21	8781.2	1577.73	3609.6	26251.5	2778.94	24468	7017.39	9032.25	22162.5	1683.75	10214.5		6002.92	3906.07	104961	7451.34	6699.77	2147.88	20597.5	3164.28	9373.21	8781.2	9997.68	4379.6	26251.5	2778.94	20269.6	14573.5	3899.28	3703.88	1104.6	2965.37		6002.92	3906.07	77640.6	8155.31	6699.77	2147.88	6384.07	2547.72
16852.2	3892.54	12253	2733.47	7954.87	2551.08	10177.9	2535.12	5972.12	3632.4	5895.12	3963.6	27539.7	7543.72	14147.5	2028.07	6477.75	1978.63	2063.25	11617.4		16852.2	3892.54	58219.7	4981.09	7954.87	2551.08	12094.4	2068.5	5972.12	3632.4	8073.45	8198.4	27539.7	7543.72	10894.5	10430.8	4735.92	1575.9	5803.56	10312.4		16852.2	3892.54	45614	6197.15	7954.87	2551.08	17575.3	3195.36
13903.1	1934.38	21298.2	3422.68	8038.03	2794.68	7541.38	1411.2	12163.7	10719.2	3826.13	5960.4	15267.6	1815.89	28432.7	7066.83	2979	4479.47	3108.75	10264		13903.1	1934.38	55444.6	6188.13	8038.03	2794.68	14633.1	3597.3	12163.7	10719.2	5850.46	6832.4	15267.6	1815.89	20434.4	6341.71	2648.52	6429.26	3764.88	6921.6		13903.1	1934.38	8508.5	4015.54	8038.03	2794.68	11947.3	3945.48
15154.4	3290.25	36625.8	3208.66	6577.34	1542.66	9993.06	3570.84	5006.54	7422	8468.46	5637.6	21907.1	4763.75	31837.3	3373.25	5262	1556.33	857.25	10222.8		15154.4	3290.25	16989.3	3236.54	6577.34	1542.66	10509	3944.64	5006.54	7422	3772.23	7610.4	21907.1	4763.75	24639.4	8550.03	1962.24	6289.18	5811.96	6476.64		15154.4	3290.25	15433.1	5499.74	6577.34	1542.66	11321.3	3193.26
24021.7	4050.8	55639.4	4671.54	10401.9	2802.66	10170.2	2329.74	1908.06	5726.8	9966.88	3809.2	24981.3	2622.38	27658.6	4438.27	3985.5	18706.9	2647.5	5348.79		24021.7	4050.8	55136.6	5589.12	10401.9	2802.66	6377.14	1827.42	1908.06	5726.8	11972	7112.8	24981.3	2622.38	36720.4	11738.9	3654.84	3523.63	1437.24	2191.84		24021.7	4050.8	23264.8	4998.31	10401.9	2802.66	14617.7	2983.26
40147	3703.12	51342.1	5245.54	9614.22	3144.96	12463.2	2552.34	2172.17	6184.8	4282.74	3117.6	26027.6	1826.19	10996.2	9302.96	4110	3788.34	3441	13807.1		40147	3703.12	17071.7	4083.19	9614.22	3144.96	3388	1557.36	2172.17	6184.8	25219	17958.8	26027.6	1826.19	46947.5	19919.2	3098.76	2195.96	663.6	11512.3		40147	3703.12	12022	4585.03	9614.22	3144.96	10038.5	1611.12
6089.93	2516.17	17634.5	4254.98	4539.92	2676.66	17293.4	3550.68	2491.72	4604.8	13006.1	8256.8	18836.2	3993.31	19588.2	1522.34	5334.75	12276.6	1185	6134.68		6089.93	2516.17	48002.6	5053.66	4539.92	2676.66	8027.25	3119.76	2491.72	4604.8	23176.2	15134.8	18836.2	3993.31	22796.8	12646.3	4992.96	13212.8	5663.28	5421.92		6089.93	2516.17	37157.1	5134.84	4539.92	2676.66	6360.2	2765.7
6987.75	1754.8	21464.5	2901.98	4079.46	1132.32	12824.3	2662.8	7608.37	12738	2346.19	2741.6	27233.8	11466	6222.98	1072.23	1617.75	745.72	1431	1550.15		6987.75	1754.8	53875.4	4917.54	4079.46	1132.32	6729.03	2797.2	7608.37	12738	16373.3	8775.6	27233.8	11466	22441.8	9572.82	4293.24	3839.84	6226.92	31785.8		6987.75	1754.8	52666.5	4934.76	4079.46	1132.32	2763.53	1231.02
8049.58	3248.43	66797.5	5967.55	8058.82	3163.44	15554.8	2958.48	7739.27	4755.6	843.15	2836.8	17170.8	3829.54	28558.1	3348.53	8322.75	1799.41	1668.75	12520.7		8049.58	3248.43	50190.9	7186.48	8058.82	3163.44	21046.4	3655.68	7739.27	4755.6	13542.8	14850	17170.8	3829.54	39890.5	6432.35	2135.28	5095.41	3700.2	31253.3		8049.58	3248.43	19692	3387.01	8058.82	3163.44	11230.5	2002.56
73789.1	7334.08	20301.8	3187.34	3873.1	2173.5	8515.43	2472.54	2650.34	4722.4	6526.52	16483.2	21592.2	5386.9	29842.3	5202.53	3023.25	6702.21	2708.25	5501.23		73789.1	7334.08	53665.1	5794.53	3873.1	2173.5	9267.72	3652.74	2650.34	4722.4	12249.2	6103.2	21592.2	5386.9	59509.9	22784.6	4137.84	3767.74	10194.2	11168.3		73789.1	7334.08	23956.2	5727.29	3873.1	2173.5	17144.8	3409.14
9531.83	2439.5	41493.8	4318.12	8206.66	3409.14	3906.98	2081.94	4373.6	9179.2	8233.61	11758	28190.8	3557.62	12682.1	1134.03	1448.25	9324.59	3542.25	12489.8		9531.83	2439.5	68101.9	6677.67	8206.66	3409.14	4400.55	2340.66	4373.6	9179.2	13966.3	9981.2	28190.8	3557.62	31063.2	5663.97	1900.08	1666.54	3334.8	12306.4		9531.83	2439.5	30034.6	5232.01	8206.66	3409.14	15738	3653.16
29735.1	3678.93	17574.5	2301.33	13705.2	4683.42	5068.14	3741.36	1361.36	8175.6	11149.6	19678.4	14568.9	2680.06	9838.36	1008.37	4656	4207.55	3082.5	13339.5		29735.1	3678.93	49751.2	6051.19	13705.2	4683.42	16337.1	1978.62	1361.36	8175.6	3948.56	5001.2	14568.9	2680.06	40000.4	11343.4	3094.56	2194.93	7134.12	3154.89		29735.1	3678.93	19966.1	2998.74	13705.2	4683.42	14884.9	3170.58
36719.8	5020.45	43547.3	5598.55	7707.7	2134.86	6482.63	3336.06	1627.01	7573.2	8863.47	6354.8	10267.2	2945.8	14000.7	1945.67	3562.5	2586.33	2579.25	9455.4		36719.8	5020.45	52005	8233.62	7707.7	2134.86	18695.6	3375.96	1627.01	7573.2	12719.6	4729.6	10267.2	2945.8	34285.8	14977.2	4834.2	3250.68	3239.04	1428.61		36719.8	5020.45	43323.3	5837.58	7707.7	2134.86	10056.2	3497.76
6970.81	2438.68	8092.7	3080.74	11360.6	5395.74	6767.53	2690.94	2496.34	3004.8	15844.3	12329.2	20983	5766.97	13238.9	2227.89	3718.5	12830.7	1929.75	5391.02		6970.81	2438.68	26213.1	3991.76	11360.6	5395.74	8060.36	3632.58	2496.34	3004.8	7090.93	10826.8	20983	5766.97	24539.3	6575.52	2878.68	10006.5	5391.96	3480.37		6970.81	2438.68	44229.6	8030.26	11360.6	5395.74	11073.4	2472.96
24804.8	3122.56	11301.3	3336.99	6079.15	3267.6	17777	3650.64	5818.89	6186	8061.13	7438.8	31347	3891.34	24210.5	3025.11	3786.75	7740.45	3442.5	12997.6		24804.8	3122.56	33920.8	5669.07	6079.15	3267.6	10455.1	2922.36	5818.89	6186	10409.6	14900.8	31347	3891.34	60300.3	10026	3642.24	2725.38	6135.36	6983.4		24804.8	3122.56	41202.7	4146.33	6079.15	3267.6	8155.07	4118.1
15661	3058.19	18831.9	2724.86	5008.08	2294.88	6416.41	2811.9	4891.81	3950	11012.5	6889.6	34889.4	3428.87	20487.7	4221.97	5775.75	9214.38	1170	3607.06		15661	3058.19	20020	4146.74	5008.08	2294.88	15203.6	559.86	4891.81	3950	6739.04	5458	34889.4	3428.87	36565.4	14205.8	2459.52	5808.17	6923.28	4652.51		15661	3058.19	48765.6	5938.03	5008.08	2294.88	14046.3	2233.56
39127.6	4300.49	51893.4	4647.35	7061.67	3144.12	4772.46	1619.94	6527.29	7075.6	4643.87	8286.4	13806.3	1714.95	37687.2	3531.87	9665.25	9159.79	4005	11959.3		39127.6	4300.49	65646.4	6312.77	7061.67	3144.12	22936.8	7427.7	6527.29	7075.6	7949.48	11420.4	13806.3	1714.95	17336.4	16629.3	3491.04	7083.31	10565.5	7658.05		39127.6	4300.49	67384.2	9754.72	7061.67	3144.12	4252.71	1449
59946.8	4673.18	60099.3	7641.58	9916.83	3211.74	35268.3	3850.98	6637.4	3574	15220.6	11600.4	19926.8	4986.23	19825.1	3518.48	2586.75	5738.13	5247	23263.6		59946.8	4673.18	90497.3	7778.11	9916.83	3211.74	11931.9	3289.02	6637.4	3574	10608.3	13921.2	19926.8	4986.23	27864.4	5884.39	2221.8	2664.61	4083.24	5047		59946.8	4673.18	15779.6	2907.31	9916.83	3211.74	2467.85	1387.68
29176.1	4771.58	17241.8	2059.02	6905.36	2735.46	5905.13	2336.04	4131.82	7021.2	4737.81	5091.2	18790.3	1818.98	10531.3	2968.46	3441.75	1707.74	3586.5	4569.08		29176.1	4771.58	48522.3	3674.01	6905.36	2735.46	5511.66	2278.92	4131.82	7021.2	11665.5	7660	18790.3	1818.98	66734.1	16440.9	4088.28	2290.72	9901.08	10102.2		29176.1	4771.58	47530.6	5493.18	6905.36	2735.46	4365.13	2225.16
19051.3	3510.42	57963.3	6824.45	1914.99	2026.08	13865.4	1682.52	5372.29	6190	4473.7	5720	12572.2	4768.9	22684.5	7385.1	2250	10279.4	4648.5	27801.8		19051.3	3510.42	38624	5364.44	1914.99	2026.08	9043.65	3729.6	5372.29	6190	3970.12	6859.2	12572.2	4768.9	42798.3	28826.6	2058	5726.8	6777.96	10361.8		19051.3	3510.42	40964.8	5795.76	1914.99	2026.08	10871.6	5264.28
5282.2	1848.28	45098.1	4974.94	2829.75	1566.18	13896.2	3485.16	3659.81	3568	6159.23	3295.6	10068	3826.45	31778.3	3994.34	5937.75	30941.2	1938	2164.03		5282.2	1848.28	69134.4	5650.21	2829.75	1566.18	11105.7	3758.16	3659.81	3568	6029.87	3484	10068	3826.45	47512.4	16724.1	1109.64	4583.5	10499.2	18830.5		5282.2	1848.28	38692.5	6372.63	2829.75	1566.18	16377.9	4625.04
4661.58	2118.47	37759.3	4404.22	7056.28	2052.96	26219.3	2882.04	3373.37	9510.8	2117.5	4127.2	19821	1662.42	28231.8	2695.51	888	16628.3	4758	1188.62		4661.58	2118.47	30171.7	4323.45	7056.28	2052.96	5253.71	2387.28	3373.37	9510.8	16384.1	14078.4	19821	1662.42	43872.5	15639.5	2482.2	1281.32	3035.76	11054		4661.58	2118.47	47316.5	5970.83	7056.28	2052.96	11253.5	3574.2
33564.3	5238.98	113954	10126.2	5869.71	1465.38	7989.52	2355.36	4655.42	4669.2	9668.12	4872.4	22865.7	4327.03	17479.1	3482.43	2742.75	14266.5	4778.25	12617.5		33564.3	5238.98	15837.4	4535.01	5869.71	1465.38	4168.01	2638.86	4655.42	4669.2	11346.7	6447.2	22865.7	4327.03	18971.5	25070.2	3609.48	5180.9	8676.36	23874.4		33564.3	5238.98	29692	2712.15	5869.71	1465.38	3213.98	1441.86
7740.81	2547.74	44367.4	4943.78	8320.62	3469.62	16806.8	4058.88	7157.15	6410.4	2032.03	4650.8	19192.9	1347.24	16006.4	2024.98	2990.25	8716.89	1554	3003.48		7740.81	2547.74	19400.2	3368.15	8320.62	3469.62	12400.8	3539.34	7157.15	6410.4	5290.67	8777.2	19192.9	1347.24	23181.4	12762.7	3960.6	4367.2	6758.64	6141.89		7740.81	2547.74	50820.8	5571.49	8320.62	3469.62	8509.27	2441.46
35366.1	3715.83	74773.9	10257.8	8652.49	2907.66	25705.7	3328.5	6287.05	6374.8	8038.03	6890.8	32705.7	2168.15	10043.4	2052.79	2158.5	4612.34	1614	14234.6		35366.1	3715.83	6779.08	2330.44	8652.49	2907.66	11991.2	2857.26	6287.05	6374.8	19390.1	16585.6	32705.7	2168.15	56533.3	12890.4	7003.08	1801.47	3955.56	2863.4		35366.1	3715.83	18079.6	4334.52	8652.49	2907.66	7771.61	3089.1
4823.28	1607.2	32065.9	3811.77	7040.88	2703.54	16599.7	2552.34	8762.6	11567.2	7707.7	4964.4	15959.7	2641.95	27385.5	5068.63	6066.75	16592.3	1362.75	1893.14		4823.28	1607.2	11616.2	3518.21	7040.88	2703.54	4803.26	1312.5	8762.6	11567.2	15239.8	11819.2	15959.7	2641.95	45043.4	6240.77	1239.84	5932.8	1194.48	15578.8		4823.28	1607.2	57237.9	6361.97	7040.88	2703.54	7080.92	2162.58
15398.5	2503.46	7451.29	1678.13	7409.71	2454.9	5748.05	3876.6	9242.31	7236.8	11879.6	7784.8	25921	2352.52	11558.7	1366.81	10791.8	25055.8	3966.75	9902.42		15398.5	2503.46	45798.1	5482.11	7409.71	2454.9	9708.93	2000.04	9242.31	7236.8	27855.5	16118.8	25921	2352.52	55256.5	8348.15	9416.4	13444.6	5257.56	8039.15		15398.5	2503.46	33489.6	5448.08	7409.71	2454.9	9722.79	3399.06
26888.4	3612.1	41532.3	4056.54	6434.12	2922.78	18051.1	5436.06	11216.6	8376.4	5882.8	6668	17079	6416.9	33182.9	5760.79	2618.25	3909.88	6567	16934.2		26888.4	3612.1	24363.6	7850.68	6434.12	2922.78	6662.81	3545.64	11216.6	8376.4	11449.9	7732.8	17079	6416.9	59475.4	2064.12	3097.08	5406.47	7745.64	35557.7		26888.4	3612.1	16638.2	1798.26	6434.12	2922.78	9570.33	4287.78
9738.19	4483.76	106126	9088.06	4708.55	2758.56	10642.9	1646.4	9436.35	4438	2379.3	3232.8	24477.8	3050.86	29224.8	11921.2	2700.75	24950.7	2793.75	16048.4		9738.19	4483.76	6496.49	1738.4	4708.55	2758.56	13662.1	3554.46	9436.35	4438	28170.4	14361.2	24477.8	3050.86	22354	12832.8	3076.92	1089.74	929.88	6194.42		9738.19	4483.76	74142.5	5897.03	4708.55	2758.56	2458.61	2811.48
21142.7	3673.19	14259.6	2846.63	4569.95	1399.02	6616.61	1302	9323.93	7511.6	4175.71	3300	19990.8	5222.1	14364.8	2440.07	4281.75	6970.01	3240	3674.01		21142.7	3673.19	22214.5	4151.66	4569.95	1399.02	21979.7	3927.84	9323.93	7511.6	16374.8	14095.6	19990.8	5222.1	30169.4	16218.4	1284.36	11008.6	8414.28	12747.3		21142.7	3673.19	18902	5305.4	4569.95	1399.02	4276.58	2378.04
19449.4	3950.35	40274.1	6334.09	10940.9	3176.46	21734	3456.18	11271.3	9372.4	9926.84	6332.8	19247	2829.41	25971.9	5975.03	4763.25	23984.6	4128	610.79		19449.4	3950.35	20161.7	3645.72	10940.9	3176.46	7787.78	3445.68	11271.3	9372.4	12683.4	15489.6	19247	2829.41	53988.8	30752.7	4724.16	5963.7	4754.4	11419.6		19449.4	3950.35	17875.5	1765.05	10940.9	3176.46	19245.4	5080.74
40830.8	5638.73	11068	3643.67	5922.07	3459.96	4385.92	1654.38	4659.27	4099.2	7458.99	4562	20448.3	2554.4	25629.9	5175.75	5334	10908.7	4560.75	29247.9		40830.8	5638.73	37006.2	5495.23	5922.07	3459.96	5281.43	916.44	4659.27	4099.2	7525.98	6136.4	20448.3	2554.4	78412.5	24844.6	3329.76	2247.46	6984.6	18219.7		40830.8	5638.73	31145.7	4798.23	5922.07	3459.96	20927.8	4610.34
5379.22	2588.74	8523.9	2020.07	2609.53	326.34	15242.1	5746.86	4469.08	5983.6	9018.24	4360.8	21509.4	4865.72	25187.9	6588.91	1634.25	2443.16	2175.75	9377.12		5379.22	2588.74	12581	3309.11	2609.53	326.34	4802.49	2601.06	4469.08	5983.6	5418.49	5620	21509.4	4865.72	50649.8	15102.9	2118.48	4353.81	5602.8	13863.8		5379.22	2588.74	23157	4348.05	2609.53	326.34	10764.6	2070.6
25844.3	4002.83	41641.6	4225.46	5123.58	2476.74	16779.1	3890.88	5589.43	4029.2	8934.31	8439.6	30524.5	5766.97	7821.16	2809.84	3229.5	5120.13	3464.25	8752.94		25844.3	4002.83	24451.3	2946.26	5123.58	2476.74	15821.2	3171	5589.43	4029.2	2382.38	7844	30524.5	5766.97	61228.6	16676.7	2840.04	4843.06	6099.24	5055.24		25844.3	4002.83	20776.9	4487.45	5123.58	2476.74	6245.47	2246.16
10298.8	3856.46	102952	5146.32	7094.78	2444.82	6798.33	1771.98	17965.6	9462.8	2387	3540	16212.2	3198.15	17779.2	1849.88	6402	13888.5	6832.5	25620.2		10298.8	3856.46	8694.84	2886.81	7094.78	2444.82	9179.17	3526.74	17965.6	9462.8	9078.3	8658.8	16212.2	3198.15	25925.9	6596.12	2205	6948.38	1169.28	20986.2		10298.8	3856.46	12753.5	3318.13	7094.78	2444.82	14184.2	2879.52
28399.1	4938.04	39983.8	4429.23	5496.26	2718.24	6021.4	2082.78	13104.6	8775.2	8542.38	7994.4	42836.8	14238.7	16660.8	9203.05	5044.5	15021.5	1836.75	3978.89		28399.1	4938.04	53441.8	5589.53	5496.26	2718.24	4740.12	3057.6	13104.6	8775.2	21792.5	14169.2	42836.8	14238.7	14874	4707.1	5538.96	6783.58	2814.84	6588.91		28399.1	4938.04	68832.6	9184.41	5496.26	2718.24	2159.08	1718.64
9813.65	3260.32	16470.3	2660.08	6474.16	2041.62	14879.5	2452.8	4574.57	2525.2	25567.1	12857.6	19305.3	5344.67	14141.7	2454.49	7147.5	9881.82	4414.5	11543.2		9813.65	3260.32	20448.9	2209.08	6474.16	2041.62	9072.14	2036.58	4574.57	2525.2	8175.09	9360.8	19305.3	5344.67	27739	7288.28	6095.88	2713.02	3493.56	8848.73		9813.65	3260.32	15788.1	5607.16	6474.16	2041.62	9888.34	3925.74
15149.8	4569.86	14265.8	3059.42	9390.15	2416.26	21720.9	5032.86	2713.48	4615.6	16564.2	17392.8	10004	4845.12	16061.3	6169.7	7203	6932.93	3060.75	4567.02		15149.8	4569.86	19998.4	3748.63	9390.15	2416.26	7325.78	3411.24	2713.48	4615.6	6768.3	7118	10004	4845.12	59568.9	13268.5	4440.24	4384.71	2590.56	4280.68		15149.8	4569.86	82124.4	7012.64	9390.15	2416.26	16968.5	4898.04
23694.4	3163.97	17453.6	1821.22	18944.3	2883.72	7105.56	1420.86	2533.3	2981.6	5747.28	3644	9992.52	3141.5	16801.8	2896.36	2422.5	7206.91	2838	17296.8		23694.4	3163.97	13351.8	3200.05	18944.3	2883.72	10620.6	3174.36	2533.3	2981.6	19361.7	8704	9992.52	3141.5	39629.8	8444.97	2543.52	1752.03	4089.12	8725.13		23694.4	3163.97	81965.7	6940.89	18944.3	2883.72	19541.8	4132.8
8386.07	2827.36	22882.1	2930.27	5465.46	1912.68	5408.48	2270.52	3391.85	2915.6	12685.8	10868	17051.1	3076.61	26932.9	6460.16	5198.25	7185.28	3316.5	6731.05		8386.07	2827.36	55379.9	5330.41	5465.46	1912.68	3311.77	1630.86	3391.85	2915.6	8759.52	3760.4	17051.1	3076.61	15480	9937.44	2116.8	4518.61	8972.88	11831.6		8386.07	2827.36	23993.2	4027.02	5465.46	1912.68	9331.63	3828.3
31471.4	6755.98	102177	7201.65	10900.9	4448.64	10552.8	1953.84	8553.16	7236	8640.17	4575.6	12107.3	2528.65	14774.8	3719.33	8005.5	25628.5	4137	13153.1		31471.4	6755.98	60855.4	5038.9	10900.9	4448.64	11918.8	3311.7	8553.16	7236	5219.83	4499.2	12107.3	2528.65	42303.8	11540.1	3244.92	4412.52	2158.8	4680.32		31471.4	6755.98	22144.4	4546.49	10900.9	4448.64	4417.49	2198.28
19447.9	2406.29	75549.3	6008.55	22460.1	4242	10694.5	3578.82	1997.38	3784	20673	9939.6	27616.8	4026.27	10692	9713.93	8217.75	32910.6	2397	4641.18		19447.9	2406.29	13663.6	4189.38	22460.1	4242	4954.18	1303.26	1997.38	3784	9253.09	9130	27616.8	4026.27	20006.4	4680.32	2140.32	2995.24	5176.08	14837.1		19447.9	2406.29	27237.2	4514.1	22460.1	4242	8011.08	3757.32
26347.9	3095.5	31367.5	4413.24	3140.06	3139.5	6893.81	1927.8	2453.22	7779.6	13124.6	7362	21329	3057.04	17211	3866.62	5473.5	10398.9	2671.5	9607.84		26347.9	3095.5	50508.9	5272.6	3140.06	3139.5	21650.9	3099.6	2453.22	7779.6	8362.97	10421.2	21329	3057.04	34316.2	14254.2	428.4	4458.87	8658.72	19528.8		26347.9	3095.5	18674	3844.57	3140.06	3139.5	4048.66	1380.12
15676.4	3507.55	39347.8	5237.75	7229.53	1251.6	8470	2328.48	15728.8	10968	3090.78	2961.6	14415.6	4888.38	19507.8	1896.23	2584.5	10836.6	2652	10826.3		15676.4	3507.55	40339.5	6254.96	7229.53	1251.6	10650.6	2790.48	15728.8	10968	7374.29	7929.6	14415.6	4888.38	62845.6	10572.9	5762.4	1751	6621.72	7048.29		15676.4	3507.55	24967.3	3163.56	7229.53	1251.6	8390.69	3384.36
38405.3	3377.58	90674.4	5251.69	1817.97	2755.2	4204.2	1093.26	1497.65	1582.8	1982.75	3306.8	33670	2644.01	12072.9	3149.74	4636.5	3193	8154.75	4143.69		38405.3	3377.58	37951	6787.55	1817.97	2755.2	2873.64	1239	1497.65	1582.8	2531.76	3872.8	33670	2644.01	19547.2	7290.34	2703.96	5260.21	14427	19451.5		38405.3	3377.58	32269.9	6673.57	1817.97	2755.2	8723.33	2141.58
13723.7	3824.07	50524.3	5415.69	4238.08	1587.18	6614.3	2161.74	5780.39	4018.4	3297.91	3462.8	45938.9	19716.3	17926	14333.5	4188	6154.25	1960.5	27278.5		13723.7	3824.07	80577.4	6283.25	4238.08	1587.18	15754.2	6089.16	5780.39	4018.4	986.37	5026.8	45938.9	19716.3	26799.2	24634.5	5160.12	2529.68	735	5825.68		13723.7	3824.07	25408.5	5783.46	4238.08	1587.18	9531.06	2460.36
61161.1	7518.99	58748.7	7569.42	16791.4	3949.26	9987.67	2310.42	15122.8	13611.6	17315.8	8441.6	24709.9	6882.46	16973.2	1552.21	2770.5	6204.72	3023.25	11371.2		61161.1	7518.99	69984.5	6183.21	16791.4	3949.26	14016.3	2709	15122.8	13611.6	6967.73	3194.8	24709.9	6882.46	17055.2	12414.6	2798.04	4005.67	5365.92	4723.58		61161.1	7518.99	34965.7	6723.59	16791.4	3949.26	8239.77	2173.5
19146.8	2608.01	83373.3	7694.47	4433.66	2016.84	8323.7	1986.18	5267.57	6390.4	1657.81	3338.4	24605.7	3727.57	14620.6	6926.75	4458	5496.08	1962.75	10227.9		19146.8	2608.01	69711.2	5052.43	4433.66	2016.84	3414.95	995.4	5267.57	6390.4	6906.9	6117.2	24605.7	3727.57	22746	3320.72	2787.12	3188.88	5353.32	5607.32		19146.8	2608.01	26371.7	7616.16	4433.66	2016.84	13948.5	5589.78
30242.5	3910.58	20468.1	3200.05	8801.1	2192.82	14821.7	2813.16	5474.7	7073.2	42818.9	38179.6	22992.8	2216.56	12017.9	8160.69	3852	7273.86	837	6679.55		30242.5	3910.58	16702.1	3279.59	8801.1	2192.82	10626	3468.36	5474.7	7073.2	23282.5	9250.8	22992.8	2216.56	16175.3	7317.12	3696.84	2624.44	7955.64	6859.8		30242.5	3910.58	64884	8295.94	8801.1	2192.82	9172.24	3933.72
21843.4	2838.43	20853.1	3653.92	5545.54	1451.1	5458.53	2042.88	6071.45	6231.6	1761.76	4609.2	33867.6	5628.95	19985.9	1870.48	3732	21070.7	7198.5	7120.39		21843.4	2838.43	58524.6	6032.74	5545.54	1451.1	2913.68	1210.02	6071.45	6231.6	10053.9	9530.8	33867.6	5628.95	26415.5	13190.2	2948.4	9509.99	6758.64	8250.3		21843.4	2838.43	25416.2	3190.62	5545.54	1451.1	14867.2	3959.76
8950.48	2341.51	113418	6631.75	6590.43	1302.84	3735.27	2361.24	9387.84	5634.8	13738.3	11593.6	10950.3	3778.04	6483.74	2837.65	1893.75	5812.29	6706.5	18693.5		8950.48	2341.51	9906.82	3961.83	6590.43	1302.84	10442.7	2331	9387.84	5634.8	10053.9	12803.6	10950.3	3778.04	62952.2	36299.3	4654.44	5626.89	2297.4	8190.56		8950.48	2341.51	49228.4	5664.97	6590.43	1302.84	6090.7	2735.04
14393.6	2414.08	31688.6	3453.02	6086.85	3072.3	11618.5	2880.36	3391.85	2968	4826.36	4906.4	26623.8	2073.39	19418.4	4710.19	3814.5	12787.4	3885	14316		14393.6	2414.08	49590.3	5990.51	6086.85	3072.3	22465.5	3953.04	3391.85	2968	3890.81	788.4	26623.8	2073.39	13349.6	15630.2	4126.08	10655.3	2443.56	20105.6		14393.6	2414.08	17368.1	5471.45	6086.85	3072.3	9261.56	4487.7
11667	3670.32	24654.6	4073.76	3429.58	1721.58	11122.6	1530.48	5072.76	5866.8	1820.28	1819.6	20486.1	4050.99	21447.9	2772.76	4881	15694.1	1975.5	15058.6		11667	3670.32	15651	3668.68	3429.58	1721.58	6590.43	4275.6	5072.76	5866.8	23221.7	14023.2	20486.1	4050.99	34966.4	11357.8	3695.16	4438.27	8348.76	8211.16		11667	3670.32	19335.5	6128.27	3429.58	1721.58	9111.41	4730.04
28512.3	2461.64	29771.3	6284.89	9972.27	4496.94	11203.5	2449.44	6434.12	4771.2	4530.68	4247.2	21611.9	5528.01	68670.1	9003.23	3753	11759.5	6016.5	18537.9		28512.3	2461.64	56493.4	7625.59	9972.27	4496.94	10208.7	3667.44	6434.12	4771.2	12259.9	8823.2	21611.9	5528.01	29115.7	9151.55	3421.32	2529.68	4216.8	6580.67		28512.3	2461.64	42369.3	7526.37	9972.27	4496.94	9196.11	4486.02
9612.68	3599.8	60999.4	5049.15	3201.66	1401.96	11073.4	2692.2	6294.75	4288	2840.53	4764.8	23935.8	4298.19	58029.8	17188.6	3207.75	8670.54	2923.5	19164.2		9612.68	3599.8	26066	3992.17	3201.66	1401.96	14137.2	3285.66	6294.75	4288	18028	7200.8	23935.8	4298.19	37675.7	12328.1	7634.76	9523.38	3402	19371.2		9612.68	3599.8	32217.6	7254.13	3201.66	1401.96	10752.3	3632.16
27083.2	3974.13	57571.4	5608.8	7594.51	6742.68	9487.94	5209.26	6602.75	6516.8	1882.65	2526.4	33410.1	7491.19	48700.6	10497.8	15048.8	13671.2	5915.25	9818.99		27083.2	3974.13	9621.15	3776.92	7594.51	6742.68	13043.8	3771.6	6602.75	6516.8	1522.29	8160	33410.1	7491.19	23370	3523.63	7227.36	5791.69	2908.08	19361.9		27083.2	3974.13	9837.52	2074.19	7594.51	6742.68	4218.83	2890.02
8612.45	2830.64	19207.7	2240.65	3103.87	2775.78	20870.8	4082.4	6233.15	6221.2	4329.71	3264	14691.9	2819.11	15511.1	2772.76	4700.25	13360.1	6102	6335.53		8612.45	2830.64	31080.3	4707.62	3103.87	2775.78	5125.89	2374.26	6233.15	6221.2	9371.67	10556	14691.9	2819.11	90100	14576.6	5381.88	8728.22	1391.04	17056.8		8612.45	2830.64	55995.2	5721.55	3103.87	2775.78	6893.81	4239.06
46374.8	5647.34	20308	3358.72	8998.22	2957.22	11212	2191.98	6039.11	8783.2	8544.69	4762	24759.9	5908.08	23014.9	2700.66	3529.5	8805.47	5160.75	8690.11		46374.8	5647.34	78998.9	6421.01	8998.22	2957.22	14707.8	4267.62	6039.11	8783.2	4636.94	5034.8	24759.9	5908.08	30412.2	5953.4	4210.08	6121.29	6423.48	6025.5		46374.8	5647.34	46376.3	4678.1	8998.22	2957.22	2745.05	1817.76
36452.6	3871.63	86621.9	6560	4131.05	2721.18	6471.08	1526.28	5597.13	3234	1562.33	2137.2	41746.2	5982.24	26525.4	7676.59	9205.5	16107.1	2654.25	4665.9		36452.6	3871.63	29149.1	6132.37	4131.05	2721.18	11010.2	2386.02	5597.13	3234	40468.9	24199.2	41746.2	5982.24	43698.6	16740.6	3064.32	4362.05	10045.6	39409.9		36452.6	3871.63	9779.77	4167.24	4131.05	2721.18	10537.5	2932.86
47699.2	7008.54	38864.2	5128.69	11432.2	2937.48	9504.11	3721.2	6046.81	6421.6	1082.62	3334.8	18485.3	2698.6	13590.7	6307.72	8319	3886.19	4458.75	18315.5		47699.2	7008.54	23627.4	4342.72	11432.2	2937.48	4873.33	1114.26	6046.81	6421.6	20294.1	13581.6	18485.3	2698.6	22426.2	3667.83	5848.08	7751.78	4368	18283.5		47699.2	7008.54	44032.4	7863.8	11432.2	2937.48	8283.66	2046.66
45985.2	6066.36	22808.2	4450.96	7077.07	2433.06	6384.07	2868.18	2110.57	1543.2	3693.69	3360.8	12463.2	7790.92	11079.8	1959.06	6861.75	6356.13	1674	4799.8		45985.2	6066.36	18760.3	4106.15	7077.07	2433.06	10651.4	3202.08	2110.57	1543.2	13244	7902.8	12463.2	7790.92	59639.4	25084.6	4121.88	7809.46	3741.36	1778.81		45985.2	6066.36	33840.7	4783.06	7077.07	2433.06	6893.04	2214.24
38103.4	3660.07	32290.7	7092.18	4526.83	1763.16	3369.52	1601.04	3796.87	3286	6277.04	3695.6	17188.8	5106.74	8722.34	4199.31	315.75	347.11	4860.75	18110.5		38103.4	3660.07	23817.6	3280	4526.83	1763.16	4355.89	3341.52	3796.87	3286	21453	14367.2	17188.8	5106.74	24077.7	13892.6	5195.4	22509.6	4306.68	4680.32		38103.4	3660.07	22835.1	6079.07	4526.83	1763.16	10164.8	2129.4
11073.4	1709.7	92477.8	8143.83	7378.91	4601.94	10971.7	3627.96	5863.55	6382.8	6136.9	7540.4	22103.1	7948.51	37360.8	6461.19	4275	10941.7	2271	6678.52		11073.4	1709.7	31898	4117.22	7378.91	4601.94	19578	4424.28	5863.55	6382.8	3404.17	6661.2	22103.1	7948.51	40467	10929.3	4440.24	8049.45	4917.36	3717.27		11073.4	1709.7	24855.6	4546.9	7378.91	4601.94	9753.59	2718.24
24270.4	3775.28	96512.6	5185.68	8473.85	3039.12	4338.95	1323	7346.57	7055.2	1188.88	3199.6	16646.8	4695.77	12336.1	2905.63	5163.75	17941.6	4995.75	12718.4		24270.4	3775.28	21153.4	4408.32	8473.85	3039.12	7639.94	3685.5	7346.57	7055.2	2064.37	4561.2	16646.8	4695.77	31561	8796.2	5255.04	3672.98	4539.36	27171.4		24270.4	3775.28	15624.1	3507.55	8473.85	3039.12	1933.47	1031.1
8901.2	2254.18	14409	4300.9	3105.41	1824.48	16078.4	3322.2	7345.03	7127.6	10856.2	9502	12910.9	4396.04	19497.1	3081.76	4692	15467.5	8766	5140.73		8901.2	2254.18	75056.5	6349.26	3105.41	1824.48	12018.9	2920.26	7345.03	7127.6	3786.86	5350.8	12910.9	4396.04	46307.9	8175.11	640.08	6257.25	4761.96	5285.96		8901.2	2254.18	53048.4	8038.87	3105.41	1824.48	8258.25	1826.16
24868.7	4813.4	33528.9	5200.03	13791.5	1783.74	12822.8	3196.62	5420.8	3842	7472.08	6970.4	38102.9	3216.69	55704.2	11580.3	3548.25	6470.46	2572.5	19723.5		24868.7	4813.4	19223.8	2214.82	13791.5	1783.74	5339.95	1349.88	5420.8	3842	2233.77	8872.8	38102.9	3216.69	25247	10559.6	2970.24	5110.86	855.12	9916.84		24868.7	4813.4	22852.1	3011.86	13791.5	1783.74	16829.1	3013.5
21151.9	2667.05	15574.8	2734.29	9029.79	1685.88	8101.17	2212.98	7338.87	4904.4	2798.18	3003.6	24299.9	6593.03	31262.5	6168.67	1674.75	6460.16	2670	21243.8		21151.9	2667.05	26481.8	4729.35	9029.79	1685.88	14602.3	3733.38	7338.87	4904.4	15349.9	7682.4	24299.9	6593.03	51752.7	10438	1183.56	8560.33	2435.16	14451.9		21151.9	2667.05	35777.3	5471.86	9029.79	1685.88	3541.23	1151.22
32349.2	6030.69	97421.9	7646.91	4848.69	2140.32	4050.97	1121.4	3439.59	1639.6	4180.33	6338.4	32690.9	4228.15	11903.9	6039.92	2164.5	6517.84	4707.75	40513		32349.2	6030.69	76961.5	7044.62	4848.69	2140.32	2810.5	2659.86	3439.59	1639.6	18957.4	13838	32690.9	4228.15	32035.8	6184.12	4255.44	9184.51	6206.76	6893.79		32349.2	6030.69	17558.3	2556.35	4848.69	2140.32	7738.5	1904.7
40013.1	3416.53	8620.92	3414.07	3550.47	3209.22	2531.76	1501.08	4338.95	2910.4	5438.51	7280.8	15224.1	4853.36	14577.1	1818.98	2380.5	6355.1	2807.25	7281.07		40013.1	3416.53	16655.1	3520.67	3550.47	3209.22	12864.4	2883.3	4338.95	2910.4	5250.63	12705.2	15224.1	4853.36	30817.2	4955.33	1827	11347.5	4252.92	5283.9		40013.1	3416.53	35029.6	5042.18	3550.47	3209.22	6195.42	2144.52
13115.4	2924.12	119662	7983.52	7863.24	1369.2	7090.16	1493.94	14797.1	7854.8	5965.96	4411.6	16474.6	4782.29	13913.8	1406.98	3300.75	9858.13	2623.5	10650.2		13115.4	2924.12	42153.6	3948.71	7863.24	1369.2	13274	5089.56	14797.1	7854.8	9286.2	4905.2	16474.6	4782.29	17492.2	6226.35	1022.28	8554.15	5123.16	8390.38		13115.4	2924.12	18868.1	3897.87	7863.24	1369.2	4312	1848.84
22980.7	4720.33	39440.2	3920.42	17201	6919.5	3035.34	1390.62	11333.6	13881.6	18574.7	13157.2	29745.5	3350.59	29551.2	6962.8	4705.5	9044.43	758.25	11713.2		22980.7	4720.33	52106.7	6262.75	17201	6919.5	3153.15	2051.7	11333.6	13881.6	6267.03	9017.6	29745.5	3350.59	45993.8	18076.5	1504.44	2985.97	4053	20176.7		22980.7	4720.33	40412.7	6034.38	17201	6919.5	7099.4	2746.38
18907.3	2806.45	22119	4232.43	7899.43	1924.44	21789.5	3884.58	2783.55	2862.4	29867.5	22080	12573.1	4844.09	45596.1	8256.48	7756.5	32460.4	4803	12313.6		18907.3	2806.45	20953.2	4491.55	7899.43	1924.44	11467.6	845.88	2783.55	2862.4	15007.3	11841.2	12573.1	4844.09	23509.4	8067.99	3069.36	3538.05	5277.72	10563.7		18907.3	2806.45	47746.9	4734.27	7899.43	1924.44	5125.89	2262.12
7992.6	3028.26	12832	2359.55	6992.37	1015.56	5065.83	2173.08	3575.11	5116.8	12993	6652.8	27839.8	3520.54	31534.7	4289.95	7884.75	20768.9	2463	6367.46		7992.6	3028.26	61031	7674.79	6992.37	1015.56	11724.8	2000.04	3575.11	5116.8	6593.51	12516	27839.8	3520.54	50831.8	12067.5	3692.64	6915.42	3942.12	5060.39		7992.6	3028.26	23832.3	6295.55	6992.37	1015.56	11120.3	2052.96
35097.4	4124.6	9099.86	3303.78	6253.17	2915.22	6559.63	1918.14	4325.86	6822	3178.56	3322.8	14269.6	2245.4	6637.08	3492.73	6470.25	13798.9	2498.25	6348.92		35097.4	4124.6	55567.8	6414.45	6253.17	2915.22	18885	4459.56	4325.86	6822	20875.5	6872.4	14269.6	2245.4	48788.4	16014.4	2656.92	3047.77	6781.32	5182.96		35097.4	4124.6	33457.3	4279.17	6253.17	2915.22	7557.55	2601.9
19408.6	3176.27	34660.8	5174.2	3381.84	1613.22	10977.9	2076.9	6143.83	6035.2	9594.2	7386	13230.7	3356.77	28021.9	3066.31	6815.25	21527	9009	21676.3		19408.6	3176.27	10164.8	3258.27	3381.84	1613.22	7502.11	2485.98	6143.83	6035.2	13173.2	8878.8	13230.7	3356.77	40967.2	31487.1	4310.04	6923.66	7998.48	7537.54		19408.6	3176.27	54952.6	6265.62	3381.84	1613.22	14106.4	2567.88
35637.9	4709.67	79024.3	3801.93	9787.47	3874.92	9135.28	2186.52	14486	10270.8	6398.7	8034	28108.8	9199.96	11335.7	1938.46	7459.5	6006.96	3005.25	13310.7		35637.9	4709.67	52267.6	5550.17	9787.47	3874.92	3123.12	1546.86	14486	10270.8	45907.4	11372.8	28108.8	9199.96	50639.9	23600.4	4504.92	4401.19	5749.8	4658.69		35637.9	4709.67	28319.1	6224.62	9787.47	3874.92	13471.1	3220.14
12611.1	4152.89	34435.2	7999.51	10211	3656.52	12577.2	2489.34	3597.44	1355.2	289.52	70.8	10089.3	1930.22	12970.8	2562.64	3577.5	6783.58	4801.5	21170.6		12611.1	4152.89	60719.1	6444.79	10211	3656.52	20828.5	6533.1	3597.44	1355.2	22584.1	16372	10089.3	1930.22	46362.8	13836	4336.08	20445.5	7208.88	5674.27		12611.1	4152.89	45555.5	6327.94	10211	3656.52	2342.34	1413.72
10457.4	1870.01	45126.6	6344.34	5883.57	3712.38	8909.67	2733.78	3147.76	7889.6	4244.24	4337.6	16683.7	5551.7	13423.4	2568.82	7293.75	10603.8	3885.75	13246.8		10457.4	1870.01	44335.1	4293.52	5883.57	3712.38	3109.26	1399.02	3147.76	7889.6	4739.35	8211.6	16683.7	5551.7	47839.6	10979.8	3897.6	21742.3	5931.24	14782.6		10457.4	1870.01	37610.6	5150.01	5883.57	3712.38	7855.54	2801.82
30241	3201.69	81319.7	8488.64	4543	1207.08	14090.2	2425.08	6001.38	2897.6	2570.26	3371.2	11366.8	1396.68	12635.4	5915.29	1848	9139.19	2398.5	6219.14		30241	3201.69	7835.52	3327.97	4543	1207.08	9960.72	1881.18	6001.38	2897.6	24680.8	9903.6	11366.8	1396.68	6792.06	6894.82	1495.2	1427.58	4499.04	14468.4		30241	3201.69	11777.9	3267.29	4543	1207.08	4459.07	1051.26
7305.76	1977.02	28448.4	4266.46	7167.93	2538.9	9806.72	2416.68	3107.72	4790.8	5256.02	12123.6	16329.5	2876.79	22570.5	15474.7	5271	9814.87	2199	8560.33		7305.76	1977.02	6472.62	2127.9	7167.93	2538.9	18645.5	4460.82	3107.72	4790.8	20144.7	9576.4	16329.5	2876.79	56082.3	10259.8	3401.16	9571.79	529.2	10736.7		7305.76	1977.02	57358.8	9570.63	7167.93	2538.9	21409.8	7342.44
55273.7	4806.43	43695.2	3442.77	3839.99	1411.62	9975.35	2341.08	9250.01	6244.8	3555.09	4314.4	25786.5	1858.12	10319.7	1663.45	3337.5	12459.9	1808.25	5832.89		55273.7	4806.43	49063.6	3907.71	3839.99	1411.62	10403.5	4442.76	9250.01	6244.8	4466.77	1851.6	25786.5	1858.12	45938	32582	5853.96	5075.84	4006.8	2630.62		55273.7	4806.43	22077.4	4487.04	3839.99	1411.62	4244.24	1715.28
24862.5	5308.68	76296.2	8725.62	6473.39	2948.4	10266.4	3318.84	4973.43	4803.6	15243.7	6798.8	13293.8	3976.83	24920.6	3638.99	5937	17684.1	1576.5	14139.8		24862.5	5308.68	57500.5	6783.04	6473.39	2948.4	6287.05	1319.22	4973.43	4803.6	8450.75	8887.2	13293.8	3976.83	19252.8	4266.26	5208	9680.97	5162.64	6945.29		24862.5	5308.68	19171.5	4109.84	6473.39	2948.4	4925.69	1754.76
22994.5	4097.13	13522.7	5165.59	3510.43	1915.2	6324.01	2277.24	3769.92	3886.4	2483.25	4044.8	23629.1	5904.99	22895.2	6570.37	3887.25	15983.5	4179.75	45031.6		22994.5	4097.13	27421.2	3102.88	3510.43	1915.2	10296.4	3054.24	3769.92	3886.4	6642.79	6014.8	23629.1	5904.99	18788.7	10615.2	1389.36	3670.92	3413.76	8227.64		22994.5	4097.13	98502.3	9868.29	3510.43	1915.2	5510.89	1921.92
23237.1	2091	32919	3963.06	3582.04	2051.28	9381.68	2980.74	4522.21	3040	7241.08	4991.2	23110.9	3608.09	11543.1	2551.31	9332.25	20774.1	7891.5	19203.3		23237.1	2091	17008.5	3849.49	3582.04	2051.28	10938.6	2434.74	4522.21	3040	8134.28	6433.2	23110.9	3608.09	64357.7	23491.2	3696	1676.84	5485.2	4905.89		23237.1	2091	50902.4	5218.07	3582.04	2051.28	7422.8	2568.3
19132.2	3342.73	29396.3	2829.41	8435.35	2082.78	4087.16	2445.24	1182.72	2495.6	3123.12	1885.6	17046.2	2045.58	27638.9	1141.24	4062.75	8346.09	3958.5	20265.2		19132.2	3342.73	9784.39	2076.24	8435.35	2082.78	5092.01	1772.82	1182.72	2495.6	9486.4	10309.2	17046.2	2045.58	22142.5	5597.02	2315.88	1458.48	3489.36	6254.16		19132.2	3342.73	38681.7	6564.1	8435.35	2082.78	10363.4	1425.06
27874.8	4499.34	49507.9	4421.03	9503.34	5095.86	5104.33	1927.38	5762.68	6736.8	2256.87	4290	20359.8	2715.08	30753.3	3168.28	4761.75	4715.34	7604.25	34763.5		27874.8	4499.34	6534.99	2487.47	9503.34	5095.86	4191.11	1770.72	5762.68	6736.8	8644.02	6578.4	20359.8	2715.08	47364	28130.3	1026.48	8509.86	3667.44	17309.2		27874.8	4499.34	14708.5	3292.71	9503.34	5095.86	16203.9	3705.24
44208.8	6685.87	30273.3	5437.42	15712.6	4472.58	8050.35	2832.06	6471.08	5715.6	4882.57	3968.8	19253.6	1266.9	20806.7	2947.86	3142.5	15663.2	10821.8	5326.13		44208.8	6685.87	31099.5	4441.12	15712.6	4472.58	6371.75	3443.58	6471.08	5715.6	5139.75	7020	19253.6	1266.9	49502.6	10784.1	9662.52	8485.14	4868.64	11940.8		44208.8	6685.87	32564.1	4270.97	15712.6	4472.58	7841.68	3928.26
15833.5	2938.88	80276.4	9843.69	8305.99	3593.94	18017.2	4142.88	4310.46	4007.6	1922.69	2707.6	33170.6	4577.32	28853.3	9141.25	4765.5	1535.73	4961.25	29127.4		15833.5	2938.88	25296	4031.94	8305.99	3593.94	11938.8	1829.94	4310.46	4007.6	4800.95	9197.2	33170.6	4577.32	15608.7	9804.57	2705.64	3503.03	4580.52	15346		15833.5	2938.88	34342.8	5027.42	8305.99	3593.94	3431.12	2512.86
15416.9	4730.99	13493.5	2110.68	5858.93	1428	9447.13	2946.3	5037.34	9056.4	14539.1	8704	35360.9	9788.09	27550.4	10943.8	4609.5	10989.1	10232.2	20437.3		15416.9	4730.99	50820.8	9178.26	5858.93	1428	16881.5	3151.26	5037.34	9056.4	13344.9	14585.2	35360.9	9788.09	34280.9	26785.1	5789.28	5839.07	3822	3390.76		15416.9	4730.99	22506.3	3712.96	5858.93	1428	7609.91	3106.74
49050.5	5229.55	43957.8	3726.9	11191.2	4913.16	12873.6	3071.04	6380.22	5510.8	22404.7	11269.6	14364.8	3582.34	12611.6	2773.79	2512.5	21642.4	9323.25	25136.1		49050.5	5229.55	23066.1	3687.13	11191.2	4913.16	10061.6	2231.88	6380.22	5510.8	5923.61	10738	14364.8	3582.34	30985.3	12288.9	2896.32	3010.69	7156.8	1520.28		49050.5	5229.55	23712.1	4817.91	11191.2	4913.16	6022.94	2089.08
20232.5	3050.4	39401.7	5579.28	8086.54	2942.1	3749.9	858.48	2612.61	2571.6	4058.67	3986.4	14985.5	2632.68	18118.7	3860.44	5493	3732.72	2920.5	8375.96		20232.5	3050.4	20869.3	4470.23	8086.54	2942.1	6783.7	4332.3	2612.61	2571.6	15693.4	6497.6	14985.5	2632.68	26977.2	9939.5	2094.96	2783.06	7108.92	10158.9		20232.5	3050.4	35393.8	5013.48	8086.54	2942.1	8764.14	2211.3
4529.91	2510.02	29807.5	3553.06	5878.18	2646.84	6887.65	1755.6	7381.22	6937.2	15938.2	9698	26393.3	11674	7987.62	1890.05	3039.75	3142.53	6240.75	12947.1		4529.91	2510.02	25062	6052.01	5878.18	2646.84	6512.66	2688	7381.22	6937.2	7321.93	4962.8	26393.3	11674	19941.6	8624.19	3783.36	6701.18	15588.7	25789.1		4529.91	2510.02	9978.43	2395.63	5878.18	2646.84	5870.48	2960.16
49225.3	6504.24	76632.7	7127.44	3867.71	3062.22	7505.19	1593.48	2871.33	3208.8	8613.22	5106	17049.4	3247.59	8398.44	3394.88	4370.25	12788.5	2812.5	11651.4		49225.3	6504.24	32098.2	4507.54	3867.71	3062.22	7039.34	1664.46	2871.33	3208.8	11044.1	9557.2	17049.4	3247.59	36920.5	5396.17	2477.16	8402.74	1098.72	2321.62		49225.3	6504.24	28609.3	4785.11	3867.71	3062.22	10932.5	2945.46
18968.2	3746.17	23725.2	5917.53	4740.89	1987.02	2289.21	1680	1479.17	3282.4	5764.22	3882.8	20001.4	4854.39	31511	7611.7	3027	17484.2	3081.75	14853.6		18968.2	3746.17	58880.4	6021.26	4740.89	1987.02	12636.5	3959.76	1479.17	3282.4	6944.63	6540	20001.4	4854.39	41087.7	10338.1	2105.88	4490.8	6283.2	7825.94		18968.2	3746.17	30420.4	3517.8	4740.89	1987.02	8259.02	1913.52
19708.9	5673.58	39827.5	5315.65	5908.98	1875.3	5383.84	2236.5	3438.05	3310.4	9243.08	6874.4	4719.1	12003.6	19616.9	4948.12	3181.5	5684.57	4617.75	6873.19		19708.9	5673.58	11149.6	2566.19	5908.98	1875.3	13848.4	1329.72	3438.05	3310.4	5527.83	8515.2	4719.1	12003.6	59854.3	18893.3	3912.72	5288.02	6774.6	5855.55		19708.9	5673.58	63736.8	9273.38	5908.98	1875.3	6534.22	1394.82
36165.4	5210.28	16078.4	3216.04	7243.39	2814	13927	3450.72	5743.43	5326	7691.53	5066.8	12277.9	3129.14	33689.7	2715.08	1517.25	4738	4223.25	1084.59		36165.4	5210.28	56390.9	4437.43	7243.39	2814	8414.56	2206.68	5743.43	5326	8479.24	4337.2	12277.9	3129.14	39528.1	13537.3	3473.4	5147.94	4895.52	4814.22		36165.4	5210.28	135383	9100.77	7243.39	2814	5500.11	2799.72
40539	4947.88	31981.2	5963.45	11165	3446.52	7305.76	1960.14	6417.18	7965.2	12198.3	6412.4	14797.7	8196.74	10742	1611.95	5917.5	585.04	690.75	997.04		40539	4947.88	20272.6	4188.97	11165	3446.52	7880.18	2356.62	6417.18	7965.2	9910.67	7665.6	14797.7	8196.74	71762.3	21055.3	4100.04	4923.4	1389.36	5613.5		40539	4947.88	36347.1	6450.53	11165	3446.52	5687.99	3111.78
41928	6339.83	33080	4505.08	2152.15	1534.26	37593.7	6629.28	9892.96	7538	8123.5	6301.2	12997.8	2173.3	37400.2	7382.01	3602.25	14996.8	5350.5	47952.7		41928	6339.83	11027.2	4313.2	2152.15	1534.26	13144.7	3950.94	9892.96	7538	13900.8	10760	12997.8	2173.3	20649.2	8894.05	4498.2	1743.79	8421	14615.7		41928	6339.83	43229.3	4729.76	2152.15	1534.26	11825.7	5341.14
30524.3	4442.76	37134	3228.75	9560.32	3942.96	4800.18	1826.16	12088.2	9663.6	6689.76	7806.8	38884.4	4791.56	21702.1	4684.44	5764.5	23020.5	4038	9847.83		30524.3	4442.76	28232	3565.77	9560.32	3942.96	7828.59	4346.16	12088.2	9663.6	5049.66	2903.2	38884.4	4791.56	58933.4	6863.92	9412.2	9047.52	2581.32	7878.47		30524.3	4442.76	27853.2	4974.94	9560.32	3942.96	6139.98	1774.92
15219	2241.06	71628.5	8098.32	8538.53	2573.34	7224.91	2393.58	19874.5	12970.8	1314.39	2890	44855.6	3988.16	35827.4	7224.42	4399.5	17585.2	3669	11533.9		15219	2241.06	30424.2	3045.89	8538.53	2573.34	17611.4	3910.62	19874.5	12970.8	13378	8646.8	44855.6	3988.16	24615.6	10477.2	5850.6	3024.08	5987.52	2600.75		15219	2241.06	56653.5	7528.01	8538.53	2573.34	15109.7	2345.7
9149.91	2836.79	14199.6	3340.27	9022.86	3257.52	18434.6	2855.58	2912.14	2863.2	4442.9	2417.6	14881.4	1372.99	5281.62	7376.86	5640.75	9401.84	5980.5	7156.44		9149.91	2836.79	11091.8	2076.24	9022.86	3257.52	6708.24	1925.7	2912.14	2863.2	12478.6	10569.6	14881.4	1372.99	36664.7	4981.08	3414.6	6899.97	5155.92	2880.91		9149.91	2836.79	14343.6	2758.89	9022.86	3257.52	3034.57	1934.1
57844.7	5561.65	12832	3335.35	6888.42	2560.74	17556	3868.62	7847.84	4340.4	17288	9371.6	14220.4	3635.9	38954.1	12062.3	3817.5	20666.9	4108.5	16710.7		57844.7	5561.65	46435.6	5286.95	6888.42	2560.74	7706.93	1246.98	7847.84	4340.4	7893.27	6870.8	14220.4	3635.9	31777.5	13600.1	8178.24	5162.36	4004.28	3483.46		57844.7	5561.65	68587	8284.87	6888.42	2560.74	6987.75	3674.58
16749.8	3125.84	38811.1	4250.47	15711.8	4588.08	32564.8	5097.12	5491.64	6388	4893.35	4993.2	16666.5	2088.84	9229.92	41830.4	4559.25	8709.68	1143.75	7746.63		16749.8	3125.84	16152.3	2539.13	15711.8	4588.08	5873.56	2058.84	5491.64	6388	5952.1	5639.6	16666.5	2088.84	31930.8	6539.47	4509.12	2704.78	3543.12	18748.1		16749.8	3125.84	66083.7	6286.53	15711.8	4588.08	8854.23	2056.32
7785.47	2625.23	29191.5	5080.72	3688.3	1005.48	13338.7	3992.1	3619.77	3221.6	3544.31	4639.2	11912.1	1875.63	26011.2	10933.4	7770.75	36216.9	4384.5	21141.8		7785.47	2625.23	27303.4	4905.65	3688.3	1005.48	10330.3	2436.84	3619.77	3221.6	3568.95	5022.4	11912.1	1875.63	18534.5	3085.88	2062.2	1430.67	5047.56	9465.7		7785.47	2625.23	30491.2	5455.05	3688.3	1005.48	3446.52	1488.48
24085.6	3568.23	84104	6765.82	1931.93	2038.26	8202.04	1914.36	3381.07	3531.2	5806.57	6241.6	27514.3	6190.3	22363	3509.21	2113.5	8616.98	3948.75	1758.21		24085.6	3568.23	63916.2	4475.56	1931.93	2038.26	7378.91	3995.04	3381.07	3531.2	7080.15	7209.2	27514.3	6190.3	42064.4	11920.2	4278.96	6103.78	10353.8	5063.48		24085.6	3568.23	24924.1	3367.74	1931.93	2038.26	3585.12	1713.18
26917.7	3772.41	46618.9	7983.93	16494.2	4278.54	5934.39	2156.28	14034.8	8616.4	4763.22	5241.6	27948.9	3528.78	14738.7	2824.26	7059.75	16545.9	2256	2819.11		26917.7	3772.41	29591.1	4521.89	16494.2	4278.54	10143.2	2692.2	14034.8	8616.4	10132.4	8207.2	27948.9	3528.78	23990.7	14494.2	1527.12	7390.25	5163.48	9293.69		26917.7	3772.41	56142.2	7182.79	16494.2	4278.54	8533.91	3519.6
16957.7	2268.53	21148.8	2729.78	4158.77	1794.24	4473.7	1802.64	8520.82	4874.4	4072.53	3609.2	29203.5	3297.03	30784.4	5481.66	3899.25	30682.7	1053.75	4349.69		16957.7	2268.53	62781.2	4416.11	4158.77	1794.24	14242.7	4165.98	8520.82	4874.4	4666.2	7534.4	29203.5	3297.03	58017.5	5295.23	5926.2	2414.32	5785.08	7837.27		16957.7	2268.53	38404.5	5381.66	4158.77	1794.24	6999.3	2109.66
35016.5	4491.96	29134.5	5671.12	16205.4	4060.56	9618.07	1528.38	1397.55	3916	9995.37	8509.6	10529.6	941.42	11046.2	3600.88	4752	6634.23	5898	2010.56		35016.5	4491.96	37851.7	5476.78	16205.4	4060.56	11676.3	3220.98	1397.55	3916	17414.3	14507.2	10529.6	941.42	50648.1	31365.6	5834.64	4653.54	8697.36	13280.8		35016.5	4491.96	68849.5	7456.67	16205.4	4060.56	7050.89	2015.58
6814.5	3031.54	14513	2002.85	7631.47	3603.6	14505.3	2521.26	4397.47	3681.2	4000.92	4081.2	12156.5	2684.18	7831	2847.95	3181.5	12658.7	1472.25	7208.97		6814.5	3031.54	13826.1	2442.37	7631.47	3603.6	3647.49	2047.92	4397.47	3681.2	5963.65	6390	12156.5	2684.18	36452.3	12176.7	6084.12	2110.47	6351.24	6379.82		6814.5	3031.54	9976.89	2988.49	7631.47	3603.6	9702.77	3373.02
9313.15	2791.28	34503.7	6905.63	7484.4	2229.36	4238.85	1375.08	9281.58	6158.4	27800.1	14420.8	12653.4	773.53	12642.8	4227.12	9687	20676.2	8135.25	11760.5		9313.15	2791.28	57921.7	4725.66	7484.4	2229.36	12958.3	2591.82	9281.58	6158.4	29300	12511.2	12653.4	773.53	47888.8	8269.87	7438.2	9734.53	5578.44	19021		9313.15	2791.28	27368.9	5554.27	7484.4	2229.36	11126.5	1475.04
8471.54	3191.44	46083	5783.87	11693.2	4002.18	27393.5	4839.24	4312.77	3748.4	13729.1	7297.2	20420.5	3624.57	29849.6	6451.92	2628	8791.05	5207.25	15505.6		8471.54	3191.44	26627.4	3334.53	11693.2	4002.18	5828.9	2224.32	4312.77	3748.4	10789.2	5062.8	20420.5	3624.57	47894.6	18087.8	1505.28	4921.34	2957.64	23339.8		8471.54	3191.44	11203.5	4549.36	11693.2	4002.18	14717	4663.68
20368.8	4002.42	11148.8	1950.78	10719.9	3388.56	8319.08	2097.9	10876.3	9948	7153.3	6472	22541.8	3410.33	8612.46	1755.12	6961.5	19170.4	3728.25	6491.06		20368.8	4002.42	28807.2	4703.11	10719.9	3388.56	13528.9	2757.72	10876.3	9948	20914.7	14257.2	22541.8	3410.33	30019.4	12381.6	2671.2	3348.53	6318.48	5165.45		20368.8	4002.42	13006.1	3009.81	10719.9	3388.56	6059.9	1779.54
24563	4101.23	29953	4982.73	7738.5	1899.24	7857.85	2982.84	4603.06	3014.4	4060.98	6185.2	25513.5	2118.71	20518	9700.54	10499.2	16345.1	4081.5	16500.6		24563	4101.23	19113.7	2488.29	7738.5	1899.24	11374.4	3173.52	4603.06	3014.4	10256.4	8192	25513.5	2118.71	36453.9	9388.45	1505.28	1775.72	5430.6	5844.22		24563	4101.23	24218	3347.24	7738.5	1899.24	10416.6	1287.72
18615.5	2526.42	13241.7	1649.43	8608.6	3379.32	7719.25	3235.68	10242.5	8556.8	5172.09	4776.4	10337.7	1442	15041.3	2392.69	7428.75	18545.2	3220.5	2501.87		18615.5	2526.42	8085.77	3312.39	8608.6	3379.32	8265.18	2819.46	10242.5	8556.8	11757.9	9616	10337.7	1442	52257.8	9981.73	2450.28	2569.85	6346.2	5894.69		18615.5	2526.42	37949.4	6964.26	8608.6	3379.32	8538.53	2019.78
59076.7	6612.48	41921.9	4576.83	4474.47	2052.12	12784.3	1584.24	3063.83	3218.8	6090.7	8057.6	14726.4	2914.9	23888.2	4364.11	5022.75	9672.73	3375.75	727.18		59076.7	6612.48	25325.3	4967.15	4474.47	2052.12	23119.3	3780.42	3063.83	3218.8	6847.61	10834	14726.4	2914.9	28450.7	13085.1	6187.44	8814.74	4135.32	5162.36		59076.7	6612.48	54615.3	6481.28	4474.47	2052.12	10373.4	2928.24
41255.8	4036.86	100044	9276.66	6258.56	2952.18	16781.4	3937.92	11559.2	7888.8	6494.95	4837.6	13121.6	2110.47	18077.7	3749.2	3021	8660.24	1353	18668.8		41255.8	4036.86	48934.3	4600.2	6258.56	2952.18	21121.1	3686.34	11559.2	7888.8	2712.71	6475.2	13121.6	2110.47	20791.1	4453.72	4293.24	17461.6	4803.12	3360.89		41255.8	4036.86	18469.2	5151.24	6258.56	2952.18	8477.7	3898.86
19415.5	2790.87	15492.4	3252.53	9075.99	6361.74	2820.51	2514.12	4220.37	4389.2	10459.7	4685.2	18094.9	3387.67	19824.3	4161.2	7845.75	9195.84	2982.75	10554.4		19415.5	2790.87	11101.1	2498.54	9075.99	6361.74	9486.4	2677.92	4220.37	4389.2	15906.7	10903.2	18094.9	3387.67	38708.1	7160.56	3369.24	5054.21	3049.2	5755.64		19415.5	2790.87	22336.2	3043.02	9075.99	6361.74	9417.87	3259.62
22215.3	3482.13	31459.9	5152.06	12872.9	2444.82	13103.1	3682.14	1861.09	2339.6	10259.5	8324.4	14578.8	3665.77	16318	2344.28	3593.25	8594.32	7051.5	4333.21		22215.3	3482.13	14030.9	6045.86	12872.9	2444.82	6983.13	1914.36	1861.09	2339.6	6847.61	11094	14578.8	3665.77	65773.8	39244	1617.84	4149.87	3734.64	8373.9		22215.3	3482.13	12922.9	3855.23	12872.9	2444.82	11344.4	3684.24
26425.6	4448.09	35423.8	4121.73	6610.45	2916.9	7619.15	3575.46	5603.29	8914.4	7000.84	5330	6608.38	627.27	24457.3	4599.98	3537	16160.7	4684.5	3881.04		26425.6	4448.09	7019.32	3258.27	6610.45	2916.9	10837	4345.74	5603.29	8914.4	13475	11738	6608.38	627.27	23408.5	10730.5	3140.76	3474.19	4211.76	8643.76		26425.6	4448.09	39647.3	4293.52	6610.45	2916.9	9588.81	3236.52
4753.21	2151.68	94318.8	6562.46	5306.84	2143.26	1627.01	1052.52	4328.17	5700	1499.96	1070.8	3822.02	1467.75	19613.6	2647.1	2387.25	9398.75	3590.25	22920.6		4753.21	2151.68	32931.4	3191.44	5306.84	2143.26	26438.7	5682.6	4328.17	5700	13036.9	9814.8	3822.02	1467.75	45095.1	38192.4	4620.84	6792.85	5486.04	6263.43		4753.21	2151.68	42972.9	5443.57	5306.84	2143.26	6817.58	2143.68
9744.35	2414.08	41401.4	5790.02	36413.3	6512.94	16012.1	2403.24	5761.91	4518	22380.8	15227.6	22557.4	3079.7	16345.9	5466.21	2291.25	6401.45	1982.25	10547.2		9744.35	2414.08	9451.75	4154.53	36413.3	6512.94	7959.49	2871.96	5761.91	4518	8418.41	5877.6	22557.4	3079.7	29188.7	7609.64	5728.8	2413.29	4821.6	2857.22		9744.35	2414.08	53930.8	7242.65	36413.3	6512.94	6621.23	3136.14
29154.5	3326.74	22791.2	6048.32	13499.6	4337.76	14297.4	3255	5758.06	6536.4	11299	8644.8	17284.8	5317.89	26598.3	4464.02	8454.75	5389.99	1212.75	17006.3		29154.5	3326.74	66863.7	6990.91	13499.6	4337.76	20729.9	3799.32	5758.06	6536.4	13016.8	13002	17284.8	5317.89	43045.9	14365.4	9026.64	5651.61	4185.72	26649.2		29154.5	3326.74	49657.3	7719.07	13499.6	4337.76	24250.4	4735.92
17388.1	2963.89	49729.7	5073.34	10364.2	2938.74	13609	3163.86	2432.43	4154	20431.2	10619.2	10938.8	758.08	35284.6	11709	4709.25	4176.65	3475.5	15609.6		17388.1	2963.89	25397.7	4360.76	10364.2	2938.74	9427.88	3153.78	2432.43	4154	5915.91	8182	10938.8	758.08	39950.4	15383	2861.88	2989.06	6063.96	6354.07		17388.1	2963.89	31345.2	4498.93	10364.2	2938.74	3644.41	2380.56
50697.6	6087.27	52237.6	3474.75	13407.2	3644.34	3218.6	1153.32	2299.99	5905.2	3955.49	4790.4	108790	5366.3	19615.2	4346.6	7363.5	13479.6	5517	23979.4		50697.6	6087.27	25172.8	3391.93	13407.2	3644.34	19343.9	4025.28	2299.99	5905.2	10020.8	6928.4	108790	5366.3	47972.5	35071.5	5991.72	1913.74	6380.64	8352.27		50697.6	6087.27	20972.5	4482.94	13407.2	3644.34	4910.29	1913.52
29819.8	3680.98	42476.3	4608.81	8249.78	1314.18	5307.61	2112.6	10095.5	7109.2	5096.63	4504.8	36466.2	4274.5	26787.8	7698.22	2568	4614.4	8669.25	16309		29819.8	3680.98	14333.5	5778.54	8249.78	1314.18	8528.52	3522.54	10095.5	7109.2	7258.79	9662.4	36466.2	4274.5	30064.5	8191.59	4773.72	5707.23	6035.4	13310.7		29819.8	3680.98	25300.7	6421.42	8249.78	1314.18	7100.94	3811.5
14308.1	2753.97	13861.5	4246.37	5495.49	2243.64	4850.23	2018.52	2940.63	7983.2	2169.09	2337.2	18807.5	4251.84	23253.6	3746.11	7971.75	20084	3621	22275.8		14308.1	2753.97	69641.1	9193.84	5495.49	2243.64	7508.27	3115.56	2940.63	7983.2	20789.2	9572.4	18807.5	4251.84	17663.6	13391	1942.92	1323.55	10280.8	7107		14308.1	2753.97	12428.6	5069.65	5495.49	2243.64	7489.02	2966.46
9907.59	2432.53	57274.1	5808.47	11746.3	3297.42	2842.07	1076.46	3264.8	3380.8	5862.78	10488.4	18558.2	6320.08	21507.8	5123.22	3534.75	25737.6	3516	1783.96		9907.59	2432.53	18631.7	2743.31	11746.3	3297.42	7645.33	3841.74	3264.8	3380.8	2584.12	5390.4	18558.2	6320.08	29760.3	18061	3615.36	9222.62	537.6	12897.7		9907.59	2432.53	34070.2	5772.8	11746.3	3297.42	22557.9	4772.46
37162.5	4980.27	55648.7	5513.68	6056.05	2787.12	9695.84	1924.86	14968.8	13792	6380.99	3541.2	15886.7	1809.71	15573.4	2882.97	2334.75	12702	4459.5	18978.8		37162.5	4980.27	20244.8	3927.8	6056.05	2787.12	19241.5	4857.72	14968.8	13792	5421.57	6564.4	15886.7	1809.71	28003	13009.9	2915.64	21035.7	6284.88	13062.5		37162.5	4980.27	38214.3	8760.06	6056.05	2787.12	11553.8	2302.44
72494.7	6630.93	59944.5	6364.84	13024.5	2840.04	7399.7	1988.28	17117.9	10979.6	12725	10936.8	17581.6	4138.54	11172.5	1385.35	3058.5	15195.6	3370.5	13540.4		72494.7	6630.93	20365.7	3529.28	13024.5	2840.04	11157.3	2969.4	17117.9	10979.6	15951.3	6368	17581.6	4138.54	34925.4	8292.53	4137.84	4588.65	4534.32	3800.7		72494.7	6630.93	39291.6	8496.43	13024.5	2840.04	5371.52	2569.56
33916.2	3451.79	71309.7	7419.77	6516.51	2190.3	10921.7	2191.14	5845.07	5354.8	3517.36	5092	20268.8	2501.87	24863.2	1921.98	7982.25	42870.7	2990.25	3003.48		33916.2	3451.79	16749.8	3314.44	6516.51	2190.3	10047	3017.28	5845.07	5354.8	4233.46	11490.8	20268.8	2501.87	31868.5	5379.69	5855.64	1818.98	8997.24	4062.32		33916.2	3451.79	24359.7	2941.75	6516.51	2190.3	11148.8	3866.94
11860.3	3896.64	27067	3633.01	10900.1	2752.26	11951.2	2353.26	6598.9	5993.6	4463.69	7671.6	6842.9	4023.18	11448.8	2639.89	1144.5	12954.3	2037.75	8653.03		11860.3	3896.64	47010	8559.57	10900.1	2752.26	8779.54	1983.66	6598.9	5993.6	9444.05	8411.2	6842.9	4023.18	37810.2	15805.3	2082.36	981.59	9151.8	9645.95		11860.3	3896.64	7912.52	1967.18	10900.1	2752.26	15597.1	5275.62
19456.4	4334.93	44836.3	3594.88	8721.79	2331.84	8192.8	2828.28	6041.42	4594.8	4933.39	3200	18282.7	14477.7	14089.2	1678.9	3202.5	8860.06	4531.5	14842.3		19456.4	4334.93	6841.45	2325.52	8721.79	2331.84	4353.58	1736.28	6041.42	4594.8	5036.57	4839.2	18282.7	14477.7	99847.3	25162.9	5204.64	4133.39	3396.96	2880.91		19456.4	4334.93	43304.8	5836.35	8721.79	2331.84	9814.42	3954.3
5546.31	1572.76	34902.6	3792.09	7117.88	2017.26	4265.03	1681.26	4150.3	5351.6	4960.34	5682.8	20012.1	10026	20463.9	5603.2	8643	28102.5	6915	41338		5546.31	1572.76	23911.6	4377.16	7117.88	2017.26	9699.69	2155.44	4150.3	5351.6	6279.35	6894.4	20012.1	10026	29697.9	10866.5	5830.44	3031.29	4915.68	9387.42		5546.31	1572.76	23652.9	5486.21	7117.88	2017.26	20409.6	4737.6
4746.28	1838.03	21118.8	3825.3	13512	3796.38	8085.77	2154.6	7138.67	6767.6	4495.26	5721.2	14565.7	1817.95	20951.8	2796.45	714	5807.14	2952	15606.6		4746.28	1838.03	41256.6	4537.06	13512	3796.38	8259.79	3696	7138.67	6767.6	12568.7	6987.6	14565.7	1817.95	36242.4	26725.4	3770.76	1998.2	4518.36	7790.92		4746.28	1838.03	16930.8	3258.27	13512	3796.38	5257.56	1446.48
7201.81	1465.75	84137.9	7281.6	10296.4	2374.26	8332.17	2742.18	4913.37	8417.2	6095.32	7032	10239.3	821.94	24449.1	2435.95	2664.75	8281.2	3000.75	12490.8		7201.81	1465.75	15537.1	3626.86	10296.4	2374.26	5648.72	2454.9	4913.37	8417.2	1436.05	4848.4	10239.3	821.94	23712.8	9341.07	4448.64	2559.55	4296.6	12781.3		7201.81	1465.75	19009.8	4439.48	10296.4	2374.26	11555.4	4312.14
50754.5	3901.15	34770.9	3589.96	13061.5	2719.08	9956.1	3198.72	10269.5	6968	4427.5	4245.6	20070.3	5616.59	33061.6	5757.7	2257.5	7679.68	1879.5	12998.6		50754.5	3901.15	11646.3	3769.54	13061.5	2719.08	21536.1	2945.88	10269.5	6968	4534.53	4543.6	20070.3	5616.59	27047.7	8733.37	3389.4	3114.72	8190	12148.8		50754.5	3901.15	48186.6	5559.19	13061.5	2719.08	5692.61	2327.22
28121.9	4304.59	99348.5	6890.05	8605.52	3778.74	4041.73	1363.74	11390.6	7561.2	6411.79	3933.2	14548.4	2105.32	44738.4	3401.06	5521.5	13297.3	1038.75	2823.23		28121.9	4304.59	36792.9	5509.99	8605.52	3778.74	6217.75	2645.16	11390.6	7561.2	7894.81	13110	14548.4	2105.32	21218.3	10929.3	4946.76	4810.1	5833.8	14672.3		28121.9	4304.59	59507.1	9823.19	8605.52	3778.74	6176.17	2157.96
13485.8	2098.38	47215.6	6546.06	2600.29	2598.54	15768.8	4341.96	4033.26	3303.2	22691.1	8705.6	20172	7501.49	21175.7	5915.29	4764.75	14823.8	4066.5	8923.92		13485.8	2098.38	18095	2710.1	2600.29	2598.54	8632.47	3407.88	4033.26	3303.2	5207.51	6778.8	20172	7501.49	18760.8	4830.7	5932.92	2110.47	10067.4	15523.1		13485.8	2098.38	12613.4	4446.45	2600.29	2598.54	4427.5	1598.52
13557.4	3333.71	16524.2	4414.47	4449.06	1779.96	4834.83	2130.66	5237.54	3939.2	12142.9	11725.6	5749.02	19045.7	19798.1	6978.25	2038.5	2409.17	3347.25	6792.85		13557.4	3333.71	39486.4	4240.22	4449.06	1779.96	6441.05	2564.52	5237.54	3939.2	6959.26	4746.4	5749.02	19045.7	56571	11666.8	3648.96	5577.45	4629.24	4720.49		13557.4	3333.71	30102.4	8233.21	4449.06	1779.96	19789	3619.98
31033.3	4697.78	40417.3	6079.07	2862.09	1864.38	18314.4	3103.8	6267.8	5126.4	11171.2	5217.2	21718.5	4304.37	22149	2602.81	1568.25	12534.1	7740.75	8799.29		31033.3	4697.78	8212.05	2166.85	2862.09	1864.38	16916.9	3827.04	6267.8	5126.4	3960.11	6362.8	21718.5	4304.37	65386.8	21777.3	2710.68	1807.65	4000.92	1262.78		31033.3	4697.78	63643.6	7521.45	2862.09	1864.38	8939.7	3984.96
39706.6	6979.02	45563.2	3543.63	20253.3	3432.24	10584.4	2303.28	12924.4	11778	8102.71	1398.4	15789.1	1790.14	10591.1	2581.18	4722.75	7212.06	1657.5	1764.39		39706.6	6979.02	42355.4	4172.16	20253.3	3432.24	10527.4	2610.72	12924.4	11778	10451.2	10100.8	15789.1	1790.14	73442.5	31166.8	4329.36	3057.04	6364.68	3729.63		39706.6	6979.02	45609.4	6385.34	20253.3	3432.24	17090.9	4712.82
8265.18	2384.97	26824.5	3826.53	15811.2	5173.98	18440	3272.22	7140.21	5961.2	8238.23	7210.8	49475.5	2925.2	7945.8	3012.75	2449.5	1587.23	2981.25	17051.7		8265.18	2384.97	9471.77	3878.19	15811.2	5173.98	19832.9	3206.28	7140.21	5961.2	10260.3	9702.8	49475.5	2925.2	29566.7	7560.2	4626.72	9937.44	1119.72	22464.3		8265.18	2384.97	15747.3	3606.77	15811.2	5173.98	6508.81	1531.32
39801.3	6476.77	111063	8926.52	5192.88	1982.4	6286.28	2878.68	1939.63	4988.4	11315.9	13604.4	37276.4	8652	25351.1	4352.78	2835	8065.93	930	12798.8		39801.3	6476.77	23692.1	4221.77	5192.88	1982.4	17274.2	6492.78	1939.63	4988.4	9579.57	6401.2	37276.4	8652	26703.3	3259.95	2736.72	3296	5328.96	11424.8		39801.3	6476.77	18269	3182.83	5192.88	1982.4	8077.3	2829.54
20281.8	2675.25	67237.9	3769.13	6915.37	1825.74	6305.53	1920.24	1335.95	8265.2	5785.78	4370	10629.7	2001.29	22187.6	3986.1	2139.75	10115.6	1260.75	22463.3		20281.8	2675.25	19446.3	4541.16	6915.37	1825.74	9963.8	2874.06	1335.95	8265.2	17949.5	8951.2	10629.7	2001.29	33293.6	15302.7	3514.56	4042.75	5560.8	11554.5		20281.8	2675.25	16613.5	4326.32	6915.37	1825.74	6986.98	1147.02
12561	3558.8	75959	9417.29	5058.13	2308.32	2557.17	1690.92	4733.19	4329.6	6362.51	3473.6	17138	3157.98	14909.2	3832.63	5736	8672.6	8058	19756.4		12561	3558.8	42169.1	5085.23	5058.13	2308.32	4716.25	1667.4	4733.19	4329.6	6853.77	3786.8	17138	3157.98	16723.9	5206.65	4562.88	3246.56	4222.68	9827.23		12561	3558.8	29919.9	5696.13	5058.13	2308.32	5282.2	2139.06
10457.4	3008.58	86772.1	4813.4	12105.2	3973.62	25291.4	3729.6	1001.77	1949.6	7967.19	9087.2	6003.22	907.43	18404.1	3123.99	4008	12243.6	6827.25	7169.83		10457.4	3008.58	29288.5	4096.72	12105.2	3973.62	6287.82	2934.96	1001.77	1949.6	4296.6	4278.4	6003.22	907.43	31893.1	23970.2	1536.36	14698.1	6103.44	2512.17		10457.4	3008.58	14084.8	4973.71	12105.2	3973.62	6382.53	3089.94
43843.8	4617.42	31386.7	4543.62	8540.84	3231.48	7304.99	1366.68	10478.9	5496	8164.31	5563.6	15698.9	2085.75	16569.7	4570.11	7527	8982.63	4407.75	9395.66		43843.8	4617.42	41845.6	6186.9	8540.84	3231.48	7182.56	2486.82	10478.9	5496	9325.47	1885.6	15698.9	2085.75	16141.7	10934.5	3753.12	3527.75	9361.8	5869.97		43843.8	4617.42	35590.2	8052.4	8540.84	3231.48	6529.6	3241.56
70521.2	5927.37	22478.6	2588.33	6105.33	2714.88	3016.86	1351.98	1478.4	2263.6	19801.3	8757.2	17498.8	2306.17	40916.4	12318.8	3090	6818.6	2761.5	6987.52		70521.2	5927.37	24149.5	2912.64	6105.33	2714.88	26479.5	7260.12	1478.4	2263.6	9837.52	7520	17498.8	2306.17	37806.1	18021.9	2160.48	4928.55	7889.28	893.01		70521.2	5927.37	21012.5	6090.96	6105.33	2714.88	12214.5	2674.56
21520.7	4330.42	27807	4270.56	13177	3822	10422	2575.02	4056.36	6062	6694.38	3402.8	23441.3	3423.72	17556.2	7081.25	2680.5	781.77	5076	6613.63		21520.7	4330.42	38443.8	4326.32	13177	3822	7923.3	1930.74	4056.36	6062	2100.56	3944	23441.3	3423.72	25707	13244.8	4114.32	4564.96	4596.48	29464.2		21520.7	4330.42	21061	5061.86	13177	3822	7111.72	1804.32
5998.3	1722.82	38835.7	5443.57	8087.31	2679.18	13358.7	2941.26	3346.42	3181.6	25105.8	14172.4	17574.2	7785.77	27535.6	6605.39	4736.25	26159.9	3521.25	12178.7		5998.3	1722.82	32933.7	5213.15	8087.31	2679.18	6850.69	2498.58	3346.42	3181.6	24841	12809.6	17574.2	7785.77	21302.8	2106.35	5895.96	4304.37	5144.16	10339.1		5998.3	1722.82	47805.4	6693.25	8087.31	2679.18	8265.18	3288.18
17654.6	3167.66	17713.1	3257.04	5207.51	1697.64	6240.85	1678.32	1767.92	3376.8	1989.68	6112	19932.6	5129.4	27901.3	6830.96	4391.25	2556.46	3196.5	9498.66		17654.6	3167.66	62137.5	5150.42	5207.51	1697.64	3341.8	4598.58	1767.92	3376.8	13034.6	6596.4	19932.6	5129.4	45478	5947.22	1391.88	9586.21	2634.24	17832.4		17654.6	3167.66	62477	7139.74	5207.51	1697.64	8035.72	2871.96
20735.3	4328.37	39424.8	5763.78	7669.97	2539.74	10023.9	1486.38	5125.12	5139.2	10091.6	7447.6	20360.6	1302.95	17914.5	7722.94	3087	5928.68	3308.25	12372.4		20735.3	4328.37	14703.9	3537.48	7669.97	2539.74	10746.1	1659.84	5125.12	5139.2	2589.51	3670	20360.6	1302.95	27121.5	11944.9	2809.8	5951.34	3411.24	23226.5		20735.3	4328.37	27051.6	7153.27	7669.97	2539.74	3797.64	1614.48
12403.9	2045.49	87361.1	8990.48	4781.7	1837.5	11552.3	4538.1	1754.06	3041.2	8980.51	5500	25722.6	7193.52	6605.1	703.49	8522.25	8174.08	6492	4357.93		12403.9	2045.49	50210.9	4918.36	4781.7	1837.5	17921	5538.12	1754.06	3041.2	868.56	2665.6	25722.6	7193.52	63778.8	12054.1	2959.32	3887.22	8331.12	4855.42		12403.9	2045.49	18915	4404.22	4781.7	1837.5	17687.7	3704.82
48116.5	5074.57	10052.3	4337.39	4800.95	1444.38	3855.39	1806	8040.34	5142	3317.93	3820.4	28861.5	4721.52	11424.2	1932.28	4359	5202.53	1222.5	4305.4		48116.5	5074.57	9782.08	2352.99	4800.95	1444.38	16381	3009.72	8040.34	5142	8687.91	6556.8	28861.5	4721.52	21589.8	12718.4	10983.8	18380.3	3638.88	7155.41		48116.5	5074.57	49546.4	8401.72	4800.95	1444.38	9286.2	2276.82
11861.8	4303.77	54528.3	6430.85	5553.24	3185.7	14737.8	1744.26	3331.02	1864.8	23286.3	19436	7449.7	3234.2	18498.4	3518.48	4720.5	20544.4	10326	15121.4		11861.8	4303.77	30837.7	7134.41	5553.24	3185.7	5562.48	2128.14	3331.02	1864.8	10432.7	8074.4	7449.7	3234.2	56556.2	27418.6	2992.08	2764.52	6167.28	6874.22		11861.8	4303.77	11689.4	5109.01	5553.24	3185.7	14536.8	3853.92
11565.4	3217.68	50956.3	4956.08	7422.03	1738.38	5293.75	1962.66	3063.83	2755.2	3144.68	3364	16811.6	5848.34	28435.1	4674.14	2004.75	16214.3	1176.75	4345.57		11565.4	3217.68	15469.3	3008.99	7422.03	1738.38	11248.2	3018.12	3063.83	2755.2	15122.8	13636	16811.6	5848.34	42835.2	30910.3	6714.96	17380.2	4850.16	6681.61		11565.4	3217.68	19957.6	3309.52	7422.03	1738.38	3586.66	2617.86
36002.9	3906.48	26727.5	4834.31	6622.77	1850.1	4367.44	1489.74	6602.75	5892.8	17860.2	8437.6	16500.9	4880.14	21671.8	3290.85	7800	20484.6	2435.25	5540.37		36002.9	3906.48	53571.2	4168.88	6622.77	1850.1	11301.3	5310.06	6602.75	5892.8	9869.86	10477.6	16500.9	4880.14	22398.3	4359.99	2786.28	1679.93	3648.96	6273.73		36002.9	3906.48	51138	7793.69	6622.77	1850.1	7306.53	2370.48
14827.9	3267.29	20947.1	3317.31	5558.63	1792.56	5865.86	2931.6	3717.56	4966.4	21612.4	8656.8	20057.2	5175.75	24147.4	5413.68	5928	7607.58	1802.25	4340.42		14827.9	3267.29	21778.7	4220.95	5558.63	1792.56	8907.36	2376.78	3717.56	4966.4	10753.8	13077.2	20057.2	5175.75	20135.1	24576.8	3643.92	3930.48	5941.32	10704.8		14827.9	3267.29	53136.2	9825.65	5558.63	1792.56	18448.4	3480.12
11115	4423.9	7768.53	3143.06	10512.8	2979.48	13866.9	4355.82	3688.3	4263.2	5828.13	4625.6	15575.9	8168.93	9033.12	3423.72	5862	4722.55	858	4595.86		11115	4423.9	32949.1	6228.72	10512.8	2979.48	13462.7	3786.72	3688.3	4263.2	4733.96	5916.4	15575.9	8168.93	25371.6	4441.36	3335.64	5286.99	2909.76	4270.38		11115	4423.9	17518.3	4273.02	10512.8	2979.48	7592.97	2903.46
17951	2583	40275.6	4788.8	8664.81	2419.62	6901.51	1636.32	22899	15710.8	19841.4	9750.4	9470.18	5344.67	12300	1696.41	2666.25	5510.5	5029.5	17265.9		17951	2583	16102.2	6363.2	8664.81	2419.62	18192	2976.54	22899	15710.8	20411.9	13273.6	9470.18	5344.67	20270.4	7639.51	2804.76	1984.81	8602.44	6006.96		17951	2583	46474.1	4765.84	8664.81	2419.62	12088.2	2118.06
20615.2	2337.82	33931.6	3931.9	5459.3	2164.68	8049.58	2149.14	1432.97	2565.2	19730.5	10528.4	8026.98	2640.92	15777.6	2188.75	5034.75	17897.3	871.5	1801.47		20615.2	2337.82	39959.1	6546.47	5459.3	2164.68	3926.23	2344.02	1432.97	2565.2	6587.35	13586.4	8026.98	2640.92	36380.9	7512.82	2793	6634.23	9155.16	20638.1		20615.2	2337.82	40175.5	7147.94	5459.3	2164.68	3177.02	1813.14
18148.1	3446.87	75397.6	5586.66	4522.98	2469.6	4241.93	2673.72	4708.55	4394	4774	4292	20149.9	2979.79	47203.3	4859.54	4298.25	7685.86	1448.25	3980.95		18148.1	3446.87	48252.8	4013.9	4522.98	2469.6	8054.97	3306.24	4708.55	4394	7265.72	4004.4	20149.9	2979.79	19157.7	7548.87	2430.12	4791.56	6042.12	4667.96		18148.1	3446.87	80851.5	9683.38	4522.98	2469.6	6169.24	2906.4
21965	4827.34	24486	2680.99	11344.4	2142.42	6508.04	2242.8	3746.05	3498.4	11500.7	6777.2	3570.28	5426.04	37396.1	6718.69	1741.5	15163.7	2141.25	2933.44		21965	4827.34	14389	2610.47	11344.4	2142.42	16162.3	4173.54	3746.05	3498.4	6729.03	5675.6	3570.28	5426.04	27730.8	9134.04	3259.2	2820.14	5605.32	2847.95		21965	4827.34	53949.3	9061.82	11344.4	2142.42	14835.6	3040.8
10698.4	4592.41	70319.5	4736.73	3295.6	1637.58	20905.5	3058.44	2015.09	3967.2	15634.1	9191.2	28905.8	6079.06	10661.6	3456.68	3414	5984.3	2906.25	1805.59		10698.4	4592.41	62248.3	4970.43	3295.6	1637.58	4338.18	941.22	2015.09	3967.2	5671.82	8066.4	28905.8	6079.06	24177.7	11216.7	3879.96	6847.44	5250	3234.2		10698.4	4592.41	34507.6	7058.97	3295.6	1637.58	3093.86	1233.12
60257.1	4970.84	81534.5	5687.93	5487.79	1971.48	8424.57	3165.12	3851.54	6354	3456.53	3587.2	19242.1	7554.02	9580.88	4570.11	8327.25	9182.45	3870.75	14155.3		60257.1	4970.84	61889.5	6874.47	5487.79	1971.48	5925.92	3953.46	3851.54	6354	22242.2	16123.2	19242.1	7554.02	25494.6	8764.27	2615.76	16544.9	1304.52	5551.7		60257.1	4970.84	34720.1	5215.2	5487.79	1971.48	6913.06	4002.18
18259.8	3984.38	14071.8	2993	4429.04	2051.7	9678.13	2849.28	10169.4	5703.2	1562.33	1780.4	3929.44	2339.13	22391.7	1172.14	6772.5	14200.6	2735.25	6829.93		18259.8	3984.38	20308.8	3919.19	4429.04	2051.7	8305.22	4301.22	10169.4	5703.2	9976.89	16171.2	3929.44	2339.13	46292.3	12880.1	1660.68	16380.1	6284.04	5547.58		18259.8	3984.38	8815.73	2183.66	4429.04	2051.7	17930.2	4124.82
26614.3	4205.78	18695.6	3715.01	11326.7	2554.86	5197.5	1438.08	6431.04	4609.6	2902.13	6264	13111.8	4570.11	21815.3	5360.12	4881	14274.8	3111.75	1694.35		26614.3	4205.78	78348.3	6840.44	11326.7	2554.86	20757.7	5670	6431.04	4609.6	8165.08	7328.8	13111.8	4570.11	44208.7	11158	2743.44	5997.69	7502.04	33526.5		26614.3	4205.78	23399.5	6155.74	11326.7	2554.86	17850.9	3176.04
18607.8	4095.49	29658.1	3050.4	2618.77	1687.56	11625.5	1075.62	2130.59	5176.4	6704.39	7778	28022.7	2992.15	9789.16	948.63	2367.75	11395.9	4751.25	22129.5		18607.8	4095.49	74127.1	9015.49	2618.77	1687.56	8803.41	3608.22	2130.59	5176.4	9981.51	14478.4	28022.7	2992.15	32226.8	7940.27	4396.56	3977.86	9022.44	13533.2		18607.8	4095.49	45355.3	5100.81	2618.77	1687.56	8016.47	2742.18
33304	4683.84	35844.3	4288.6	14054	3496.92	5248.32	3445.26	2037.42	3786	7204.12	5432	18482.8	962.02	8202.46	1537.79	3218.25	11851.2	5222.25	61079		33304	4683.84	29125.3	3226.7	14054	3496.92	11178.9	2024.4	2037.42	3786	6059.13	8490.8	18482.8	962.02	19018.3	4864.69	2512.44	6150.13	5370.12	9591.36		33304	4683.84	47747.7	5276.29	14054	3496.92	4709.32	2692.2
18000.3	4339.44	13073.1	1778.99	3053.82	1518.72	10592.1	2571.66	6298.6	6420	8161.23	6769.2	23173.2	4999.62	27682.4	3839.84	3592.5	10206.3	4357.5	5639.25		18000.3	4339.44	11122.6	3184.06	3053.82	1518.72	2728.11	2074.8	6298.6	6420	13926.2	9589.6	23173.2	4999.62	33875.8	28995.5	2648.52	21811.3	5403.72	13396.2		18000.3	4339.44	46799.1	5989.69	3053.82	1518.72	3780.7	1885.8
12955.3	2264.02	53908.5	4685.48	2732.73	2152.08	8915.06	1549.38	1483.79	2732.8	6572.72	6163.2	14715.7	3563.8	10665.7	3390.76	5070.75	6817.57	2774.25	9352.4		12955.3	2264.02	7657.65	2006.95	2732.73	2152.08	3140.06	1578.36	1483.79	2732.8	15675.7	6265.2	14715.7	3563.8	46863	17348.3	2337.72	1818.98	5642.28	9200.99		12955.3	2264.02	38513.1	6427.57	2732.73	2152.08	6464.15	1316.7
29338.5	4036.86	60389.6	5267.68	3937.01	2673.3	5106.64	1203.72	11547.7	9579.6	2279.2	2577.6	20906.7	4093.22	13257.8	3359.86	828	4010.82	2924.25	3877.95		29338.5	4036.86	76809	6102.03	3937.01	2673.3	11623.1	6507.48	11547.7	9579.6	10964.8	5714.4	20906.7	4093.22	20089.2	12846.2	2193.24	10509.1	13615.6	2135.19		29338.5	4036.86	7536.76	4790.44	3937.01	2673.3	6724.41	1945.44
32987.6	7627.23	78703.2	9136.44	2959.11	2551.92	6412.56	1176	12211.4	7281.6	4012.47	5504.4	14157.3	2529.68	17569.3	2301.02	4475.25	15512.8	2347.5	9284.42		32987.6	7627.23	11894.2	4169.29	2959.11	2551.92	17184.9	4163.46	12211.4	7281.6	4952.64	5781.2	14157.3	2529.68	32337.5	7607.58	5234.04	17912.7	6276.48	7863.02		32987.6	7627.23	52794.3	5913.43	2959.11	2551.92	8318.31	3629.64
36645.8	6135.65	19739.7	4543.62	4040.96	1580.04	3226.3	1031.94	7304.99	7021.6	5175.17	4647.6	23999.8	5336.43	21661.1	3931.51	2571.75	12730.8	813	7744.57		36645.8	6135.65	25335.3	4009.8	4040.96	1580.04	11320.5	3779.58	7304.99	7021.6	22377.7	14018	23999.8	5336.43	28117.8	4954.3	3843.84	2141.37	624.96	3521.57		36645.8	6135.65	14649.3	2810.14	4040.96	1580.04	5880.49	3160.92
4846.38	2222.61	36462.6	4010.62	2554.86	1273.86	10508.2	2713.2	10924	11189.6	8689.45	4595.6	20933	2671.82	22431.1	6811.39	13434	55041.1	5843.25	23742.5		4846.38	2222.61	18508.5	2083.62	2554.86	1273.86	5262.95	1951.32	10924	11189.6	14320.5	17518.4	20933	2671.82	25019	12333.2	1842.96	3757.44	5575.92	43045.8		4846.38	2222.61	49902.2	4469	2554.86	1273.86	11802.6	3034.5
18118.9	2455.49	22752	3867.12	4657.73	1479.24	10294.1	3055.08	6431.81	4160.4	8573.95	4300.4	31007.5	7054.47	9725.2	11371.2	8832.75	16118.5	4071	9149.49		18118.9	2455.49	32768.9	3225.47	4657.73	1479.24	17510.6	3720.36	6431.81	4160.4	1451.45	5261.6	31007.5	7054.47	55400	14566.3	1699.32	10828.4	10798.2	33426.6		18118.9	2455.49	39762	7946.21	4657.73	1479.24	5480.86	2012.22
8951.25	2767.09	66180.7	4376.75	7314.23	2664.06	7673.05	2911.86	4861.78	4229.6	6347.88	3943.2	10738.7	1606.8	4839.64	2302.05	2310	51048.9	6347.25	12308.5		8951.25	2767.09	43594.3	4453.83	7314.23	2664.06	8648.64	2356.62	4861.78	4229.6	13268.6	14298.8	10738.7	1606.8	35355.9	7088.46	3131.52	3994.34	7344.96	10066.2		8951.25	2767.09	27037.8	5173.79	7314.23	2664.06	10451.2	2059.68
7707.7	1864.27	78155	6461.19	7917.14	1672.44	8285.97	1470	3337.18	6404.8	10992.5	8018	16145.8	4099.4	22473.7	3931.51	2608.5	9195.84	3824.25	11726.5		7707.7	1864.27	8650.18	1990.14	7917.14	1672.44	6956.18	4369.68	3337.18	6404.8	2621.08	4059.2	16145.8	4099.4	42080.8	15158.5	3132.36	19565.9	6527.64	35023.1		7707.7	1864.27	39218.4	3865.07	7917.14	1672.44	8305.99	2257.92
24199.6	7288.16	17701.5	4860.96	7931.77	2517.48	16462.6	5250.42	3956.26	3562.8	1341.34	1429.2	28308.9	2177.42	35402.7	2152.7	1224	3578.22	3989.25	26880.9		24199.6	7288.16	51388.3	6204.12	7931.77	2517.48	19032.9	2887.08	3956.26	3562.8	12131.3	10768	28308.9	2177.42	28687.7	13382.8	2316.72	4568.05	11566.8	11215.7		24199.6	7288.16	67990.2	6108.59	7931.77	2517.48	9111.41	2565.36
22616.4	3353.8	45534.7	4860.96	11292.8	2899.68	5241.39	2331	4671.59	8733.2	7797.79	6399.6	36297.3	3308.36	14650.1	4100.43	3545.25	17503.8	8697	7537.54		22616.4	3353.8	95654	7359.91	11292.8	2899.68	3498.11	1551.06	4671.59	8733.2	6221.6	6842.4	36297.3	3308.36	51340.2	17044.4	2895.48	476.89	6775.44	5296.26		22616.4	3353.8	15872	3870.81	11292.8	2899.68	10323.4	3518.76
32475.5	2676.89	42799.7	6348.44	8239	4098.36	4034.8	2406.18	4553.01	4205.2	2160.62	2798.4	17207.7	4164.29	13469.3	2007.47	4410	23087.4	1869.75	11188.9		32475.5	2676.89	35525.5	6465.29	8239	4098.36	9266.18	2278.5	4553.01	4205.2	6805.26	5901.6	17207.7	4164.29	17465.2	14732.1	2152.08	6759.89	3856.44	12634		32475.5	2676.89	13882.3	4439.48	8239	4098.36	9191.49	1973.16
26522.6	3418.99	16056	2596.12	10197.1	4543.14	13127	2354.52	3084.62	2622.4	13011.5	9359.2	18214.7	1672.72	24875.5	33924.1	5160	1864.3	1371.75	3943.87		26522.6	3418.99	64094	6878.57	10197.1	4543.14	20877.8	5588.1	3084.62	2622.4	3374.14	3918.8	18214.7	1672.72	37305.1	11451.5	4077.36	5227.25	899.64	18525.6		26522.6	3418.99	16662.8	5319.34	10197.1	4543.14	9994.6	2745.12
11121.1	3017.19	23953.2	2911	2417.03	1598.94	5358.43	3422.16	4974.2	3341.2	11033.3	5090.4	10227	6609.51	18473	3018.93	3784.5	3556.59	3888.75	14253.1		11121.1	3017.19	41329	5147.96	2417.03	1598.94	9678.13	3847.2	4974.2	3341.2	5018.86	4962.4	10227	6609.51	39815.9	7290.34	2066.4	2699.63	4778.76	3259.95		11121.1	3017.19	23589.7	6296.37	2417.03	1598.94	3658.27	1401.12
15353.8	3248.43	58569.3	6359.92	8013.39	6016.5	2723.49	1648.92	3242.47	4784	5681.06	10901.6	20811.6	3750.23	43558.4	3202.27	3751.5	15522.1	2147.25	9947.74		15353.8	3248.43	26086.8	4382.08	8013.39	6016.5	5828.13	2273.04	3242.47	4784	7532.91	6820.4	20811.6	3750.23	37363.3	13105.7	4571.28	3008.63	10817.5	11977.9		15353.8	3248.43	38024.9	5693.26	8013.39	6016.5	11735.6	3380.58
19917.6	2452.21	32638.8	6627.65	11506.1	2524.2	13415.7	2664.9	974.82	2744.8	12928.3	12129.2	10664.1	3044.68	20044.1	2084.72	5715.75	5491.96	2916.75	28837.9		19917.6	2452.21	16383.3	4709.67	11506.1	2524.2	7086.31	2560.74	974.82	2744.8	9273.11	13006.8	10664.1	3044.68	63723	2495.69	4065.6	2190.81	2833.32	17842.7		19917.6	2452.21	12505.6	4120.09	11506.1	2524.2	9636.55	3800.58
32576.4	5053.66	17794.7	4262.36	8724.87	1591.38	11111.9	2133.6	6213.9	7306	8155.07	7510.4	15124.9	8169.96	19443	6079.06	2208	9192.75	1056	14485.9		32576.4	5053.66	12474	2801.53	8724.87	1591.38	5159.77	2757.72	6213.9	7306	21086.4	16374.8	15124.9	8169.96	27906.2	15016.4	7796.04	4686.5	5388.6	4395.01		32576.4	5053.66	40727.6	5920.4	8724.87	1591.38	11368.3	2722.86
61990.4	7052.41	18093.5	2872.87	9886.8	9661.68	18847.3	3084.9	8273.65	7051.2	8588.58	6325.6	21591.4	4081.89	34761.4	4572.17	5456.25	8535.61	3879.75	14688.8		61990.4	7052.41	20066.2	3848.26	9886.8	9661.68	11061	3092.46	8273.65	7051.2	5021.17	11244.8	21591.4	4081.89	39418.2	14708.4	3242.4	1581.05	10268.2	14289.2		61990.4	7052.41	34864.1	5540.33	9886.8	9661.68	12269.2	3569.16
14809.4	2425.15	63370.2	6377.55	6391	1218.42	9039.8	2207.52	13705.2	13316	10275.6	6603.6	35157.5	3144.59	12292.6	2452.43	3404.25	4765.81	4256.25	17558.4		14809.4	2425.15	33636.7	5813.39	6391	1218.42	11614.7	3926.16	13705.2	13316	2664.2	7985.6	35157.5	3144.59	30167.8	7256.35	1628.76	16181.3	4131.12	9934.35		14809.4	2425.15	26548.1	4581.34	6391	1218.42	10249.5	1663.2
29656.5	2721.99	36781.4	6367.3	12616.4	2497.74	10917.8	2663.22	8040.34	8246.4	5674.9	4427.6	9261.9	3216.69	24190.8	2563.67	4472.25	5467.24	1069.5	4047.9		29656.5	2721.99	32477.8	3035.64	12616.4	2497.74	14150.3	3789.66	8040.34	8246.4	8091.16	6206.8	9261.9	3216.69	25478.2	14350	3290.28	3255.83	4925.76	4371.32		29656.5	2721.99	20856.2	4334.52	12616.4	2497.74	9898.35	3170.16
29606.5	4645.71	20797.7	4419.8	11038	2870.7	9890.65	3593.52	4021.71	3394	3076.92	3288.8	19187.2	2203.17	23044.5	3823.36	3083.25	10698.6	1648.5	14411.8		29606.5	4645.71	89467.1	5682.19	11038	2870.7	4747.82	1291.92	4021.71	3394	14730.9	6653.6	19187.2	2203.17	42221.8	30638.4	3610.32	9297.81	5607	9473.94		29606.5	4645.71	32295.3	4093.03	11038	2870.7	21469.1	3190.32
18938.9	3188.57	14759.4	4732.63	4581.5	2156.7	20125.5	5662.44	6564.25	7418	3331.79	4514.4	25764.4	11865.6	20484.4	2153.73	3545.25	2246.43	2925.75	5752.55		18938.9	3188.57	16979.3	4443.58	4581.5	2156.7	9503.34	2547.72	6564.25	7418	16558.1	8654.8	25764.4	11865.6	67137.5	23579.8	4260.48	15256.4	7105.56	11685.3		18938.9	3188.57	103149	7503.41	4581.5	2156.7	10134.7	3370.5
5336.87	2528.06	66996.9	7493.16	5497.03	2433.06	8714.09	3371.76	8280.58	7913.2	4318.93	6766.8	15554.6	3302.18	22124.4	3091.03	3168	4574.23	2733	15091.6		5336.87	2528.06	36159.2	7181.97	5497.03	2433.06	8384.53	2118.48	8280.58	7913.2	8299.06	8186.8	15554.6	3302.18	24612.3	17389.5	3732.96	2598.69	12973.8	27197.1		5336.87	2528.06	12330	3871.63	5497.03	2433.06	12054.3	2827.02
72560.9	6140.98	28296	5746.97	5662.58	2348.64	11168.8	2060.1	5944.4	5994	6180.02	8323.6	17400.4	1199.95	23404.4	2679.03	10572.8	15188.4	1032	12178.7		72560.9	6140.98	35172.8	7457.9	5662.58	2348.64	8203.58	2466.24	5944.4	5994	4143.37	5258.4	17400.4	1199.95	43642.9	6408.66	1843.8	6239.74	2315.88	1386.38		72560.9	6140.98	32016.6	5079.9	5662.58	2348.64	7518.28	3769.08
7686.91	1575.22	60243.3	4926.15	6546.54	2372.58	12238.4	945.84	7191.8	6302.8	4744.74	6502	39292.8	7581.83	38986.1	4784.35	3694.5	1938.46	2376	11210.5		7686.91	1575.22	16867.6	2787.18	6546.54	2372.58	5567.87	2548.98	7191.8	6302.8	2667.28	4045.2	39292.8	7581.83	52033.1	30208.9	4865.28	4695.77	9586.92	34959.2		7686.91	1575.22	71902.6	6477.59	6546.54	2372.58	6300.14	2753.52
39148.3	6452.99	55181.3	5827.74	7298.83	2362.92	10244.1	2989.56	11050.3	8082	11777.9	8118	12162.2	4446.51	22398.3	13006.8	5491.5	12336.3	2422.5	9739.68		39148.3	6452.99	35659.5	5623.15	7298.83	2362.92	15547.1	2634.24	11050.3	8082	1600.83	4051.2	12162.2	4446.51	37205	7649.81	4063.92	4557.75	5026.56	25407		39148.3	6452.99	60238.6	5531.72	7298.83	2362.92	6323.24	3537.66
20087	3621.53	17868.6	3751.91	4807.88	1758.96	12685.8	3037.02	1517.67	3455.2	18915	11530	15006.8	4204.46	21739	5195.32	21682.5	13021.3	3048.75	6788.73		20087	3621.53	35158.2	3934.77	4807.88	1758.96	4722.41	3855.6	1517.67	3455.2	6049.89	8122	15006.8	4204.46	48881	14347.9	4931.64	4290.98	1004.64	5410.59		20087	3621.53	23682.9	5890.47	4807.88	1758.96	7988.75	3705.66
22546.4	3521.49	32379.3	7056.51	10271.8	3040.8	9447.9	3147.06	2062.83	2590.8	10255.6	4998.8	26192.4	2914.9	27414.2	6117.17	5028	16751.9	1881	8912.59		22546.4	3521.49	49890.6	6623.96	10271.8	3040.8	10298	2301.18	2062.83	2590.8	3274.81	7295.6	26192.4	2914.9	46050.4	12370.3	1596.84	13809.2	7184.52	58792.4		22546.4	3521.49	55273.7	4255.8	10271.8	3040.8	7525.98	308.7
44031.7	5395.19	93708.2	7594.02	4260.41	2064.72	8888.88	3166.38	5886.65	3856.4	4310.46	3668	15734.2	4037.6	37975	20502.2	3396.75	10712	1665	8238.97		44031.7	5395.19	11416	3595.29	4260.41	2064.72	5338.41	2673.3	5886.65	3856.4	18827.3	12113.2	15734.2	4037.6	47623.1	11158	1118.04	11290.9	5991.72	13696.9		44031.7	5395.19	20820.8	4245.14	4260.41	2064.72	8242.85	2899.68
30761.5	4949.93	44802.4	6965.49	4127.97	3027.78	18322.2	2878.26	3975.51	5254.8	10309.5	7358	26348.2	4653.54	18476.2	4507.28	4801.5	16487.2	1804.5	7863.02		30761.5	4949.93	61639.3	7483.32	4127.97	3027.78	4315.08	2290.68	3975.51	5254.8	9828.28	6106.8	26348.2	4653.54	63996.1	12607.2	3283.56	4133.39	7179.48	24254.4		30761.5	4949.93	30026.9	4915.08	4127.97	3027.78	9688.91	3248.28
18640.9	3423.91	64291.1	5334.92	10793.9	3698.94	35972.9	4550.7	4714.71	3756.4	5177.48	5553.6	60263.4	1960.09	31920.1	5271.54	3628.5	6016.23	4981.5	21360.1		18640.9	3423.91	69154.5	4159.04	10793.9	3698.94	3602.83	1824.9	4714.71	3756.4	4028.64	6802	60263.4	1960.09	39168.9	9892.12	2908.08	3654.44	7071.96	1391.53		18640.9	3423.91	24989.6	6057.34	10793.9	3698.94	6095.32	3377.22
30624.4	3100.01	14322.8	3771.18	3406.48	1538.88	15192.9	5375.58	4102.56	3925.2	3108.49	3335.6	6868.32	326.51	19552.9	4886.32	4474.5	27065.3	1827.75	28325		30624.4	3100.01	6355.58	3132.81	3406.48	1538.88	4874.87	3347.4	4102.56	3925.2	12578.7	10926.8	6868.32	326.51	68748.8	5798.9	2098.32	8747.79	4455.36	3837.78		30624.4	3100.01	43236.3	5259.07	3406.48	1538.88	8151.99	3738
57721.5	5207	28900.4	5033.98	9909.13	4206.72	4109.49	2023.56	4422.11	4429.2	1947.33	4364.4	26881.2	5220.04	9799	2241.28	1834.5	5020.22	4226.25	7263.56		57721.5	5207	33755.3	4990.11	9909.13	4206.72	16158.4	4486.86	4422.11	4429.2	8471.54	9918	26881.2	5220.04	58276.6	44079.9	6015.24	9471.88	4537.68	1429.64		57721.5	5207	18756.4	3393.57	9909.13	4206.72	7515.97	1854.3
25402.3	3654.33	11258.9	2986.85	5612.53	2249.94	11957.3	2178.54	5176.71	3572.4	666.82	3109.6	9097.9	1309.13	27118.2	3980.95	5510.25	5770.06	3198.75	11222.9		25402.3	3654.33	12710.4	4632.59	5612.53	2249.94	5550.93	2926.56	5176.71	3572.4	13297.1	9768	9097.9	1309.13	84812.6	13716.5	3604.44	1239.09	7652.4	9006.32		25402.3	3654.33	15028.1	4006.52	5612.53	2249.94	5230.61	2902.2
19376.3	2649.42	115973	6821.58	16146.1	5745.18	18946.6	3612.42	4654.65	3852.4	32270.7	12515.2	13726	2665.64	23686.5	4201.37	7346.25	21595	4130.25	11652.4		19376.3	2649.42	30344.2	3146.75	16146.1	5745.18	7042.42	2773.26	4654.65	3852.4	6661.27	5221.6	13726	2665.64	36781.1	30051.3	1942.92	7373.77	9095.52	7808.43		19376.3	2649.42	48688.6	5510.81	16146.1	5745.18	5431.58	1880.76
37193.3	3413.66	63138.5	5149.19	10161.7	2640.96	5467	1656.9	5800.41	6025.2	12165.2	4919.6	30705.7	4314.67	15653	3827.48	6276	25627.4	3011.25	15146.1		37193.3	3413.66	23203.2	4288.6	10161.7	2640.96	9550.31	3749.34	5800.41	6025.2	4623.85	4553.2	30705.7	4314.67	37952.1	14362.3	2802.24	12456.8	8383.2	2941.68		37193.3	3413.66	20387.3	4115.17	10161.7	2640.96	12357.7	3268.02
12546.4	2460.82	38953.5	3699.02	4560.71	1849.68	11623.9	2047.08	2654.96	2171.6	5684.14	10394.8	8899.46	1735.55	13530.8	3114.72	18846.8	24509.9	1699.5	2797.48		12546.4	2460.82	33310.2	4134.44	4560.71	1849.68	11252.8	4768.68	2654.96	2171.6	6260.87	13922.4	8899.46	1735.55	29787.3	5818.47	3825.36	4507.28	4126.08	4757.57		12546.4	2460.82	26400.2	3812.18	4560.71	1849.68	5624.08	3532.2
17767	3727.72	15655.6	3391.93	5739.58	2511.6	19583.4	3089.52	5071.22	6757.6	3150.07	4788.4	35195.2	9963.19	27948.9	3553.5	9335.25	3640.02	8813.25	39435.6		17767	3727.72	20391.9	3610.87	5739.58	2511.6	5774.23	1859.34	5071.22	6757.6	23692.1	11144	35195.2	9963.19	35493.7	7177.04	4088.28	6838.17	7205.52	4264.2		17767	3727.72	76249.3	5779.77	5739.58	2511.6	5606.37	1665.3
19903.7	3945.84	18314.4	4956.08	8897.35	1697.64	6165.39	1271.76	5053.51	7553.2	10368	7244.4	29278.1	10341.2	15306.1	1999.23	3652.5	3773.92	1753.5	6731.05		19903.7	3945.84	41509.2	3970.44	8897.35	1697.64	12933.7	2243.64	5053.51	7553.2	9316.23	9072.8	29278.1	10341.2	24992	6855.68	5810.28	6614.66	4859.4	8018.55		19903.7	3945.84	10062.4	2250.9	8897.35	1697.64	40273.3	5008.5
18905.8	3364.05	26671.3	3615.38	6665.12	1820.7	6444.9	2256.66	7259.56	8657.2	11656.3	7345.6	19836.6	1917.86	49138.5	3806.88	5586	17354.5	1929.75	7212.06		18905.8	3364.05	8901.97	3890.08	6665.12	1820.7	12604.9	2373.42	7259.56	8657.2	22462.4	17762	19836.6	1917.86	25705.4	6852.59	7182.84	4563.93	4446.96	2792.33		18905.8	3364.05	45257.5	6090.14	6665.12	1820.7	8608.6	2596.44
13876.9	2776.11	29285.4	3427.19	10649.9	1057.98	11567.7	2598.54	3598.21	6694.4	13142.4	5074	10038.4	4223	15237.2	2281.45	3372	9776.76	2250.75	6288.15		13876.9	2776.11	7515.97	3223.83	10649.9	1057.98	8339.1	2669.94	3598.21	6694.4	6944.63	9964.8	10038.4	4223	33046.8	9129.92	3787.56	6056.4	5332.32	4494.92		13876.9	2776.11	13905.4	3128.3	10649.9	1057.98	9139.9	1325.52
40484.3	5547.71	43598.9	6078.66	5061.98	2533.02	11083.4	3418.38	2718.87	2249.2	5367.67	3052.8	24430.3	5348.79	6409.12	20673.1	8842.5	2432.86	2791.5	9184.51		40484.3	5547.71	32936	3397.26	5061.98	2533.02	8483.86	2044.98	2718.87	2249.2	2842.07	4110	24430.3	5348.79	15536.5	8362.57	3422.16	2642.98	640.92	1388.44		40484.3	5547.71	23750.6	3756.42	5061.98	2533.02	6831.44	1977.78
34459	3856.46	16461.8	3322.64	5037.34	1908.48	6806.8	2723.7	8527.75	6628	18088.8	12724.8	21980.1	4546.42	13580	3775.98	4311.75	8916.71	2064	20423.9		34459	3856.46	69951.4	5466.12	5037.34	1908.48	10406.5	1913.52	8527.75	6628	7414.33	5367.2	21980.1	4546.42	26545	9982.76	2412.48	7108.03	4795.56	5415.74		34459	3856.46	33889.2	6999.52	5037.34	1908.48	13501.2	3999.24
31208.9	3806.44	49758.2	5819.13	17980.3	3746.82	10502	4358.34	4988.06	6058	4406.71	3427.6	17592.3	8483.08	18668.9	4101.46	2250	14421	769.5	4034.51		31208.9	3806.44	29870.6	2757.66	17980.3	3746.82	11734	5030.76	4988.06	6058	7271.11	6517.6	17592.3	8483.08	32534.3	15673.5	1418.76	6733.11	4787.16	25033.1		31208.9	3806.44	18704.8	4208.24	17980.3	3746.82	9443.28	3226.86
52540.2	4535.42	27447.4	3152.08	7908.67	2852.64	5015.01	1010.94	5363.82	6167.2	1166.55	2178	25116.6	4112.79	26567.2	7850.66	6870	25254.6	3543.75	6484.88		52540.2	4535.42	12151.4	4459.57	7908.67	2852.64	8957.41	1502.34	5363.82	6167.2	5972.12	7285.6	25116.6	4112.79	49254.1	12030.4	7907.76	7660.11	2997.96	6490.03		52540.2	4535.42	51340.5	5288.18	7908.67	2852.64	6177.71	1467.06
44266.5	5429.22	41506.1	5586.66	7676.13	2914.8	7444.36	1567.02	4577.65	6434.8	7292.67	10660.4	17651.3	4976.96	18229.4	2434.92	2151.75	1418.31	1066.5	4950.18		44266.5	5429.22	26768.3	6252.09	7676.13	2914.8	14572.3	3529.68	4577.65	6434.8	4305.84	6548.4	17651.3	4976.96	59577.9	9773.67	5288.64	2662.55	4047.96	12666.9		44266.5	5429.22	7602.21	4641.61	7676.13	2914.8	25604	3210.48
21562.3	3690.82	63131.5	6614.94	7985.67	2392.74	3312.54	2242.38	2470.16	4676.4	2892.89	3849.2	17084.7	2017.77	13850.6	4378.53	5037	19252.8	4612.5	14970		21562.3	3690.82	14802.5	3491.97	7985.67	2392.74	8700.23	4436.46	2470.16	4676.4	7786.24	8139.6	17084.7	2017.77	21267.5	10555.4	3522.12	7468.53	18458.2	12862.6		21562.3	3690.82	48331.4	6588.7	7985.67	2392.74	12207.6	3393.6
5356.89	1906.91	47185.6	3444	3830.75	1293.6	9518.74	2718.66	4429.04	3130.8	7519.05	4804.8	6104.08	2331.92	32189.9	4349.69	3153	15781.7	4343.25	14239.8		5356.89	1906.91	11603.1	2250.9	3830.75	1293.6	13833.8	3504.48	4429.04	3130.8	15436.2	7602.4	6104.08	2331.92	16102.3	2922.11	2134.44	1920.95	2650.2	14401.5		5356.89	1906.91	24924.9	6955.65	3830.75	1293.6	4656.96	2627.94
18208.2	3308.7	48707.1	6996.65	5805.8	2477.16	33734.5	4311.3	15163.6	9282	5210.59	4331.6	19144.5	4788.47	8958.5	1615.04	3389.25	17324.6	1587	12133.4		18208.2	3308.7	31014.1	4874.49	5805.8	2477.16	19661.2	3143.7	15163.6	9282	7774.69	7576	19144.5	4788.47	24691	2305.14	4448.64	3165.19	4914.84	12982.1		18208.2	3308.7	84368.1	7650.19	5805.8	2477.16	14439.8	2588.46
21708.6	4330.01	69163.7	4774.45	8811.11	2142	15226	2663.64	6083.77	6242.8	6901.51	7077.2	13537.4	2836.62	14291	2858.25	5129.25	15479.9	3579.75	10080.6		21708.6	4330.01	48981.2	7902.34	8811.11	2142	8697.15	2678.34	6083.77	6242.8	3867.71	5529.6	13537.4	2836.62	45038.5	10491.6	4881.24	3312.48	7412.16	19284.7		21708.6	4330.01	34482.9	4043.83	8811.11	2142	8543.15	1705.2
11467.6	1809.74	11761.8	2544.46	3521.21	1170.54	3826.9	1865.22	6381.76	5131.6	10232.5	5744.4	10787.9	1343.12	32567.1	4858.51	5235	18319.6	3088.5	16276.1		11467.6	1809.74	40459.6	5067.19	3521.21	1170.54	11121.1	3815.28	6381.76	5131.6	10293.4	10661.2	10787.9	1343.12	44243.9	18129	3161.76	2777.91	9368.52	2856.19		11467.6	1809.74	26568.8	3709.27	3521.21	1170.54	13020.7	2953.02
16776.8	3831.04	14412.9	4576.01	8298.29	4400.34	11783.3	2457.42	4031.72	2873.2	11116.5	8592.8	18542.7	2543.07	33188.7	1571.78	3199.5	2250.55	5138.25	12233.3		16776.8	3831.04	83134.6	5077.85	8298.29	4400.34	4801.72	1901.76	4031.72	2873.2	12186.8	10302.8	18542.7	2543.07	28162.9	7145.11	563.64	3630.75	6310.92	2831.47		16776.8	3831.04	17124	4710.08	8298.29	4400.34	8764.14	1948.8
16449.5	4484.99	41766.3	4115.99	6701.31	2338.56	13224.8	2462.04	8686.37	8785.6	2001.23	2650.8	22859.1	2720.23	23341.3	4192.1	7893.75	9002.2	3707.25	11867.7		16449.5	4484.99	32028.9	4403.81	6701.31	2338.56	3552.01	1136.52	8686.37	8785.6	1565.41	3461.2	22859.1	2720.23	52381.6	7426.3	5773.32	10722.3	6672.96	16327.6		16449.5	4484.99	60575.1	10170	6701.31	2338.56	9036.72	3212.58
10787.7	2262.79	51656.2	5202.08	10085.5	5048.82	8005.69	1123.92	2249.94	2376.8	19328.5	12198.8	19649.7	2488.48	30036.6	4045.84	19356	19040.6	6328.5	31832.1		10787.7	2262.79	117840	7658.8	10085.5	5048.82	5581.73	3146.64	2249.94	2376.8	17275.7	17460.4	19649.7	2488.48	52601.4	25424.5	4122.72	13906	4711.56	12028.3		10787.7	2262.79	16725.9	3872.86	10085.5	5048.82	8249.01	1166.76
15540.9	3988.07	52048.1	8822.38	5544.77	2895.06	4656.96	454.44	2311.54	2982.8	3083.08	5170.8	28468.8	7777.53	33986.5	4820.4	5487	12685.5	1095.75	2358.7		15540.9	3988.07	48480	5197.57	5544.77	2895.06	12205.3	4459.56	2311.54	2982.8	3656.73	6782	28468.8	7777.53	16142.5	4820.4	4205.04	5395.14	7017.36	11618.4		15540.9	3988.07	56437.1	6992.96	5544.77	2895.06	5433.89	2756.04
19876	4071.3	23767.6	3707.63	11131.9	1841.7	10818.5	2553.6	5148.22	7223.6	6122.27	7658.4	24242.5	11558.7	17597.2	3247.59	3849	10100.2	2685.75	14277.9		19876	4071.3	21858.8	5620.69	11131.9	1841.7	8015.7	1056.72	5148.22	7223.6	22277.6	17168	24242.5	11558.7	31774.2	7120.39	2375.52	18799.6	3402	2775.85		19876	4071.3	93646.6	7650.6	11131.9	1841.7	8573.18	3433.92
32844.3	4285.32	36498.8	2979.06	4669.28	2494.8	4462.15	1963.92	5145.14	7994	4920.3	3688	22742.7	4637.06	34483.5	5508.44	4384.5	13802	2396.25	5429.13		32844.3	4285.32	75771.9	7115.55	4669.28	2494.8	21526.9	2824.5	5145.14	7994	3177.79	5056.4	22742.7	4637.06	47560.8	15377.9	3690.12	1495.56	4444.44	1789.11		32844.3	4285.32	10977.1	3354.62	4669.28	2494.8	13670.6	4216.38
28629.4	2626.46	6159.23	2308.71	7776.23	1592.64	10468.1	1669.08	1740.2	2296.8	2957.57	4268.4	13143	5599.08	13655.5	3763.62	5922.75	7524.15	2198.25	10003.4		28629.4	2626.46	50622.1	3881.88	7776.23	1592.64	9039.8	2189.46	1740.2	2296.8	5242.93	6143.2	13143	5599.08	33442.9	38787.7	2818.2	9563.55	6188.28	10440.1		28629.4	2626.46	76074.5	10315.2	7776.23	1592.64	19164.5	5162.22
9497.95	2298.87	31277.4	4503.85	11228.1	2996.7	7304.22	1849.68	3276.35	2865.2	2063.6	1973.6	10259	3390.76	25310.9	17848.9	3208.5	11368.1	4911	29549.7		9497.95	2298.87	28845	3765.03	11228.1	2996.7	17856.3	4455.36	3276.35	2865.2	19748.2	11848.8	10259	3390.76	23666.8	8607.71	4226.88	4767.87	1264.2	11527.8		9497.95	2298.87	25099.7	3515.34	11228.1	2996.7	7535.22	3415.02
29886.8	3710.5	32828.9	4690.4	9996.14	2714.88	12910.6	3659.46	6698.23	10100.8	6061.44	6698.4	35653.6	4491.83	27973.5	2137.25	3079.5	11690.5	3468	16458.4		29886.8	3710.5	18035.7	2660.08	9996.14	2714.88	9621.15	3205.02	6698.23	10100.8	4810.96	8477.2	35653.6	4491.83	19017.4	12359	3662.4	4445.48	7260.96	10652.3		29886.8	3710.5	32407.8	6186.49	9996.14	2714.88	6912.29	3223.08
9748.97	3184.47	61592.3	4662.52	8459.22	2655.24	15670.3	3318.42	4578.42	3398.4	18641.7	3788.8	34731.1	7742.51	8054.04	3666.8	3975.75	4698.86	4252.5	12561.9		9748.97	3184.47	10686.1	2814.24	8459.22	2655.24	4632.32	2129.82	4578.42	3398.4	19013.6	12584.8	34731.1	7742.51	39736.4	21325.1	4509.12	2689.33	9037.56	2008.5		9748.97	3184.47	28653.2	3738.79	8459.22	2655.24	8242.08	1655.64
4798.64	1553.49	82507.8	8613.69	6241.62	3010.56	4656.96	1588.86	5179.79	5662.8	11319.8	10174.8	21477.4	4657.66	16260.6	6272.7	1594.5	10176.4	1510.5	2516.29		4798.64	1553.49	16397.2	3895.82	6241.62	3010.56	10656	2736.3	5179.79	5662.8	11000.2	9648.4	21477.4	4657.66	39602.7	12789.5	2975.28	2770.7	9906.96	15210		4798.64	1553.49	41952.7	5398.88	6241.62	3010.56	6110.72	2698.08
22745	2721.99	83373.3	8547.27	4941.09	1238.16	5067.37	4092.48	6449.52	8933.2	3250.17	2757.6	25069.9	1707.74	26039.9	3922.24	2856.75	14362.3	1926.75	3452.56		22745	2721.99	14454.4	2977.01	4941.09	1238.16	5918.22	2146.62	6449.52	8933.2	8563.17	8210	25069.9	1707.74	28891.1	12724.6	4108.44	6784.61	495.6	8714.83		22745	2721.99	41548.4	6666.19	4941.09	1238.16	16140	5385.24
29013.6	3323.05	44908.7	4055.72	6006.77	2955.12	18291.3	3710.7	7304.22	6311.2	6072.22	3641.6	28337.6	8299.74	30496.6	5826.71	5769.75	14125.4	6546.75	6554.92		29013.6	3323.05	32144.4	4305.41	6006.77	2955.12	7711.55	3482.64	7304.22	6311.2	7301.91	4613.6	28337.6	8299.74	28167.8	9949.8	2295.72	2916.96	5601.96	1651.09		29013.6	3323.05	34738.6	5147.96	6006.77	2955.12	16575.8	6296.22
9128.35	2137.74	45424.6	3393.16	2603.37	786.24	26853	4037.46	4114.11	5966.4	1224.3	4905.2	10059.8	3780.1	14975.7	3920.18	3793.5	7940.27	1912.5	1158.75		9128.35	2137.74	35203.6	6584.19	2603.37	786.24	5376.14	1741.74	4114.11	5966.4	8456.91	9464.4	10059.8	3780.1	18668.1	9550.16	4220.16	3383.55	8778.84	7576.68		9128.35	2137.74	51941.1	8628.04	2603.37	786.24	7542.92	1983.24
29855.2	3294.76	30026.9	4332.88	8317.54	5907.72	3157.77	1397.34	3721.41	4646.8	5613.3	3714.4	12419.7	2251.58	11261.1	9851.95	1985.25	9600.63	5091	13106.8		29855.2	3294.76	63866.9	6866.27	8317.54	5907.72	5486.25	1630.02	3721.41	4646.8	2229.15	5786	12419.7	2251.58	28774.6	8270.9	2022.72	5751.52	7333.2	15401.6		29855.2	3294.76	44085.6	6075.38	8317.54	5907.72	9888.34	3834.18
21051	3370.61	37212.6	3496.07	7369.67	2367.54	8835.75	3727.5	3483.48	4017.2	11878	8183.2	14483.7	5362.18	16195.8	756.02	2304	8095.8	3003.75	4150.9		21051	3370.61	9752.82	2139.79	7369.67	2367.54	8074.22	2094.96	3483.48	4017.2	11042.6	10329.2	14483.7	5362.18	48881.8	12204.5	4114.32	1984.81	5803.56	5842.16		21051	3370.61	54680.8	4601.43	7369.67	2367.54	8068.06	4354.14
15051.2	3585.04	77164	7272.17	5510.89	2341.08	19444.8	2933.28	6147.68	3992	14638.5	9927.6	27734	5679.42	33508.5	15527.2	5067.75	14001.8	2138.25	7853.75		15051.2	3585.04	59517.9	5083.59	5510.89	2341.08	4755.52	2392.32	6147.68	3992	13718.3	14286.4	27734	5679.42	28823	12695.8	4501.56	8365.66	3693.48	6830.96		15051.2	3585.04	50154.7	8735.46	5510.89	2341.08	11820.3	1569.54
24506.8	3356.26	63479.6	7248.39	5376.14	2526.3	7589.89	2545.62	6702.85	7234	10290.3	9303.6	11133.1	2136.22	14297.5	1794.26	1882.5	4053.05	3831	12413.6		24506.8	3356.26	36884.5	5340.25	5376.14	2526.3	15574	3383.94	6702.85	7234	11536.1	7582.4	11133.1	2136.22	34941	5489.9	7296.24	7448.96	6011.88	4131.33		24506.8	3356.26	9482.55	1903.22	5376.14	2526.3	6096.86	2590.56
49694.3	8864.61	22746.6	5142.22	4265.03	1652.28	4078.69	1533	18135.8	7446.4	5594.05	5070	15279.9	2282.48	16770.6	4108.67	2475.75	7813.58	3833.25	2492.6		49694.3	8864.61	41951.1	5148.37	4265.03	1652.28	6427.19	2611.98	18135.8	7446.4	10523.6	7576	15279.9	2282.48	36391.6	3995.37	4205.88	4230.21	795.48	1660.36		49694.3	8864.61	61035.6	8057.32	4265.03	1652.28	9584.96	4102.56
13272.5	2587.92	48562.4	7502.18	9646.56	2360.82	7777.77	2497.74	20151.7	15117.6	9041.34	3680.8	24798.4	2774.82	22381.1	2594.57	3930	10421.5	3274.5	21710.3		13272.5	2587.92	29125.3	4513.28	9646.56	2360.82	4589.2	2071.86	20151.7	15117.6	9903.74	10146	24798.4	2774.82	30172.7	8867.27	1955.52	5824.65	11342.5	46183.1		13272.5	2587.92	43540.4	4084.83	9646.56	2360.82	8898.89	3225.18
21372.9	3088.94	14826.3	3388.24	8082.69	3115.98	7429.73	1535.52	8924.3	7430	2285.36	2717.6	14222.1	1758.21	24393.4	4424.88	5157	10127	5979.75	8781.78		21372.9	3088.94	19511	3336.17	8082.69	3115.98	11998.9	3467.94	8924.3	7430	10617.5	9805.2	14222.1	1758.21	50989.2	11380.5	5407.92	8745.73	5823.72	10741.9		21372.9	3088.94	41386.7	6207.4	8082.69	3115.98	9065.98	3526.32
11166.5	1730.61	47378.1	3637.93	2084.39	1869.42	15868.9	2785.02	1660.12	4316.8	5279.89	5332.4	11867.9	2188.75	15823.5	6035.8	5853.75	7269.74	3663.75	6286.09		11166.5	1730.61	58858.8	6122.53	2084.39	1869.42	4177.25	1897.56	1660.12	4316.8	8332.17	9256.8	11867.9	2188.75	34485.1	9882.85	4659.48	7021.51	7804.44	8656.12		11166.5	1730.61	25982.9	5487.44	2084.39	1869.42	10884	3423.84
14791.7	2308.71	19996.9	5495.64	9159.92	3514.56	10981	5123.16	3913.91	3610.8	7131.74	4746	36299.8	13226.2	11870.3	6453.98	4906.5	13068.6	2762.25	8152.45		14791.7	2308.71	42125.9	3755.6	9159.92	3514.56	4523.75	1877.4	3913.91	3610.8	4496.03	4285.6	36299.8	13226.2	29921	3669.89	1789.2	3868.68	6116.88	14253.1		14791.7	2308.71	35328.4	4613.32	9159.92	3514.56	4733.19	3115.56
41465.3	6921.21	25697.2	3798.65	10656	2832.06	7460.53	2587.2	12329.2	12277.2	1215.06	4483.2	17269.2	3789.37	29660.2	7755.9	10380.8	44066.5	5441.25	16237.9		41465.3	6921.21	60125.4	8688.72	10656	2832.06	11005.6	3006.36	12329.2	12277.2	9637.32	7107.6	17269.2	3789.37	52430	11266.1	4499.04	11076.6	4274.76	2441.1		41465.3	6921.21	33741.4	5519.83	10656	2832.06	10212.5	3083.22
17877.1	6140.57	78888	8326.28	2297.68	2459.1	4350.5	2233.98	1808.73	4259.6	4695.46	2296.4	18225.3	2981.85	13184.8	3974.77	4296	6798	3517.5	8867.27		17877.1	6140.57	34045.6	5234.88	2297.68	2459.1	16086.8	4250.4	1808.73	4259.6	5666.43	9717.6	18225.3	2981.85	33694.6	11136.4	4209.24	5972.97	4347.84	3442.26		17877.1	6140.57	32242.2	4356.66	2297.68	2459.1	1941.17	1638
44653.1	4733.04	21927.3	3742.48	5450.06	1143.24	9109.87	3240.72	9114.49	12062.4	5479.32	4282.8	25440.5	4928.55	16767.4	2001.29	2954.25	9106.23	3624.75	17998.2		44653.1	4733.04	33234.7	5685.06	5450.06	1143.24	13980.9	3051.3	9114.49	12062.4	9351.65	8516.4	25440.5	4928.55	47257.4	11932.5	9812.88	13592.9	1838.76	5091.29		44653.1	4733.04	50384.2	5320.98	5450.06	1143.24	11037.2	3376.8
18136.6	2237.37	92406.9	6291.86	11717.9	2715.72	6926.92	2434.32	2275.35	4408	8046.5	7903.2	15523.4	14380.9	33210.8	3082.79	6816	12321.9	2556.75	81052.8		18136.6	2237.37	7942.55	3903.2	11717.9	2715.72	14895.6	2720.76	2275.35	4408	3077.69	8953.6	15523.4	14380.9	32260.4	12217.9	3206.28	3189.91	1108.8	16026.8		18136.6	2237.37	53910.8	5423.07	11717.9	2715.72	9381.68	1890.84
12825.9	2333.31	34467.5	5087.28	6833.75	3719.1	4642.33	2308.32	8639.4	1198.4	12099.8	7044.4	24159.7	6013.14	27961.2	11922.2	3063.75	1570.75	2661	2604.87		12825.9	2333.31	11379.8	1614.17	6833.75	3719.1	14914.1	2088.24	8639.4	1198.4	8238.23	5214.4	24159.7	6013.14	45488.7	8013.4	2202.48	3798.64	3853.92	822.97		12825.9	2333.31	42308.4	9608.35	6833.75	3719.1	10123.2	3988.74
22608.7	3443.18	66965.4	7081.93	6722.87	1668.66	16280.9	4400.76	8942.01	7309.6	2016.63	2678.8	12773.1	3395.91	22656.6	5624.83	5370.75	12992.4	2156.25	3987.13		22608.7	3443.18	17223.4	5086.46	6722.87	1668.66	18519.3	5621.28	8942.01	7309.6	40976.3	17321.6	12773.1	3395.91	83767.9	8144.21	2649.36	3118.84	1795.92	18810.9		22608.7	3443.18	35298.3	7569.83	6722.87	1668.66	10400.4	1929.9
25807.3	2703.95	96352.4	7954.82	2705.78	1949.64	5503.96	1238.58	2918.3	3004	12688.1	6562	13712	2625.47	21628.3	4987.26	1330.5	3790.4	7381.5	21434.3		25807.3	2703.95	15137.4	5994.2	2705.78	1949.64	9874.48	2729.58	2918.3	3004	7301.91	7962.8	13712	2625.47	65091.6	47938.3	3355.8	3843.96	3396.12	21112.9		25807.3	2703.95	41134.2	5743.69	2705.78	1949.64	7471.31	5023.2
18635.5	3225.47	58349.8	4463.26	20053.1	3492.3	11819.5	3667.02	1976.59	7740.4	11856.5	6994.8	12086.8	2966.4	31581.5	8919.8	9903	27329	4416	4738		18635.5	3225.47	36434.9	3093.86	20053.1	3492.3	19260	4319.28	1976.59	7740.4	11021	10746.4	12086.8	2966.4	22633.6	6713.54	4844.28	3922.24	4966.92	11031.3		18635.5	3225.47	23119.3	6582.96	20053.1	3492.3	8530.06	5197.92
35191.3	4749.85	74633.8	4931.48	5814.27	2492.28	4658.5	5269.32	5384.61	4672	5010.39	3614.8	7521.86	5658.82	14967.5	5392.05	11875.5	30278.9	3812.25	8558.27		35191.3	4749.85	16986.2	4349.69	5814.27	2492.28	16661.3	3096.24	5384.61	4672	4702.39	3690	7521.86	5658.82	39451.8	8914.65	5616.24	9104.17	5992.56	7425.27		35191.3	4749.85	59680.4	7509.97	5814.27	2492.28	9223.83	3153.36
19757.4	2822.03	36326.3	3136.09	5730.34	2393.58	7495.95	2479.26	7012.39	6182	4556.86	3546.4	34690.1	4203.43	27264.2	8797.23	3529.5	10734.7	2922.75	6092.45		19757.4	2822.03	54465.2	4734.68	5730.34	2393.58	9707.39	2661.12	7012.39	6182	4987.29	14100.8	34690.1	4203.43	36104.6	12433.1	4628.4	2769.67	5234.88	10689.3		19757.4	2822.03	38170.4	6336.55	5730.34	2393.58	6738.27	1100.82
76434.8	7249.21	60704.5	9276.66	7100.17	1880.76	2249.17	2215.92	3388	3563.6	10612.9	6913.6	19872.7	5189.14	12698.5	1712.89	4690.5	3130.17	2136	14771.2		76434.8	7249.21	74052.4	5489.49	7100.17	1880.76	11818.7	3664.08	3388	3563.6	8732.57	8624.8	19872.7	5189.14	25357.7	11999.5	2294.88	2492.6	4109.28	9800.45		76434.8	7249.21	71523	6368.12	7100.17	1880.76	12483.2	1908.9
16260.1	1827.37	44395.9	4344.77	3068.45	3011.4	28591.6	6938.4	3048.43	3292.4	11553.8	8796.8	14602.6	3484.49	27207.6	2622.38	4923	36634	2732.25	16518.1		16260.1	1827.37	32246.8	4378.8	3068.45	3011.4	4680.06	417.06	3048.43	3292.4	6277.04	5363.6	14602.6	3484.49	21855.5	18570.9	3355.8	4410.46	6043.8	3296		16260.1	1827.37	18436.1	5496.46	3068.45	3011.4	12855.9	2863.14
25825	2935.6	37446.6	5597.73	10964.8	2986.62	4194.96	1685.04	2366.98	2894.4	8290.59	6880.4	39277.2	2343.25	20360.6	6685.73	3001.5	6554.92	1710	8646.85		25825	2935.6	17321.2	3099.6	10964.8	2986.62	4229.61	1785	2366.98	2894.4	9183.02	4063.6	39277.2	2343.25	34929.5	13005.8	6255.48	9192.75	1163.4	17469.8		25825	2935.6	7807.8	2947.08	10964.8	2986.62	5244.47	2825.34
50305.6	5538.69	26730.5	4974.94	6896.89	1632.96	8131.97	1526.28	17335.8	9921.2	9621.92	10734.8	20551.7	2578.09	14072.8	2839.71	3326.25	15607.6	5463	21862.8		50305.6	5538.69	31627.8	3741.25	6896.89	1632.96	15004.2	3428.46	17335.8	9921.2	3930.08	7943.6	20551.7	2578.09	51854.3	16550	5129.88	4331.15	9236.64	4991.38		50305.6	5538.69	47508.2	4850.3	6896.89	1632.96	6137.67	3475.92
29225.3	3203.74	21564.6	3890.9	23462.7	3967.32	10711.5	1821.54	3558.94	3230.4	4070.22	5292.4	18035.9	6143.95	17677.6	1089.74	5488.5	19177.6	3038.25	5117.04		29225.3	3203.74	53977	6117.61	23462.7	3967.32	10606.8	3171	3558.94	3230.4	1439.13	5458.8	18035.9	6143.95	58141.3	9720.11	3012.24	11464.9	4139.52	17203.1		29225.3	3203.74	33256.3	4585.03	23462.7	3967.32	5591.74	2410.8
52291.5	4712.54	28093.4	3006.94	6969.27	2126.46	7960.26	2473.38	5267.57	6289.2	7305.76	6335.2	17053.5	3767.74	18702.6	6542.56	4506	8712.77	2784	4850.27		52291.5	4712.54	69942.9	6279.97	6969.27	2126.46	13221.7	3816.12	5267.57	6289.2	12782	9140.4	17053.5	3767.74	29828.3	6491.06	685.44	5783.45	4257.12	5598.05		52291.5	4712.54	16283.2	4724.43	6969.27	2126.46	9382.45	1895.88
30073.9	3822.84	82154.4	6380.42	10885.5	4038.3	42242.2	6662.46	6233.15	7528.8	14959.6	13822.8	17567.7	9764.4	29187.1	13087.2	2295	9692.3	4086	7306.82		30073.9	3822.84	63190	8546.86	10885.5	4038.3	9502.57	3332.28	6233.15	7528.8	6056.82	4600.4	17567.7	9764.4	14052.3	7543.72	2385.6	1069.14	6483.96	2562.64		30073.9	3822.84	24170.3	3611.28	10885.5	4038.3	5540.92	2161.74
10521.3	2234.09	15605.6	4016.36	6860.7	2932.44	7669.97	1443.54	4912.6	3964.8	17298.8	6939.6	22463.1	3256.86	37648.7	8614.92	4180.5	19579.3	3244.5	8883.75		10521.3	2234.09	17110.9	5172.56	6860.7	2932.44	9756.67	4184.46	4912.6	3964.8	9535.68	7318.4	22463.1	3256.86	9376.7	12379.6	7002.24	4797.74	6593.16	5280.81		10521.3	2234.09	72852.8	8926.52	6860.7	2932.44	4908.75	1262.1
14394.4	2563.32	18326.8	3375.12	6801.41	1840.44	5009.62	1840.02	11453	7932.8	2293.83	3250.8	10396.8	4758.6	12578	3458.74	2824.5	6286.09	1326	11337.2		14394.4	2563.32	45741.1	4125.01	6801.41	1840.44	6621.23	2535.96	11453	7932.8	3472.7	4409.6	10396.8	4758.6	8255.76	7928.94	3884.16	5625.86	5678.4	4065.41		14394.4	2563.32	37605.3	6266.03	6801.41	1840.44	6904.59	2315.88
22565.6	3794.96	75375.3	6907.68	7972.58	3513.3	23575.1	2931.6	6268.57	6228.4	15982.9	7224.8	13124.1	6911.3	34067.7	4105.58	3225	9175.24	5685	20356.9		22565.6	3794.96	44210.3	4101.64	7972.58	3513.3	5613.3	2048.76	6268.57	6228.4	5500.11	14205.2	13124.1	6911.3	29755.3	5210.77	603.96	3729.63	8578.92	8653.03		22565.6	3794.96	22109.8	3297.63	7972.58	3513.3	3722.18	2520.42
23669.8	2756.84	52450.9	9061	4031.72	1198.68	9373.21	1732.5	14604.6	12898.8	1810.27	5067.6	21600.4	2064.12	18278.6	3190.94	2322	5879.24	2241	4173.56		23669.8	2756.84	45924.3	4676.46	4031.72	1198.68	8483.86	3016.02	14604.6	12898.8	7430.5	6670.4	21600.4	2064.12	24268.7	8216.31	5106.36	6596.12	763.56	5343.64		23669.8	2756.84	28784.9	5744.1	4031.72	1198.68	15360	3789.24
30913.2	4125.83	57097	3747.4	12467.1	2266.32	6968.5	2428.02	2836.68	3145.2	14642.3	13860.8	25368.3	5104.68	18223.7	1856.06	4579.5	31915.6	2823	4549.51		30913.2	4125.83	49252.3	6151.64	12467.1	2266.32	6697.46	5489.4	2836.68	3145.2	4103.33	6776.8	25368.3	5104.68	33946.4	19863.5	4574.64	3847.05	5704.44	13854.5		30913.2	4125.83	62085.9	6606.74	12467.1	2266.32	9690.45	2355.36
10323.4	1969.64	19270	3480.49	7943.32	3974.46	10736.9	2894.64	1210.44	6050.8	15017.3	11124.8	14113.8	7720.88	15279.9	9034.13	4342.5	8245.15	4129.5	5813.32		10323.4	1969.64	11371.4	1835.98	7943.32	3974.46	7224.14	3768.24	1210.44	6050.8	1980.44	6136.4	14113.8	7720.88	68762.7	14851.6	2178.96	1536.76	411.6	11440.2		10323.4	1969.64	22115.2	3490.33	7943.32	3974.46	4670.82	1788.36
21767.9	3734.28	100052	7239.78	7905.59	2730.84	8022.63	1825.74	5341.49	4547.2	5378.45	1438	24850.1	1697.44	4326.32	9841.65	7935	20040.7	1389	756.02		21767.9	3734.28	11463.8	2584.23	7905.59	2730.84	3695.23	680.4	5341.49	4547.2	3135.44	3546.4	24850.1	1697.44	24384.3	12581.4	1454.04	8621.1	4751.88	10076.5		21767.9	3734.28	24934.1	5726.88	7905.59	2730.84	2935.24	1958.88
23045.3	4984.78	21329	2296	11311.3	4730.04	3719.1	582.96	5357.66	6684.8	9225.37	10684	59107.2	4401.19	7081.52	2372.09	6006.75	29771.1	872.25	7971.17		23045.3	4984.78	59188.4	6955.65	11311.3	4730.04	6948.48	2009.7	5357.66	6684.8	9007.46	9015.6	59107.2	4401.19	61092.5	30891.8	3676.68	7130.69	7456.68	6991.64		23045.3	4984.78	74513.7	6401.33	11311.3	4730.04	5220.6	2902.2
7409.71	2272.63	68323.6	6936.79	2417.8	2002.14	12414.7	3182.34	2132.13	2669.2	3722.95	3056.8	30592.6	9044.43	18160.5	3139.44	6683.25	16191.6	1215.75	10808.8		7409.71	2272.63	31463.7	7862.57	2417.8	2002.14	7782.39	1451.1	2132.13	2669.2	8009.54	9488	30592.6	9044.43	18409.8	6903.06	5796	8963.06	7791	15487.1		7409.71	2272.63	22255.3	3895.82	2417.8	2002.14	11583.1	3985.38
14484.5	2109.86	119732	7801.89	10358.8	2048.34	4280.43	1200.78	4301.22	7671.2	4332.79	4872.4	30628.6	3242.44	5846.6	1764.39	4617.75	3687.4	3286.5	12258		14484.5	2109.86	65714.1	5883.5	10358.8	2048.34	17204.1	6870.78	4301.22	7671.2	9343.18	8330.8	30628.6	3242.44	72656.9	10962.3	5727.12	3031.29	2280.6	1245.27		14484.5	2109.86	31179.6	2443.19	10358.8	2048.34	6948.48	1792.14
24158.8	2733.88	40101.6	4065.97	8536.22	3233.16	15841.2	3396.96	13277.1	9038.4	8364.51	7451.2	8982.28	1569.72	20272	1678.9	2733.75	15106	1333.5	6550.8		24158.8	2733.88	24670.8	4983.55	8536.22	3233.16	9222.29	2132.34	13277.1	9038.4	6676.67	5531.2	8982.28	1569.72	50430	38893.8	2117.64	3104.42	1655.64	3254.8		24158.8	2733.88	32477.8	5062.27	8536.22	3233.16	9184.56	2727.9
10898.6	1952.01	63669	6034.79	5466.23	1899.24	4655.42	1422.12	6271.65	9198	3043.81	3139.6	11955.6	688.04	24021.9	3909.88	13583.2	5700.02	4067.25	12214.8		10898.6	1952.01	54130.2	4459.16	5466.23	1899.24	8479.24	1229.76	6271.65	9198	6103.79	7361.2	11955.6	688.04	39690.5	14390.1	1673.28	5064.51	4908.12	44309.6		10898.6	1952.01	16365.6	3317.72	5466.23	1899.24	2846.69	1981.98
34969.6	4377.16	17362	3303.37	3888.5	1583.4	7766.22	2221.8	9029.02	7344.8	25947.5	12031.2	8052.4	1246.3	15991.6	3648.26	1868.25	6498.27	3199.5	10059		34969.6	4377.16	41463.7	4074.17	3888.5	1583.4	11426.8	6552.42	9029.02	7344.8	5084.31	10964.8	8052.4	1246.3	36448.2	21459	3983.28	5108.8	768.6	7213.09		34969.6	4377.16	17943.3	5983.95	3888.5	1583.4	7887.88	3256.26
17583.7	2495.26	26946.1	4711.31	8023.4	2549.4	16367.1	3823.26	2199.12	4642.8	5725.72	8952.8	22454.9	2450.37	13048.7	1801.47	5361	13687.7	4998	13518.8		17583.7	2495.26	17034.7	3084.02	8023.4	2549.4	15644.9	3283.14	2199.12	4642.8	1196.58	2418	22454.9	2450.37	38480.1	9397.72	2835.84	4003.61	5717.04	6720.75		17583.7	2495.26	15521.7	3098.78	8023.4	2549.4	6607.37	1630.44
7106.33	1813.84	21891.1	4031.53	6447.98	1834.56	9661.19	2616.18	5005.77	3466.4	9193.03	6652	24171.1	1606.8	30291.6	9236.01	2422.5	328.57	3139.5	12784.4		7106.33	1813.84	53371	4420.21	6447.98	1834.56	6713.63	2043.3	5005.77	3466.4	3577.42	2847.2	24171.1	1606.8	37905.3	2499.81	5006.4	5101.59	530.88	1747.91		7106.33	1813.84	20652.9	2601.86	6447.98	1834.56	5581.73	1344
9698.92	3580.94	19491.8	3617.02	17107.9	2218.86	4743.2	861.84	1924.23	6866	4609.22	4917.6	7191.4	30053.3	23793.1	1260.72	8012.25	15330.5	4001.25	13667.1		9698.92	3580.94	15388.4	4064.33	17107.9	2218.86	24739.3	4537.68	1924.23	6866	27027.8	13706	7191.4	30053.3	32231.7	11312.5	1593.48	11359.9	9061.08	11464.9		9698.92	3580.94	65549.3	6316.87	17107.9	2218.86	11530.8	3026.94
15619.4	2126.26	35979	4769.53	10086.2	3458.28	11201.2	2331	7623	8520.8	4271.19	6223.6	28106.3	4096.31	16866.6	2186.69	5721.75	20127.2	1398.75	4688.56		15619.4	2126.26	28493.8	4734.68	10086.2	3458.28	16247.8	3105.06	7623	8520.8	4840.22	9258	28106.3	4096.31	41451	9500.72	4450.32	23694.1	4489.8	10113.6		15619.4	2126.26	25880.5	7529.24	10086.2	3458.28	14489.1	4807.74
5433.89	2885.17	58458.4	4279.99	3553.55	1371.72	2132.9	1199.1	5021.17	2520.4	15449.3	11839.6	7035.6	1323.55	17051.1	2495.69	3841.5	2342.22	5063.25	18468.9		5433.89	2885.17	31422.9	4678.92	3553.55	1371.72	11258.9	4497.78	5021.17	2520.4	34314.3	24206.4	7035.6	1323.55	38378.5	8461.45	2118.48	13606.3	7796.04	15506.6		5433.89	2885.17	30502	6603.87	3553.55	1371.72	11717.1	2577.96
28714.8	3216.86	28581.6	4657.19	9394	3659.04	19206.9	3979.5	2895.97	4671.2	5200.58	7541.6	48543.2	3554.53	15753	1761.3	3859.5	8698.35	2262.75	3112.66		28714.8	3216.86	20472.8	3079.1	9394	3659.04	6548.08	1455.3	2895.97	4671.2	10231	6418.8	48543.2	3554.53	45947.9	15552	5181.96	3443.29	3869.88	17014.6		28714.8	3216.86	34703.1	2639.17	9394	3659.04	9973.04	2186.1
7002.38	1799.49	21231.2	3228.34	3976.28	1871.52	3139.29	1814.82	3725.26	4614	12514.8	5404	18087.6	3740.96	16218	2735.68	4629.75	13895.7	2595	10615.2		7002.38	1799.49	50302.6	5724.01	3976.28	1871.52	4869.48	2156.28	3725.26	4614	6290.9	5784	18087.6	3740.96	54824.4	6804.18	1527.12	9625.35	17440.1	29342.6		7002.38	1799.49	44144.9	4926.56	3976.28	1871.52	9983.82	3520.02
16367.9	2316.5	34004.7	5147.96	11262.8	2188.62	13299.4	3552.78	3287.9	5047.6	20823.9	1314	20081	2727.44	21656.2	3975.8	1696.5	12107.6	9161.25	17947.8		16367.9	2316.5	101638	8710.45	11262.8	2188.62	7034.72	3791.34	3287.9	5047.6	21411.4	8623.2	20081	2727.44	44722.8	7188.37	4562.88	5064.51	4330.2	6807.27		16367.9	2316.5	32303	5219.71	11262.8	2188.62	11727.1	3131.52
34228	3927.39	14155.7	3150.85	7388.15	2244.06	2439.36	2063.46	4667.74	10024.4	12139.8	5494.4	12431.2	4972.84	2903.62	5343.64	4326	6681.61	2153.25	4089.1		34228	3927.39	25507.8	3194.72	7388.15	2244.06	5560.17	5668.32	4667.74	10024.4	5101.25	4784.4	12431.2	4972.84	2477.22	5979.15	5680.92	20895.6	1837.92	14334.5		34228	3927.39	47995.6	6445.61	7388.15	2244.06	4546.85	3014.34
16029.1	3405.87	10116.3	2782.67	5209.82	3691.38	5951.33	2212.98	12996.1	12638.8	11801.8	7312	6159.84	3026.14	20468.8	4086.01	951.75	1379.17	2989.5	4926.49		16029.1	3405.87	36853.7	3793.32	5209.82	3691.38	4071.76	1073.1	12996.1	12638.8	4325.09	5013.6	6159.84	3026.14	38533.4	12802.9	6406.68	12101.5	845.88	752.93		16029.1	3405.87	8924.3	2545.69	5209.82	3691.38	4638.48	2323.44
22618.8	2853.6	45321.4	2999.15	9231.53	2764.02	17744.7	2851.8	4482.94	6367.6	9226.14	6744	9595.64	2304.11	16356.5	5255.06	3507.75	3685.34	4168.5	6478.7		22618.8	2853.6	80557.4	8364	9231.53	2764.02	9585.73	1697.64	4482.94	6367.6	3209.36	4119.6	9595.64	2304.11	31959.5	12789.5	3469.2	6295.36	7938.84	841.51		22618.8	2853.6	47186.4	8318.9	9231.53	2764.02	7971.04	2241.54
74643	5618.23	55855.8	5137.3	14250.4	3331.86	13622.8	3636.78	4931.08	2191.6	9641.94	7965.2	14162.2	1220.55	20444.2	6345.83	3434.25	7761.05	1478.25	5918.38		74643	5618.23	10358	5252.51	14250.4	3331.86	11533.8	3141.6	4931.08	2191.6	21241.2	12250	14162.2	1220.55	22026.8	9056.79	1924.44	3030.26	6243.72	3132.23		74643	5618.23	48664.8	8500.12	14250.4	3331.86	7652.26	3420.06
17242.6	2465.74	36038.3	4345.18	30830	5292.42	13943.2	2348.22	3433.43	1954.8	5393.08	4604.8	21877.6	7205.88	16228.6	1240.12	2749.5	7271.8	2365.5	12688.6		17242.6	2465.74	14103.3	4019.23	30830	5292.42	11391.4	3470.04	3433.43	1954.8	13823.8	7730	21877.6	7205.88	41505.1	16329.6	7151.76	2717.14	4429.32	5284.93		17242.6	2465.74	15875.9	5262.76	30830	5292.42	5086.62	3332.7
7034.72	4310.74	9389.38	3197.18	11563.1	3743.46	14808.6	5628	4685.45	6624	3953.95	2980	35531.4	10250.6	35964.4	4267.29	5844.75	6752.68	3774	8006.19		7034.72	4310.74	52476.3	5378.38	11563.1	3743.46	6304.76	3881.64	4685.45	6624	8004.15	7720.8	35531.4	10250.6	27368.3	7767.23	4596.48	3201.24	2286.48	2024.98		7034.72	4310.74	30644.5	3453.43	11563.1	3743.46	6324.01	2747.22
39559.5	6003.63	40493.5	5298.02	5393.85	2260.44	11146.5	3436.44	5406.94	6484.4	6424.88	6010	27644.7	2493.63	20375.4	7265.62	1531.5	10200.1	6180.75	18947.9		39559.5	6003.63	15105.9	5228.73	5393.85	2260.44	7572.18	3171	5406.94	6484.4	13409.5	11353.2	27644.7	2493.63	29783.2	15774.4	5964.84	10358.7	846.72	4217.85		39559.5	6003.63	38717.9	4117.63	5393.85	2260.44	13752.2	2644.74
10755.4	2649.01	48091.9	5781.41	8254.4	2468.34	7733.88	1784.58	6755.98	6750.4	4257.33	5275.2	26592.6	2939.62	22888.7	2393.72	8735.25	11544.2	1161	3605		10755.4	2649.01	85475.4	5109.01	8254.4	2468.34	8734.88	3110.1	6755.98	6750.4	1771	7157.2	26592.6	2939.62	50084	16539.7	7680.12	15456.2	6861.12	25137.1		10755.4	2649.01	32192.2	5177.48	8254.4	2468.34	8560.09	7134.96
13209.3	3322.64	13554.3	1631.39	5711.86	3334.8	29484.8	4947.18	5922.07	4138.8	1539.23	4389.6	10947	3966.53	14445.9	3249.65	2613.75	7764.14	10565.2	2586.33		13209.3	3322.64	12072.8	4221.77	5711.86	3334.8	7387.38	3290.7	5922.07	4138.8	11189.6	9197.2	10947	3966.53	51318.9	18337.1	4575.48	3960.35	6011.88	15300.6		13209.3	3322.64	25285.3	3655.15	5711.86	3334.8	3002.23	1386.84
64516.8	8408.69	29583.4	6748.6	10714.5	3751.44	8482.32	1704.78	2222.99	6368	6504.19	5247.6	8575.56	6283	41218.1	8909.5	4007.25	11909.9	1265.25	5678.39		64516.8	8408.69	83809.1	7550.56	10714.5	3751.44	4790.17	2631.3	2222.99	6368	18590.1	10166.4	8575.56	6283	32132.5	14060.5	2618.28	2936.53	7365.12	29485.8		64516.8	8408.69	33188.5	4439.89	10714.5	3751.44	8052.66	1748.88
7304.22	2693.7	109878	6674.39	4886.42	1788.36	9249.24	1756.44	3086.16	3538.8	6279.35	4543.6	18296.7	8899.2	27324	1808.68	3152.25	9119.62	996	11767.8		7304.22	2693.7	23875.4	3637.11	4886.42	1788.36	2343.11	1392.3	3086.16	3538.8	6374.83	11650	18296.7	8899.2	90830.6	19627.7	3528.84	5206.65	923.16	27780.1		7304.22	2693.7	15976	3977	4886.42	1788.36	4929.54	2194.92
15865.1	2987.26	59412.4	4570.68	1733.27	1065.54	3346.42	1695.12	7589.89	6203.2	10269.5	8194	17854.7	2365.91	49422.2	8779.72	2308.5	1554.27	2987.25	12827.6		15865.1	2987.26	47054.7	5464.07	1733.27	1065.54	13224	4402.44	7589.89	6203.2	12031.3	8307.2	17854.7	2365.91	24547.5	7357.29	5386.92	3731.69	1415.4	2101.2		15865.1	2987.26	61305.9	7482.5	1733.27	1065.54	15731.9	4815.3
13818.4	3647.36	15811.9	1709.29	3282.51	3861.48	14006.3	1753.92	1161.93	2108	20728.4	10241.2	11653.8	1183.47	26690.2	2706.84	2904	15238.8	5304.75	23120.4		13818.4	3647.36	42180.6	6531.71	3282.51	3861.48	9708.16	4768.68	1161.93	2108	26012.1	14929.2	11653.8	1183.47	52704.7	20135.5	7384.44	10355.6	8076.6	15715.7		13818.4	3647.36	54622.3	5269.32	3282.51	3861.48	6247.78	3185.28
15996	3049.17	25393.1	5871.2	3122.35	1177.26	14389.8	5559.54	8609.37	10836.4	8441.51	6412	17104.4	3703.88	18701.7	6173.82	3804	13657.8	828.75	8137		15996	3049.17	45078.9	5295.56	3122.35	1177.26	9758.21	2447.34	8609.37	10836.4	13221.7	8715.2	17104.4	3703.88	25372.4	7123.48	1381.8	5155.15	3500.28	4827.61		15996	3049.17	22793.5	3735.51	3122.35	1177.26	6810.65	2672.46
42048.9	8115.54	89236.8	5655.13	8845.76	2527.56	51783.3	6326.88	2070.53	1992.8	1301.3	1476	28863.2	3159.01	14777.2	4384.71	9777	24465.6	1913.25	393.46		42048.9	8115.54	13794.5	3172.99	8845.76	2527.56	24553	4911.06	2070.53	1992.8	4674.67	11927.2	28863.2	3159.01	31042.7	2671.82	3501.12	1677.87	2068.08	13413.7		42048.9	8115.54	11962.7	2072.96	8845.76	2527.56	10763.8	3024
19119.9	4482.94	64070.2	6810.92	4403.63	3155.88	10967.1	3790.08	6053.74	4264	5985.98	3348.4	10515.7	2563.67	12171.3	6680.58	4071	17090.8	3234	2559.55		19119.9	4482.94	11945	2671.56	4403.63	3155.88	7394.31	1396.08	6053.74	4264	19012.8	12694	10515.7	2563.67	36255.5	13689.7	1135.68	4193.13	2798.04	10887.1		19119.9	4482.94	34113.3	3970.85	4403.63	3155.88	11336.7	2439.78
22822.8	3135.27	29367	3404.23	7730.8	3828.3	4844.07	959.7	6302.45	5285.6	13196.3	8514	22563.9	3331.02	16764.1	10270.1	4252.5	19167.3	5450.25	14021.4		22822.8	3135.27	10094.7	3512.47	7730.8	3828.3	4581.5	1735.44	6302.45	5285.6	5557.86	4017.2	22563.9	3331.02	28771.3	9268.97	2734.2	3545.26	5532.24	8648.91		22822.8	3135.27	14903.3	2399.32	7730.8	3828.3	19103.7	3657.78
25624.8	3050.4	21583.1	2445.24	9755.9	2912.28	9478.7	2854.32	3485.02	3416.4	7468.23	6250	18526.3	3701.82	23716.9	9106.23	2639.25	6980.31	2199	9451.28		25624.8	3050.4	16400.2	2772.42	9755.9	2912.28	10647.6	1942.08	3485.02	3416.4	18271.3	18006.4	18526.3	3701.82	70209.2	28728.8	866.88	918.76	9454.2	19775		25624.8	3050.4	8557.01	3156.59	9755.9	2912.28	5975.2	1774.5
12286.9	5255.79	22531	4034.4	4864.09	2391.48	12117.5	2763.6	8205.89	5988	11353.6	7327.2	9298.8	779.71	25003.4	2889.15	3513	4807.01	1674	1198.92		12286.9	5255.79	15115.9	4591.18	4864.09	2391.48	12012	3153.78	8205.89	5988	9508.73	9374	9298.8	779.71	28076.8	8416.13	5586	5702.08	4925.76	6097.6		12286.9	5255.79	55257.5	5509.58	4864.09	2391.48	9431.73	2467.92
10488.9	3277.54	89610.3	9227.87	9481.78	3779.58	4423.65	1856.4	1920.38	3445.6	6540.38	4194.4	19901.4	2878.85	26826.3	8809.59	5994.75	11250.7	882	2662.55		10488.9	3277.54	55077.3	5179.53	9481.78	3779.58	13870	3170.58	1920.38	3445.6	4762.45	11621.6	19901.4	2878.85	21992.4	7289.31	2862.72	2795.42	6263.88	2593.54		10488.9	3277.54	17130.2	2614.98	9481.78	3779.58	2849	2286.9
24465.2	2979.47	63861.5	5766.24	14164.1	3527.58	17777	3874.92	5496.26	4201.6	48327.5	14803.6	8372.2	3186.82	10109	5038.76	13132.5	3028.2	3248.25	9834.44		24465.2	2979.47	54536	6746.55	14164.1	3527.58	4604.6	2347.8	5496.26	4201.6	13747.6	13854	8372.2	3186.82	78508.4	37832.9	4738.44	7655.99	4235.28	11478.3		24465.2	2979.47	19391.7	5360.34	14164.1	3527.58	20677.6	3215.1
5198.27	1583.83	29212.3	4901.96	7810.11	2413.74	15897.4	2894.64	5413.1	4994	27184.8	17777.2	18398.3	1666.54	26166.2	23924.8	2414.25	6292.27	5281.5	27534		5198.27	1583.83	9488.71	2407.11	7810.11	2413.74	14770.1	5493.6	5413.1	4994	9192.26	7290	18398.3	1666.54	49044.2	33405	2113.44	1734.52	6759.48	4511.4		5198.27	1583.83	9566.48	3135.27	7810.11	2413.74	9362.43	3715.74
32219.9	4379.21	27278.8	5798.63	8503.88	1379.28	6722.1	3520.44	20377.3	11192	3153.15	6358	21095.3	3130.17	18326.2	7877.44	4615.5	21871	2133	10323.7		32219.9	4379.21	24804	4999.13	8503.88	1379.28	10116.3	2819.04	20377.3	11192	7362.74	4149.6	21095.3	3130.17	47675.6	22448.8	5307.96	4143.69	4793.88	25951.9		32219.9	4379.21	18339.9	4218.08	8503.88	1379.28	3568.18	1635.48
44840.2	4632.18	29193	4678.1	4670.82	2603.58	2768.92	800.52	2624.93	6882.4	33832.3	20318	17616.1	7002.97	13117.5	3563.8	4143.75	8328.58	2424	2210.38		44840.2	4632.18	39946.8	4676.87	4670.82	2603.58	7574.49	2470.86	2624.93	6882.4	926.31	2574	17616.1	7002.97	21552.1	5120.13	2576.28	4635	24162.6	10517.3		44840.2	4632.18	61991.9	6794.52	4670.82	2603.58	10231	2520.84
12414.7	2570.29	14650	2765.45	3086.93	1231.02	9394	3129.42	4663.12	3003.6	5781.16	4269.2	26399.1	3965.5	17229.8	5003.74	2151	9208.2	4716.75	6538.44		12414.7	2570.29	31101.8	3269.75	3086.93	1231.02	5688.76	1769.04	4663.12	3003.6	9437.89	10945.6	26399.1	3965.5	28467.1	8940.4	3364.2	5806.11	7350	12208.6		12414.7	2570.29	32708.8	5398.06	3086.93	1231.02	4642.33	2453.22
19511.8	3214.4	72132.8	7892.91	14681.6	2834.58	15440.8	2767.38	1539.23	2174.4	2992.22	2848.4	25767.7	7057.56	1632.62	2675.94	6168.75	13733	2248.5	8264.72		19511.8	3214.4	48847.3	5388.22	14681.6	2834.58	6612.76	3074.82	1539.23	2174.4	8792.63	6304.8	25767.7	7057.56	28840.2	17631.5	2160.48	3214.63	7402.92	3327.93		19511.8	3214.4	45898.9	4473.1	14681.6	2834.58	5323.01	1582.98
9153.76	2816.29	13542	2957.74	13956.3	2176.44	7856.31	2824.5	5599.44	5603.6	5839.68	5997.2	10399.2	1674.78	9723.56	2304.11	3333.75	7847.57	6966	19253.8		9153.76	2816.29	23836.9	2972.91	13956.3	2176.44	15062.7	5204.64	5599.44	5603.6	16588.1	11358.4	10399.2	1674.78	35900.4	12454.8	5229	23793	9990.12	10862.4		9153.76	2816.29	10189.4	3965.93	13956.3	2176.44	6173.86	2522.52
[truncated: 29,497 more rows]
[truncated: 61 more columns]

## Sheet: Pdia6mRNA cor with traits in DO
Correlation of Pdia6 mRNA in islet with physiological traits in DO mice
Mouse	Sex	DOwave	Pdia6_norm_exp	Proinsulin_pM	HOMA_IR	G167_ins_secrete	KCl_G33_ins_secrete
DO021	F	1	-1.52745		-2.64936	1.58706	1.15035
DO022	F	1	2.08643		-0.410483	1.6654	1.26977
DO023	F	1	1.46662		0.630717	-0.648492	0.536422
[truncated: 497 more rows]
