# Supplementary material for: Proinsulin regulators identified with CRISPR screen and in vivo mouse QTL mapping
Source: Nat Commun. 2026 Apr 13;17:5159. doi: 10.1038/s41467-026-71726-z (PMC13249969; doi:10.1038/s41467-026-71726-z)
Supplement: Supplementary file 6 — Supplementary Data 4 [file 41467_2026_71726_MOESM6_ESM.xlsx]

## Sheet: Overview
Supplemental Table 4
Information about RNA-seq, including normalized reads number, DESeq2 and GSEA results.
Sheet 1	EndoC-bH3 Norm.Reads		Normalized expression level in endoC-bH3
Sheet 2	MIN6 Norm.Reads		Normalized expression level in MIN6
Sheet 3	EndoC-bH3 RNA-seq		RNA-seq result for EndoC-bH3 (siPdia6 vs siNT)
Sheet 4	MIN6 RNA-seq		RNA-seq result for MIN6 (shPdia6 vs shNT)
Sheet 5	EndoC-bH3 GSEA		GSEA results for EndoC-bH3 using HALLMARK
Sheet 6	MIN6 GSEA		GSEA results for MIN6 using HALLMARK

## Sheet: EndoC-bH3 Norm.Reads
Normalized expression level in endoC-bH3
	siNT_batch#1	siNT_batch#2	siNT_batch#3	siPDIA6_1_batch#1	siPDIA6_1_batch#2	siPDIA6_1_batch#3	siPDIA6_2_batch#1	siPDIA6_2_batch#2
A1BG	956.384	488.297	527.455	952.375	596.937	567.117	932.782	517.491
A1BG-AS1	246.306	132.469	163.294	231.238	140.395	112.466	230.158	120.658
A1CF	6071.13	6604.09	6968.19	5828.38	8181.36	7787.69	4986.28	7621.59
A2M	6.23559	1.93385	1.44508	1.4823	1.03996	3.58935	16.4398	4.02195
A2M-AS1	80.2833	3.8677	5.78033	46.6923	7.27972	8.37515	90.0618	12.0658
A2ML1	3.1178	0	1.44508	7.41148	0	2.3929	4.28866	0
A2MP1	1.5589	0.966924	0	1.4823	0	1.19645	2.14433	0
A3GALT2	10.1328	8.70231	0	0.741148	0	0	10.0069	6.70325
A4GALT	6.23559	39.6439	39.0172	1.4823	20.7992	17.9467	5.00343	18.7691
A4GNT	0	0	1.44508	0	1.03996	1.19645	0	0
AA06	0.779449	0	0	0	0	0	0	0
AAAS	1342.21	1195.12	1193.64	1495.64	1148.12	1111.5	1616.11	1280.32
AACS	9526.43	8315.55	8784.65	7833.93	10066.8	9136.09	7145.61	8326.77
AACSP1	2.33835	0.966924	0	0	1.03996	1.19645	1.42955	0
AADAC	0	0	0	0	0	1.19645	0	0
AADACL2	0	0	0	0	1.03996	0	0.714776	0
AADACL2-AS1	0	0.966924	0	0	0	0	0	0
AADACL3	0	0	0	0	0	0	0	0
AADACL4	0	0	0	0	0	0	0	1.34065
AADACP1	2.33835	0	1.44508	1.4823	4.15984	1.19645	1.42955	0
AADAT	332.045	282.342	306.357	486.934	301.588	324.238	347.381	237.295
AAGAB	2474.75	2735.43	2614.15	2412.44	3086.6	2510.15	2353.76	2726.88
AAK1	3798.26	3106.73	3693.63	1939.58	2038.32	2699.19	3297.26	3154.55
AAMDC	191.745	66.7177	95.3754	214.192	126.875	130.413	224.44	108.593
AAMP	4524.7	3847.39	4096.81	4227.51	4843.09	4280.9	4290.08	4563.57
AANAT	2.33835	1.93385	0	2.96459	2.07992	0	1.42955	0
AAR2	2002.41	1805.25	1784.68	2025.56	2182.88	1836.55	2022.82	1838.03
AARD	139.521	250.433	283.236	146.747	279.749	278.773	155.106	328.459
AARS1	4798.29	6875.8	6804.89	4862.67	8132.48	7214.59	4230.76	8338.84
AARS2	1767.01	1489.06	1455.2	1918.83	1286.43	1366.35	1902.02	1492.14
AARSD1	0	0	0	0	0	0	0.714776	0
AASDH	405.314	655.574	679.189	396.514	681.174	603.011	465.319	726.632
AASDHPPT	1893.28	3630.8	3372.82	1585.31	3443.31	2999.5	1589.66	3221.58
AASS	371.018	555.981	696.53	283.118	365.026	574.296	429.58	538.941
AATBC	63.9148	18.3716	31.7918	62.9975	25.999	29.9112	104.357	37.5382
AATF	2102.95	1872.93	1832.36	2362.04	2391.91	2018.41	2080.71	2194.64
AATK	835.57	439.95	372.831	1216.22	694.693	672.405	917.057	521.513
ABALON	612.647	569.518	563.582	875.295	712.372	607.796	604.7	477.271
ABAT	8048.59	8235.29	10238.4	8652.16	10712.6	10815.9	7613.79	8342.86
ABCA1	427.918	144.072	236.993	191.216	164.314	236.897	519.642	227.91
ABCA10	36.6341	12.57	17.341	124.513	222.551	218.95	35.7388	16.0878
ABCA11P	585.366	462.19	489.883	671.48	516.86	544.384	603.986	422.304
ABCA12	11.6917	5.80154	5.78033	5.18803	3.11988	7.1787	4.28866	4.02195
ABCA13	3.1178	0	0	0.741148	1.03996	2.3929	0.714776	2.6813
ABCA17P	24.9424	32.8754	37.5721	23.7167	41.5984	34.697	21.4433	30.8349
ABCA2	6012.67	14842.3	14939.3	5154.68	13223.1	12605.8	4163.57	12056.5
ABCA3	8377.52	6462.92	7121.36	8507.63	9464.67	9410.07	7059.84	7463.39
ABCA4	8.57394	30.9416	18.7861	3.70574	21.8392	9.5716	6.43298	10.7252
ABCA5	3898.81	3508	4021.66	3556.77	5021.97	5547.94	3624.63	3989.77
ABCA6	8.57394	3.8677	7.22541	7.41148	7.27972	2.3929	5.71821	9.38454
ABCA7	3117.8	2484.03	2929.18	2365.74	1978	2215.82	3098.55	2852.9
ABCA8	0.779449	0.966924	0	0	0	0	0	0
ABCA9	2.33835	0.966924	1.44508	0.741148	1.03996	0	0.714776	2.6813
ABCA9-AS1	0	0	0	0	0	0	0	0
ABCB1	5750.78	3388.1	3752.88	7396.65	6884.53	6523.04	6286.45	4296.78
ABCB10	855.056	1320.82	1134.39	718.913	1033.72	954.767	526.075	922.367
ABCB11	0	0	1.44508	0	0	0	1.42955	0
ABCB4	1200.35	864.43	1065.03	1562.34	1693.05	1696.57	1611.82	1449.24
ABCB5	0.779449	0.966924	2.89016	1.4823	6.23976	4.7858	2.8591	0
ABCB6	1991.49	1628.3	1488.43	2648.12	1712.81	1779.12	1903.45	1489.46
ABCB7	1385.08	1278.27	1290.46	1536.4	1538.1	1445.31	1321.62	1324.56
ABCB8	1279.86	1338.22	1533.23	1678.7	1706.57	1618.8	1435.98	1383.55
ABCB9	634.472	511.503	559.247	724.842	610.456	592.242	598.982	459.843
ABCC1	2030.47	2206.52	2377.16	2536.21	2249.43	2578.35	1979.21	2068.62
ABCC10	2945.54	2918.18	2937.85	3739.09	4167.12	3729.33	3042.09	3342.24
ABCC11	6.23559	21.2723	24.5664	10.3761	23.9191	21.5361	10.0069	18.7691
ABCC12	0	0.966924	0	0	0	0	0.714776	0
ABCC13	2.33835	2.90077	1.44508	2.96459	3.11988	4.7858	0	2.6813
ABCC2	35.8547	15.4708	18.7861	159.347	319.268	240.486	51.4639	26.813
ABCC3	3.1178	0.966924	4.33525	2.96459	3.11988	2.3929	5.71821	1.34065
ABCC4	590.043	233.029	235.548	337.222	186.153	205.789	365.25	178.306
ABCC5	3578.45	3644.34	3921.95	3504.15	5461.87	5230.88	3613.19	3791.36
ABCC5-AS1	1.5589	1.93385	2.89016	0.741148	0	1.19645	1.42955	1.34065
ABCC6	2746	4424.64	4190.74	2687.4	3876.97	4079.89	2158.62	4160.03
ABCC6P1	705.402	730.994	718.206	873.072	860.047	854.265	553.237	615.358
ABCC6P2	353.091	457.355	378.612	266.813	411.824	344.577	250.172	370.019
ABCC8	17612.4	19924.4	21104	13089.4	16256.7	16909.4	15779.4	24848.9
ABCC9	5.45614	1.93385	7.22541	2.96459	1.03996	0	3.57388	1.34065
ABCD1	544.056	436.083	442.195	503.98	393.105	404.4	568.962	345.887
ABCD2	34.2958	40.6108	46.2426	23.7167	42.6383	51.4473	12.1512	36.1975
ABCD3	3995.46	4604.49	4345.36	4351.28	5194.6	4280.9	3275.82	4194.89
ABCD4	2208.18	1812.02	2008.66	1669.81	1435.14	1594.87	1977.78	1631.57
ABCE1	2309.51	2572.02	2354.04	2447.27	2622.78	2408.45	2596.07	2765.76
ABCF1	7623.01	4843.32	4897.38	8521.71	5262.2	5360.09	7317.88	4947
ABCF2	611.868	441.884	436.415	531.403	443.023	490.544	569.676	426.326
ABCF3	1821.57	3320.42	3395.94	1916.61	3261.31	3062.91	1699.74	3418.66
ABCG1	3527.79	3072.88	3121.38	3011.28	3235.31	2979.16	2606.07	2591.47
ABCG2	250.983	355.828	332.369	72.6325	103.996	94.5195	231.587	427.667
ABCG4	7.79449	4.83462	1.44508	9.63492	3.11988	4.7858	16.4398	2.6813
ABCG5	4.6767	3.8677	5.78033	6.67033	3.11988	1.19645	8.57731	1.34065
ABCG8	10.1328	10.6362	8.67049	19.2698	6.23976	5.98225	16.4398	10.7252
ABHD1	25.7218	18.3716	24.5664	22.2344	18.7193	20.3396	21.4433	17.4284
ABHD10	1429.51	1929.98	1807.8	2037.41	3002.36	2614.24	1288.03	1921.15
ABHD11	838.687	723.259	552.021	1148.78	693.653	713.084	774.102	526.875
ABHD11-AS1	3.89725	4.83462	0	6.67033	3.11988	2.3929	2.8591	0
ABHD12	1240.1	1336.29	1046.24	1881.77	1651.46	1368.74	1557.5	1431.81
ABHD12B	0.779449	0	0	0.741148	0	0	0.714776	0
ABHD13	3235.49	3176.34	2953.75	2711.12	3101.16	2817.64	2943.45	3483.01
ABHD14A	614.206	913.743	890.171	644.057	740.451	649.672	645.443	990.74
ABHD14A-ACY1	0.779449	0	0	0	0	0	0	0
ABHD14B	708.519	1263.77	1210.98	1036.12	2025.84	1945.43	829.14	1351.37
ABHD15	5242.58	5492.13	4875.71	5757.23	5514.91	4909.03	4392.3	4630.6
ABHD16A	8752.44	6066.48	6833.79	8004.39	7068.61	6605.6	8141.3	6177.71
ABHD16B	106.785	93.7916	66.4738	78.5616	37.4385	56.2331	117.223	56.3073
ABHD17A	2784.19	3805.81	2017.33	2692.59	2389.83	2244.54	2695.42	1951.99
ABHD17B	989.121	1153.54	1017.34	1059.1	1130.44	1051.68	1038.57	947.839
ABHD17C	696.048	512.47	517.339	714.466	718.612	662.833	661.882	490.678
ABHD18	959.502	814.15	813.581	894.565	792.449	841.104	823.422	821.818
ABHD2	4081.98	4300.88	5109.81	3796.9	3812.49	4355.08	2957.74	3989.77
ABHD3	1595.53	1181.58	1111.27	1357.78	1413.31	1210.81	1330.91	1111.4
ABHD4	908.838	914.71	885.835	881.224	1045.16	959.552	791.257	835.224
ABHD5	697.607	823.819	778.899	1342.22	1441.38	1137.82	1045	1209.27
ABHD6	661.752	631.401	660.403	773.758	729.012	618.564	486.048	501.403
ABHD8	452.081	541.477	427.744	446.912	401.424	429.525	426.721	382.085
ABI1	2290.8	2358.33	2267.33	1926.98	2306.63	2164.38	2091.43	2422.55
ABI2	3366.44	3298.18	3881.49	2387.24	3090.76	3409.88	3336.57	3288.61
ABI3	0	0	0	0	0	0	0.714776	0
ABI3BP	11.6917	8.70231	10.1156	17.7875	9.35964	21.5361	7.86253	13.4065
ABITRAM	492.612	940.817	839.593	486.193	1000.44	777.692	466.749	836.565
ABL1	5927.71	6136.1	6910.38	4885.64	5594.98	5949.94	5367.97	6515.56
ABL2	1788.06	2633.9	2976.87	1210.29	2002.96	2459.9	1946.33	3137.12
ABLIM1	6286.26	6011.37	7008.65	7471.51	8950.93	9658.94	6352.21	7385.64
ABLIM2	2201.94	895.372	1125.72	1102.83	809.089	781.281	1568.93	912.982
ABLIM3	4.6767	0.966924	5.78033	2.96459	3.11988	1.19645	4.28866	4.02195
ABO	0	1.93385	0	0.741148	3.11988	0	0	2.6813
ABR	3064.01	2634.87	2985.54	3169.15	2720.53	2830.8	2556.75	3082.15
ABRA	0	0	0	0.741148	0	0	0	0
ABRACL	639.148	784.175	578.033	962.01	933.884	714.28	604.7	819.137
ABRAXAS1	317.236	254.301	254.334	314.988	329.667	285.951	352.384	321.756
ABRAXAS2	874.542	848.959	807.801	959.786	1009.8	881.783	698.336	702.5
ABT1	2024.23	1334.35	1244.22	2480.62	1816.81	1418.99	2181.5	1478.74
ABTB1	796.597	833.488	997.107	648.504	1227.15	1162.95	887.752	1013.53
ABTB2	1833.26	892.471	878.61	1780.24	719.652	823.157	2386.64	727.973
ACAA1	1636.06	1677.61	1385.83	1608.29	1268.75	1298.15	1783.37	1490.8
ACAA2	1412.36	1049.11	1200.86	1562.34	1349.87	1343.61	1576.8	1167.71
ACACA	10403.3	8421.91	8307.78	10173	8006.65	8469.67	7955.46	6983.44
ACACB	1266.61	1754	2371.38	886.412	1315.55	1533.85	1174.38	1811.22
ACAD10	1077.2	1469.72	1657.51	1004.25	1442.42	1506.33	1069.3	1537.72
ACAD11	7.01504	8.70231	7.22541	2.22344	6.23976	5.98225	2.14433	5.3626
ACAD8	1146.57	1797.51	1933.52	1865.47	2430.39	2319.92	1010.69	1717.37
ACAD9	1588.52	1515.17	1543.35	1726.87	1541.22	1544.62	1516.75	1549.79
ACADL	0	0	0	0	0	0	2.14433	0
ACADM	2060.86	2866.93	2650.28	1772.08	2557.26	2134.47	1626.12	2472.16
ACADS	998.474	1841.99	1816.47	1046.5	2455.34	1972.95	1128.63	1981.48
ACADSB	974.312	1566.42	1640.17	3367.77	5538.83	4745.12	1441.7	2367.59
ACADVL	5279.99	3899.6	4511.55	6009.22	4200.4	4513.01	4725.38	4294.1
ACAN	0	0	1.44508	0	0	0	0	0
ACAP1	194.862	256.235	265.895	104.502	123.755	167.503	156.536	182.328
ACAP2	1115.39	2449.22	2447.97	1172.5	2549.98	2536.47	1353.79	2726.88
ACAP3	21140.2	20418.5	16897.3	29315.4	19185.2	20538.3	19992.3	16355.9
ACAT1	713.976	1819.75	1576.58	958.304	2194.31	1803.05	694.762	1663.75
ACAT2	5159.17	3324.28	2960.97	3979.22	2652.94	2233.77	2875.54	2095.43
ACBD3	1318.05	3371.66	2718.2	1239.2	2939.97	2711.15	1223.7	3064.72
ACBD3-AS1	2.33835	1.93385	5.78033	0.741148	2.07992	4.7858	1.42955	2.6813
ACBD4	33.5163	39.6439	56.3582	61.5152	59.2777	69.3941	58.6116	53.626
ACBD5	1215.16	1607.99	1630.05	1465.25	2759.01	2377.35	1528.19	2106.16
ACBD6	875.322	1006.57	904.621	1142.85	1377.95	1172.52	834.858	974.652
ACBD7	604.073	157.609	173.41	271.26	71.7572	95.716	591.834	168.922
ACBD7-DCLRE1CP1	0	0	0	0	0	1.19645	0	0
ACCS	187.847	202.087	247.109	254.955	330.707	367.31	281.622	272.152
ACCSL	0	0	0	0	0	0	0	0
ACD	853.497	904.074	992.771	1065.03	1009.8	1002.62	771.958	874.103
ACE	2053.85	1633.13	1791.9	1067.99	1096.12	1074.41	2022.1	2182.58
ACE2	0.779449	0.966924	0	2.22344	0	1.19645	2.14433	0
ACER1	0	0	0	0	0	0	1.42955	0
ACER2	455.978	438.983	478.322	556.602	764.37	739.406	395.986	455.821
ACER3	692.93	311.349	278.901	1351.85	581.337	525.241	1009.26	407.557
ACHE	6.23559	0	1.44508	5.92918	0	2.3929	5.71821	5.3626
ACIN1	8372.84	8178.24	8488.41	8151.88	7827.78	7976.73	8088.4	8942.13
ACKR1	3.89725	0.966924	0	5.92918	0	1.19645	5.71821	0
ACKR2	35.8547	30.9416	49.1328	25.199	18.7193	15.5538	32.8797	46.9227
ACKR3	0	0.966924	0	0	0	0	0	0
ACKR4	3.89725	1.93385	4.33525	4.44689	4.15984	0	5.71821	2.6813
ACLY	51033.7	42985.6	47379.9	53084	50658.5	48559.1	34837.5	38606.7
ACMSD	19.4862	26.1069	49.1328	31.1282	169.513	125.627	37.1683	71.0544
ACO1	4559	3437.41	3536.12	4571.4	3630.5	3373.99	4154.99	3271.18
ACO2	2455.27	2082.75	2004.33	3939.94	3347.63	2608.26	2324.45	2406.47
ACOD1	0	0	1.44508	0	0	0	0	0
ACOT1	39.7519	19.3385	14.4508	63.7387	50.958	35.8935	39.3127	20.1097
ACOT11	25.7218	33.8423	37.5721	37.7985	83.1968	49.0544	23.5876	40.2195
ACOT12	0	0	0	0	0	0	0	0
ACOT13	1536.29	1215.42	1158.96	1168.05	1137.72	927.248	1365.22	1165.02
ACOT2	371.018	253.334	177.745	715.949	267.27	272.79	516.068	202.438
ACOT4	67.8121	64.7839	52.023	88.9377	86.3167	70.5905	110.79	77.7577
ACOT6	0.779449	1.93385	2.89016	5.18803	1.03996	0	1.42955	2.6813
ACOT7	394.401	223.359	222.543	672.962	336.947	319.452	408.137	190.372
ACOT8	1361.7	1773.34	1913.29	1563.08	2194.31	1855.69	1388.81	1862.16
ACOT9	0.779449	1.93385	1.44508	1.4823	1.03996	2.3929	2.14433	6.70325
ACOX1	2209.74	2752.83	2812.13	1491.19	2423.11	2486.22	1734.05	2666.55
ACOX2	6.23559	2.90077	1.44508	4.44689	3.11988	3.58935	7.86253	4.02195
ACOX3	823.878	844.125	895.951	838.238	862.127	812.389	848.439	866.059
ACOXL	21.8246	14.5039	18.7861	10.3761	7.27972	10.768	18.5842	8.0439
ACOXL-AS1	6.23559	3.8677	10.1156	2.22344	2.07992	5.98225	9.29209	2.6813
ACP1	2115.43	2714.16	2507.22	2147.1	3146.92	2642.96	1767.64	2390.38
ACP2	2131.79	1792.68	1826.58	1940.32	1794.97	1722.89	1981.36	1789.77
ACP3	5.45614	4.83462	2.89016	5.18803	4.15984	2.3929	6.43298	2.6813
ACP4	20.2657	19.3385	15.8959	14.0818	12.4795	7.1787	16.4398	13.4065
ACP5	98.2106	271.706	228.323	92.6434	407.664	253.647	73.6219	227.91
ACP6	847.261	1169.01	1273.12	1204.36	1643.14	1694.17	1059.3	1374.17
ACP7	52.2231	48.3462	52.023	71.1502	89.4365	56.2331	85.0583	79.0983
ACR	0	0	0	0	0	0	0	0
ACRBP	26.5013	10.6362	26.0115	26.6813	13.5195	14.3574	67.1889	20.1097
ACRV1	8.57394	1.93385	2.89016	12.5995	1.03996	1.19645	25.7319	2.6813
ACSBG1	9.35339	9.66924	11.5607	7.41148	3.11988	7.1787	7.14776	6.70325
ACSBG2	22.604	34.8093	36.1271	21.4933	15.5994	29.9112	40.0274	38.8788
ACSF2	100.549	60.9162	56.3582	57.0684	63.4375	40.6793	75.0515	77.7577
ACSF3	311.78	701.02	770.229	350.563	788.289	704.709	347.381	774.895
ACSL1	653.958	965.957	969.65	637.387	1189.71	1051.68	614.707	813.774
ACSL3	2507.49	2182.35	2102.59	3538.24	2689.34	2744.66	2929.15	2167.83
ACSL4	2236.24	1922.24	1783.23	5660.88	6510.15	5626.9	2891.27	2405.12
ACSL5	3.89725	4.83462	5.78033	9.63492	9.35964	7.1787	7.86253	6.70325
ACSL6	25.7218	10.6362	14.4508	28.9048	11.4396	9.5716	33.5945	5.3626
ACSM1	1.5589	0	0	0	0	1.19645	1.42955	0
ACSM2A	0	0	0	1.4823	1.03996	2.3929	0	1.34065
ACSM2B	0	0	0	1.4823	0	0	0	0
ACSM3	225.261	418.678	608.38	250.508	524.14	567.117	306.639	525.534
ACSM4	3.89725	0	1.44508	11.1172	0	0	6.43298	0
ACSM5	0.779449	0.966924	0	2.96459	2.07992	1.19645	2.8591	1.34065
ACSM6	3.89725	3.8677	0	9.63492	7.27972	3.58935	2.14433	2.6813
ACSS1	0.779449	0	0	3.70574	1.03996	0	1.42955	0
ACSS2	6716.51	2715.12	2434.96	8866.35	3496.34	3230.41	4181.44	1907.74
ACSS3	1.5589	2.90077	1.44508	1.4823	2.07992	0	2.8591	1.34065
ACTA1	6.23559	6.76847	8.67049	3.70574	4.15984	7.1787	4.28866	1.34065
ACTA2	36.6341	26.1069	14.4508	17.0464	15.5994	8.37515	22.8728	10.7252
ACTA2-AS1	1.5589	0	2.89016	2.22344	1.03996	2.3929	2.14433	4.02195
ACTB	19292.1	17300.2	20762.9	22965.2	20342.7	21645	18382.6	17175.1
ACTBL2	0	0	0	0	0	0	0	0
ACTC1	38.193	12.57	4.33525	9.63492	10.3996	7.1787	12.1512	13.4065
ACTG1	35847.7	34326.8	43788.9	41267.8	45134.3	48967.1	33071.2	35776.6
ACTG1P17	10.9123	19.3385	27.4566	11.1172	12.4795	34.697	15.0103	32.1756
ACTG1P20	102.108	84.1224	85.2598	113.396	73.8371	88.5373	95.0652	96.5267
ACTG1P4	7.79449	3.8677	1.44508	2.96459	0	4.7858	5.00343	1.34065
ACTG2	0	0	1.44508	0	0	0	0	1.34065
ACTL10	16.3684	3.8677	7.22541	7.41148	4.15984	5.98225	3.57388	12.0658
ACTL6A	1007.83	1628.3	1605.49	1078.37	1536.02	1482.4	1089.32	1734.8
ACTL6B	1287.65	1159.34	1394.5	1370.38	1272.91	1274.22	1353.07	1161
ACTL7A	0	0	2.89016	0	1.03996	0	0.714776	0
ACTL7B	0	0	1.44508	0	1.03996	0	0.714776	1.34065
ACTL8	0	0	0	0	0	0	0	0
ACTL9	0	0	0	0	0	0	0.714776	0
ACTN1	2627.52	2696.75	2732.65	4068.16	5250.76	4699.65	3085.69	4028.65
ACTN1-AS1	2.33835	1.93385	0	0	0	1.19645	2.14433	0
ACTN2	1.5589	1.93385	2.89016	9.63492	6.23976	8.37515	7.86253	2.6813
ACTN3	10.1328	9.66924	11.5607	14.0818	4.15984	9.5716	25.0172	14.7471
ACTN4	16700.5	11442.6	11836.7	15206.1	11907.5	10981	13918.8	10986.6
ACTR10	1604.89	2294.51	2351.15	1530.47	2540.62	2102.16	1440.27	2191.96
ACTR1A	5414.05	5974.62	6393.04	5557.12	6495.59	6125.82	5025.59	6050.35
ACTR1B	2346.92	2636.8	2906.06	2022.59	2343.03	2303.17	2115.02	2348.82
ACTR2	9272.33	11506.4	11471.1	10775.5	13342.7	12098.5	9242.05	12442.6
ACTR3	4521.59	5661.34	5332.35	6370.16	8335.28	6794.64	5256.46	7112.14
ACTR3-AS1	7.01504	1.93385	8.67049	5.18803	5.1998	3.58935	4.28866	1.34065
ACTR3B	784.905	733.895	669.073	868.625	774.77	742.995	618.996	682.39
ACTR3BP2	0	0	0	0	0	0	0	0
ACTR3BP5	0	0	0	0	0	2.3929	0	0
ACTR3C	900.264	759.035	742.772	512.874	471.102	455.847	531.793	619.38
ACTR5	843.364	705.854	615.605	892.342	646.855	556.349	869.882	753.445
ACTR6	724.888	787.076	695.084	681.856	800.769	703.512	609.704	694.456
ACTR8	1838.72	1584.79	1608.38	1678.7	1636.9	1542.22	2041.4	1821.94
ACTRT1	0	0	0	0	0	0	0	0
ACTRT2	322.692	305.548	270.23	205.298	210.072	185.45	132.234	241.317
ACTRT3	18.7068	22.2392	13.0057	23.7167	17.6793	17.9467	17.1546	14.7471
ACVR1	1475.5	1621.53	1593.93	1691.3	2077.84	1895.18	1413.11	1914.45
ACVR1B	7749.28	8321.35	8644.48	6433.16	7709.22	7388.08	7262.84	9344.32
ACVR1C	28148.3	49701.8	53377	33771.9	57640.8	58169	20639.2	39846.8
ACVR2A	660.194	643.004	725.431	580.319	605.257	634.118	601.126	666.303
ACVR2B	1959.54	2021.84	2465.31	2780.79	3020.04	3659.94	3694.68	3332.85
ACVR2B-AS1	49.1053	36.7431	40.4623	27.4225	20.7992	32.3041	42.8866	28.1536
ACVRL1	0	0	0	1.4823	3.11988	0	0	0
ACY1	20.2657	29.0077	7.22541	20.7521	8.31968	7.1787	22.8728	6.70325
ACY3	21.8246	31.9085	23.1213	49.6569	42.6383	41.8757	31.4501	28.1536
ACYP1	298.529	216.591	200.866	351.304	215.272	246.469	284.481	214.504
ACYP2	360.106	332.622	349.71	252.731	233.991	256.04	260.893	257.405
ADA	3.89725	1.93385	1.44508	0.741148	1.03996	0	1.42955	0
ADA2	3161.45	6049.08	6713.85	3649.41	6385.35	6872.41	2967.03	5841.21
ADAD1	0	0	0	0.741148	1.03996	0	0.714776	0
ADAD2	0	0	0	0.741148	0	0	0.714776	1.34065
ADAL	547.173	589.824	637.281	443.206	536.619	512.08	540.371	612.677
ADAM10	5530.19	5578.18	5976.86	5620.86	6641.18	6739.6	3478.1	4666.8
ADAM11	10.1328	5.80154	5.78033	13.3407	6.23976	11.9645	7.86253	5.3626
ADAM12	59.2381	95.7255	99.7107	27.4225	54.0779	63.4118	52.1786	87.1422
ADAM15	815.304	561.783	524.565	1032.42	620.856	540.795	804.838	509.447
ADAM17	586.146	548.246	491.328	500.275	486.701	500.116	509.635	437.052
ADAM18	0	0	0	0	0	0	0	0
ADAM19	1194.9	688.45	833.812	1368.16	663.494	740.602	1208.69	575.139
ADAM2	10.9123	0	0	7.41148	1.03996	1.19645	22.8728	1.34065
ADAM20	2.33835	2.90077	4.33525	1.4823	2.07992	0	2.8591	0
ADAM20P1	7.01504	3.8677	8.67049	14.0818	4.15984	5.98225	11.4364	2.6813
ADAM21	14.0301	6.76847	5.78033	5.18803	6.23976	5.98225	12.1512	12.0658
ADAM21P1	0	0	0	0	0	0	0.714776	0
ADAM22	697.607	467.024	560.692	531.403	391.025	532.42	492.481	316.393
ADAM23	254.88	116.031	115.607	310.541	106.076	126.824	260.178	96.5267
ADAM28	3.1178	0	1.44508	18.5287	23.9191	14.3574	5.00343	2.6813
ADAM29	0	0	0	0	0	2.3929	1.42955	0
ADAM30	0	0	0	0	0	0	0	0
ADAM32	7.79449	2.90077	2.89016	15.5641	0	2.3929	8.57731	0
ADAM33	3.89725	0	0	2.96459	1.03996	1.19645	2.8591	0
ADAM3A	0	0	0	0	0	0	0	0
ADAM3B	0	0	0	0	0	0	0	0
ADAM5	0	0	0	0	0	0	0	0
ADAM6	0	0	0	0	0	0	0	0
ADAM7	0	0	0	0	0	0	0.714776	0
ADAM8	378.033	233.029	317.918	411.337	170.553	279.969	606.13	262.767
ADAM9	2647.01	4035.94	4073.69	2459.13	4501.99	3882.48	1979.93	3454.85
ADAMDEC1	0	0	0	0	0	0	0	0
ADAMTS1	1.5589	0.966924	0	0	0	1.19645	1.42955	0
ADAMTS10	1.5589	0	0	0	0	0	2.14433	0
ADAMTS12	38.193	7.73539	14.4508	12.5995	2.07992	2.3929	11.4364	16.0878
ADAMTS13	861.291	1410.74	1645.95	1079.11	1672.26	2215.82	865.594	1414.38
ADAMTS14	3.1178	0	2.89016	0.741148	0	0	0	0
ADAMTS15	125.491	58.9824	46.2426	51.1392	21.8392	23.929	77.1958	29.4943
ADAMTS16	22.604	18.3716	11.5607	2.96459	11.4396	13.1609	7.86253	8.0439
ADAMTS17	31.9574	4.83462	5.78033	34.0928	6.23976	1.19645	27.8763	4.02195
ADAMTS18	12.4712	2.90077	5.78033	2.22344	2.07992	1.19645	16.4398	1.34065
ADAMTS19	4.6767	1.93385	1.44508	5.92918	1.03996	1.19645	1.42955	0
ADAMTS19-AS1	1.5589	0.966924	0	2.96459	0	0	0	0
ADAMTS2	1869.9	4265.1	3819.35	667.033	1514.18	1231.15	1386.67	3598.3
ADAMTS20	2.33835	1.93385	2.89016	2.22344	2.07992	4.7858	5.00343	4.02195
ADAMTS3	2.33835	0.966924	0	5.92918	1.03996	2.3929	5.71821	0
ADAMTS4	4.6767	2.90077	4.33525	3.70574	1.03996	2.3929	7.86253	9.38454
ADAMTS5	304.765	464.123	526.01	162.311	247.51	260.826	518.927	500.062
ADAMTS6	372.577	458.322	429.189	512.874	519.98	613.779	448.164	442.414
ADAMTS7	52.2231	18.3716	8.67049	106.725	17.6793	34.697	62.1855	14.7471
ADAMTS7P1	3.89725	0	1.44508	6.67033	0	1.19645	12.866	0
ADAMTS8	26.5013	16.4377	23.1213	5.92918	1.03996	4.7858	12.1512	10.7252
ADAMTS9	56.1203	15.4708	30.3467	63.7387	36.3986	62.2154	70.048	42.9008
ADAMTS9-AS1	0.779449	0.966924	0	0	2.07992	1.19645	2.14433	0
ADAMTS9-AS2	0	0	0	0	0	0	0	0
ADAMTSL1	2116.2	2631.97	3151.72	1482.3	3014.84	3077.27	1879.86	3389.16
ADAMTSL2	0.779449	0.966924	0	0	1.03996	0	0	0
ADAMTSL3	11.6917	1.93385	1.44508	8.15262	2.07992	3.58935	12.866	2.6813
ADAMTSL4	96.6517	146.006	137.283	54.8449	44.7183	86.1444	95.78	75.0764
ADAMTSL4-AS1	12.4712	12.57	15.8959	11.1172	10.3996	21.5361	12.1512	16.0878
ADAMTSL5	1.5589	1.93385	0	0	0	0	0.714776	0
ADAP1	7.01504	3.8677	4.33525	2.96459	5.1998	8.37515	9.29209	1.34065
ADAP2	203.436	414.81	303.467	214.933	499.181	437.9	232.302	445.096
ADAR	11927.1	15435	16397.3	11740.5	15608.8	16281.3	11758.8	16381.4
ADARB1	402.196	310.383	294.797	426.16	304.708	331.416	532.508	335.162
ADARB2	2251.05	2112.73	2447.97	1292.56	2307.67	2523.31	1383.81	2111.52
ADARB2-AS1	37.4136	14.5039	34.682	31.1282	16.6394	27.5183	27.1615	20.1097
ADAT1	868.306	1351.76	1559.24	711.502	1295.79	1350.79	912.769	1480.08
ADAT2	233.055	314.25	316.473	472.852	425.344	524.045	315.931	457.161
ADAT3	313.339	278.474	117.052	300.906	168.473	153.146	238.735	115.296
ADCK1	468.449	386.77	387.282	612.188	482.541	436.704	496.054	367.338
ADCK2	1035.89	1025.91	864.159	1164.34	959.883	1006.21	1243.71	907.62
ADCK5	787.244	695.218	738.437	596.624	565.738	570.706	671.175	654.237
ADCY1	8693.98	6955.08	7787.55	4790.04	2996.12	3383.56	6590.23	7629.63
ADCY10	1.5589	3.8677	1.44508	3.70574	1.03996	0	1.42955	1.34065
ADCY10P1	23.3835	12.57	40.4623	30.387	22.8791	29.9112	39.3127	33.5162
ADCY2	183.171	778.374	745.662	170.464	682.214	540.795	243.739	925.048
ADCY3	142.639	54.1477	75.1443	128.96	59.2777	74.1799	179.409	60.3292
ADCY4	7.79449	0.966924	2.89016	14.0818	7.27972	3.58935	37.8831	4.02195
ADCY5	27.2807	31.9085	34.682	18.5287	7.27972	19.1432	30.0206	13.4065
ADCY6	3326.69	3284.64	3747.1	3871.75	3908.17	4221.07	3726.84	3487.03
ADCY6-DT	10.9123	3.8677	5.78033	13.3407	3.11988	5.98225	12.1512	5.3626
ADCY7	306.324	141.171	157.514	177.875	83.1968	90.9302	255.175	93.8454
ADCY8	312.559	877	677.743	100.796	215.272	224.932	365.25	1057.77
ADCY9	2301.71	2450.19	2513	2218.25	2612.38	2523.31	2464.55	2823.41
ADCYAP1	35.0752	8.70231	13.0057	4.44689	3.11988	1.19645	35.024	14.7471
ADCYAP1R1	0	0	0	0.741148	0	0	0	0
ADD1	11543.6	7741.19	8212.4	12277.1	8409.11	8503.17	10159.8	7774.42
ADD2	53.0025	22.2392	13.0057	52.6215	39.5185	56.2331	37.8831	14.7471
ADD3	3145.08	2541.08	2513	3156.55	3456.83	3208.88	3398.04	3126.39
ADD3-AS1	3.89725	1.93385	4.33525	3.70574	3.11988	2.3929	2.14433	2.6813
ADGB	0.779449	0	0	0	0	0	0	0
ADGRA1	1731.16	912.776	656.067	1302.94	491.901	448.669	957.085	508.106
ADGRA1-AS1	58.4587	28.0408	27.4566	39.2808	14.5594	20.3396	22.8728	13.4065
ADGRA2	53.0025	125.7	82.3697	62.2564	92.5564	74.1799	70.048	75.0764
ADGRA3	1901.86	1088.76	1062.14	1545.29	787.249	766.924	1963.49	891.532
ADGRB1	1.5589	0	0	0.741148	0	1.19645	2.14433	0
ADGRB2	345.296	98.6262	137.283	233.461	84.2367	111.27	230.873	68.3731
ADGRB3	6.23559	0.966924	1.44508	12.5995	1.03996	1.19645	12.1512	0
ADGRD1	190.965	179.848	186.416	155.641	203.832	227.325	186.556	191.713
ADGRD1-AS1	55.3409	66.7177	67.9189	20.7521	32.2388	28.7148	42.1718	83.1203
ADGRE1	0.779449	0.966924	0	2.22344	0	1.19645	0	1.34065
ADGRE2	0	0	0	0.741148	0	2.3929	0.714776	0
ADGRE3	0	0.966924	4.33525	0	0	0	1.42955	0
ADGRE4P	0	0.966924	0	0	0	0	1.42955	0
ADGRE5	0.779449	1.93385	2.89016	1.4823	0	1.19645	0.714776	1.34065
ADGRF1	0.779449	0	0	0	0	0	0	0
ADGRF2	0	0.966924	1.44508	0	0	0	0	1.34065
ADGRF3	572.116	1298.58	1547.68	701.867	1846.97	2056.7	811.271	1757.59
ADGRF4	0	0	0	0	0	0	0	0
ADGRF5	2.33835	0	0	0	2.07992	1.19645	5.00343	0
ADGRF5-AS1	0.779449	0	0	0.741148	1.03996	0	0.714776	0
ADGRG1	406.873	263.97	355.49	245.32	91.5165	142.377	313.072	179.647
ADGRG2	126.271	61.8831	98.2656	62.2564	37.4385	32.3041	95.78	36.1975
ADGRG3	0	0.966924	1.44508	0	0	0	0	0
ADGRG4	310.221	119.899	131.502	732.254	945.323	786.067	121.512	148.812
ADGRG5	547.173	1389.47	1498.55	564.013	783.09	898.534	564.673	1144.91
ADGRG6	3.1178	0.966924	1.44508	0.741148	0	0	1.42955	0
ADGRG7	3.1178	11.6031	11.5607	9.63492	18.7193	16.7503	2.14433	12.0658
ADGRL1	4843.5	5093.75	5291.89	5194.7	4993.89	5629.29	4416.6	4503.24
ADGRL2	1306.36	927.28	1089.59	1271.07	999.401	1191.66	1092.18	903.598
ADGRL3	49.8848	158.576	245.664	66.7033	111.276	171.092	66.4742	116.636
ADGRL3-AS1	0	0	1.44508	0	0	0	0	0
ADGRL4	0	0	0	0.741148	0	0	0	0
ADGRV1	2831.74	2397	2882.94	2475.43	2391.91	3058.12	2779.05	2773.8
ADH1A	0.779449	1.93385	0	0	0	0	0.714776	0
ADH1B	1.5589	0	0	0	0	0	0.714776	1.34065
ADH1C	0	0	0	0	0	0	0	0
ADH4	0.779449	0	0	0	0	1.19645	0	0
ADH5	2446.69	2468.56	2156.06	2951.25	3649.22	2782.94	2125.74	2364.91
ADH6	119.256	192.418	203.757	422.454	827.808	754.96	261.608	471.909
ADH7	0	0	1.44508	0	0	0	0	0
ADHFE1	47.5464	204.988	216.762	47.4334	248.55	236.897	71.4776	308.349
ADI1	844.923	1233.79	1075.14	423.936	632.296	591.046	627.573	917.004
ADIG	0	0	0	0	0	0	0.714776	0
ADIPOQ	0	0	0	0	0	0	0	0
ADIPOQ-AS1	0	0	0	0	0	0	0	0
ADIPOR1	6806.93	9761.1	9511.53	4226.02	8014.97	7455.08	6309.33	9931.53
ADIPOR2	5663.48	2988.76	3134.38	7080.92	4496.79	3965.03	6631.69	3839.62
ADIRF	7.79449	11.6031	13.0057	3.70574	11.4396	13.1609	3.57388	1.34065
ADK	602.514	709.722	641.616	662.586	666.614	672.405	657.594	647.534
ADM	215.907	87.0231	119.942	371.315	128.955	151.949	208.715	108.593
ADM2	31.178	152.774	93.9303	59.2918	149.754	101.698	37.1683	83.1203
ADM5	83.4011	37.71	44.7975	117.842	46.7982	49.0544	142.955	42.9008
ADNP	6920.73	8205.32	8657.49	6976.42	7945.29	8204.05	7977.61	9009.16
ADNP-AS1	69.371	55.1147	70.809	39.2808	42.6383	46.6615	58.6116	58.9886
ADNP2	1441.2	930.181	1115.6	1874.36	1364.43	1385.49	1893.44	1304.45
ADO	1664.9	1695.98	1099.71	2041.86	1550.58	1383.1	1942.76	1341.99
ADORA1	106.005	11.6031	26.0115	103.761	18.7193	22.7325	57.8968	5.3626
ADORA2A	17.1479	19.3385	21.6762	15.5641	10.3996	11.9645	11.4364	22.791
ADORA2A-AS1	37.4136	40.6108	69.3639	22.2344	20.7992	23.929	43.6013	80.439
ADORA2B	10.9123	15.4708	8.67049	17.0464	18.7193	9.5716	17.1546	16.0878
ADORA3	0.779449	0	0	0	0	0	0	0
ADPGK	1098.24	1050.08	1066.47	871.59	1154.36	1005.02	1117.19	1115.42
ADPGK-AS1	6.23559	4.83462	5.78033	4.44689	2.07992	5.98225	9.29209	2.6813
ADPRH	38.9725	56.0816	37.5721	44.4689	44.7183	40.6793	42.8866	34.8569
ADPRHL1	113.02	247.533	276.011	76.3382	199.672	218.95	110.79	284.218
ADPRHL2	1386.64	1286.01	1093.93	1120.62	1068.04	943.999	1405.96	1394.28
ADPRM	167.582	175.013	145.953	149.712	218.392	138.788	137.237	152.834
ADRA1A	3.89725	0.966924	1.44508	0	4.15984	2.3929	4.28866	2.6813
ADRA1B	7.01504	0.966924	2.89016	6.67033	1.03996	3.58935	5.71821	0
ADRA1D	0.779449	0.966924	0	1.4823	0	1.19645	4.28866	0
ADRA2A	5228.55	10228.1	7050.56	6954.93	8469.43	8426.59	3854.79	8852.31
ADRA2B	3.89725	0	0	7.41148	1.03996	2.3929	1.42955	0
ADRA2C	0	0	0	0	0	0	0	0
ADRB1	1.5589	1.93385	0	0.741148	0	0	1.42955	0
ADRB2	20.2657	7.73539	5.78033	17.0464	11.4396	1.19645	45.7457	8.0439
ADRB3	0	0	0	0.741148	1.03996	0	0.714776	0
ADRM1	3194.96	3461.59	3625.71	3849.52	4457.27	3803.51	3235.79	4110.43
ADSL	2961.91	3631.77	3367.04	3956.99	4122.4	3614.47	3210.06	3877.16
ADSS1	115.358	82.1885	76.5893	101.537	82.1568	62.2154	132.234	56.3073
ADSS2	753.727	1297.61	1125.72	1216.22	1861.53	1715.71	708.343	1213.29
ADTRP	1.5589	0.966924	1.44508	0	1.03996	1.19645	0.714776	0
AEBP1	31.178	48.3462	41.9074	31.8693	34.3187	34.697	55.0377	49.604
AEBP2	2039.04	1619.6	1395.95	2019.63	1521.46	1487.19	1885.58	1384.89
AEN	3404.63	3613.39	2984.09	3539.72	4408.39	3231.61	3006.35	4142.61
AFAP1	2099.84	919.545	1141.61	2595.5	1000.44	1208.41	2419.52	961.245
AFAP1-AS1	22.604	2.90077	4.33525	18.5287	0	3.58935	17.1546	1.34065
AFAP1L1	11.6917	15.4708	18.7861	8.15262	4.15984	8.37515	5.71821	8.0439
AFAP1L2	67.0326	10.6362	33.2369	80.7851	19.7592	21.5361	89.347	25.4723
AFDN	11906.9	11116.7	11695	10047.7	10432.9	11311.2	11596.5	12153
AFDN-DT	237.732	185.649	190.751	241.614	147.674	183.057	233.017	182.328
AFF1	3436.59	3669.48	4134.38	3919.93	4337.67	4702.05	4240.77	4464.36
AFF1-AS1	45.2081	67.6847	70.809	44.4689	64.4775	65.8047	47.1752	63.0105
AFF2	283.72	61.8831	111.271	132.665	38.4785	46.6615	270.9	58.9886
AFF3	107.564	30.9416	41.9074	110.431	37.4385	44.2686	87.2027	32.1756
AFF4	6784.33	7543.94	7924.83	6573.98	6268.88	7270.82	6991.22	7618.91
AFG1L	185.509	171.146	235.548	203.074	250.63	245.272	176.55	210.482
AFG3L1P	680.459	1065.55	1008.67	768.57	926.604	1026.55	805.552	1179.77
AFG3L2	1939.27	1807.18	1721.09	2548.07	1989.44	1816.21	1927.04	1666.43
AFM	7.79449	12.57	8.67049	13.3407	20.7992	13.1609	10.7216	10.7252
AFMID	81.8422	43.5116	41.9074	159.347	79.0369	94.5195	107.216	50.9447
AFP	4.6767	3.8677	10.1156	10.3761	17.6793	4.7858	3.57388	5.3626
AFTPH	2401.48	3095.12	3115.6	2427.26	3328.91	3010.27	2364.48	3272.52
AGA	196.421	528.907	515.894	177.875	479.421	419.954	224.44	532.238
AGAP1	3054.66	2600.06	2959.53	2786.71	2664.38	3015.05	3189.33	2838.15
AGAP1-IT1	0.779449	1.93385	5.78033	4.44689	2.07992	5.98225	2.8591	0
AGAP10P	6.23559	2.90077	2.89016	7.41148	1.03996	8.37515	11.4364	10.7252
AGAP11	12.4712	7.73539	10.1156	4.44689	5.1998	9.5716	9.29209	2.6813
AGAP12P	204.216	189.517	196.531	236.426	115.436	202.2	261.608	209.141
AGAP2	6.23559	5.80154	4.33525	14.0818	2.07992	4.7858	5.71821	1.34065
AGAP2-AS1	6.23559	2.90077	4.33525	8.89377	1.03996	2.3929	6.43298	2.6813
AGAP3	4542.63	4914.87	4596.81	4595.86	5471.23	4989.19	4077.08	4523.35
AGAP4	342.178	276.54	271.675	371.315	224.631	285.951	383.835	325.778
AGAP5	7.79449	9.66924	5.78033	5.18803	6.23976	10.768	10.7216	10.7252
AGAP6	74.8271	57.0485	33.2369	91.1611	31.1988	56.2331	102.213	48.2634
AGAP7P	7.79449	6.76847	1.44508	6.67033	6.23976	3.58935	11.4364	8.0439
AGAP9	3.1178	0.966924	0	5.18803	0	0	7.86253	0
AGBL1	0	0.966924	0	0	0	0	0	0
AGBL1-AS1	0	0	0	0	0	0	0	0
AGBL2	34.2958	22.2392	36.1271	58.5507	42.6383	40.6793	60.7559	34.8569
AGBL3	113.02	101.527	106.936	105.984	128.955	113.663	107.931	113.955
AGBL4	59.2381	41.5777	43.3525	42.2454	51.998	40.6793	54.323	44.2414
AGBL4-AS1	0	0	0	0	0	0	0	0
AGBL4-IT1	0.779449	0.966924	1.44508	0	1.03996	1.19645	0.714776	0
AGBL5	1316.49	1034.61	1053.46	1124.32	1034.76	1045.7	1501.74	1236.08
AGBL5-AS1	3.1178	0	0	0	1.03996	0	2.8591	1.34065
AGER	229.938	100.56	99.7107	221.603	100.876	122.038	411.711	147.471
AGFG1	4620.58	6927.04	6929.17	4770.77	6780.54	6665.42	4866.19	7070.58
AGFG2	764.64	1004.63	1121.38	767.088	873.566	847.086	769.814	1165.02
AGGF1	1873.8	2097.26	1914.73	1369.64	1494.42	1373.52	1820.53	1785.74
AGK	905.72	828.654	856.934	1168.79	1116.92	1183.29	942.075	900.916
AGL	2137.25	2327.39	2354.04	2217.51	2230.71	2282.83	2080.71	2316.64
AGMAT	360.106	244.632	153.179	418.007	223.591	166.306	285.91	202.438
AGMO	0	0	0	0	0	0	0	0
AGO1	5546.56	4552.28	4723.97	4869.34	4603.9	5096.87	5129.23	4689.59
AGO2	4056.25	3934.41	4735.53	5253.99	4594.54	5592.2	4298.66	4639.99
AGO3	2302.49	2100.16	2328.03	1739.47	1384.19	1909.53	2107.87	2000.25
AGO4	634.472	585.956	602.599	534.367	525.18	634.118	773.387	705.181
AGPAT1	5148.26	3455.79	3885.83	5938.82	5073.96	4867.16	5219.29	4008.54
AGPAT2	2582.32	8296.21	6858.36	2475.43	5596.02	3984.18	1691.16	6483.38
AGPAT3	2562.05	2076.95	2095.37	3438.18	3063.72	2633.39	2723.3	2276.42
AGPAT4	1494.2	811.249	1054.91	1120.62	757.091	1081.59	1273.73	870.081
AGPAT4-IT1	81.0627	25.14	34.682	86.7143	22.8791	61.0189	109.361	48.2634
AGPAT5	1264.27	1655.37	1514.45	1657.95	2069.52	1846.12	1370.94	1799.15
AGPS	2927.61	2904.64	2469.65	2808.21	2703.9	2485.03	2536.02	2551.26
AGR2	1.5589	4.83462	2.89016	14.823	9.35964	4.7858	20.7285	10.7252
AGR3	0.779449	0	4.33525	0.741148	2.07992	0	0	2.6813
AGRN	3475.56	4086.22	3645.94	4072.61	3206.2	3196.91	3849.07	3937.49
AGRP	2.33835	4.83462	4.33525	1.4823	3.11988	2.3929	0	4.02195
AGT	5.45614	2.90077	1.44508	2.22344	8.31968	7.1787	2.14433	2.6813
AGTPBP1	1626.71	1318.88	1346.82	1654.98	1616.1	1610.42	1442.42	1352.72
AGTR1	0	0	1.44508	0	0	0	2.14433	1.34065
AGTR2	0	0	0	0	0	0	0	0
AGTRAP	76.386	182.749	173.41	131.924	304.708	203.396	104.357	225.229
AGXT	35.8547	69.6185	63.5836	51.8803	150.794	118.448	29.3058	64.3512
AGXT2	0	0	0	0.741148	1.03996	0	0.714776	0
AHCTF1	1437.3	2309.98	2160.4	1379.28	1938.48	2033.96	1351.64	2090.07
AHCTF1P1	111.461	194.352	192.196	114.878	163.274	178.271	130.804	211.823
AHCY	13657.5	13337.7	13488.4	14193	20748.2	17726.6	13108.3	14025.9
AHCYL1	7722.78	8957.58	9219.62	7270.66	8492.31	8426.59	6747.48	7621.59
AHCYL2	2122.44	2164.94	2223.98	1675.73	2076.8	1896.37	1902.73	2036.45
AHDC1	5655.68	6655.34	7099.69	4199.34	5137.4	5808.76	5245.03	6809.16
AHI1	1381.96	1767.54	1780.34	1406.7	1695.13	1722.89	1159.37	1517.61
AHNAK	37.4136	4.83462	14.4508	24.4579	7.27972	11.9645	48.6048	9.38454
AHNAK2	116.138	152.774	140.173	180.099	169.513	211.772	137.237	144.79
AHR	347.634	454.454	387.282	463.958	410.784	398.418	248.027	323.096
AHRR	1282.19	2044.08	1693.64	410.596	530.379	492.937	483.903	1170.39
AHSA1	2338.35	2090.49	2026.01	2782.27	2531.26	2200.27	2429.52	2025.72
AHSA2P	1334.42	1354.66	1400.28	1364.45	1257.31	1520.69	1735.48	1496.16
AHSG	3.89725	0.966924	0	7.41148	2.07992	1.19645	1.42955	0
AHSP	0	0	0	0	0	0	0	0
AICDA	2.33835	0	0	0.741148	2.07992	0	2.8591	0
AIDA	667.988	944.685	968.205	721.878	1003.56	843.497	693.333	1013.53
AIF1	124.712	71.5524	98.2656	145.265	173.673	148.36	175.835	160.878
AIF1L	74.0477	31.9085	26.0115	19.2698	12.4795	14.3574	102.213	24.1317
AIFM1	2986.07	2981.99	3151.72	3547.87	3636.74	3351.25	2746.88	3232.31
AIFM2	171.479	142.138	154.624	209.745	220.471	196.218	136.522	194.394
AIFM3	101.328	29.9746	60.6934	121.548	39.5185	55.0367	235.161	54.9666
AIG1	1235.43	2022.8	2072.25	1334.07	2551.02	2151.22	1022.84	1867.52
AIM2	0	0	0	0.741148	0	0	0	0
AIMP1	1054.59	1513.24	1315.02	1362.97	1833.45	1505.13	1140.78	1508.23
AIMP2	380.371	340.357	354.045	518.803	406.624	369.703	371.683	309.69
AIP	1451.33	1958.99	2026.01	1756.52	2945.17	2628.6	1423.12	2159.79
AIPL1	0.779449	0	1.44508	0	0	1.19645	0.714776	0
AIRE	3.1178	1.93385	0	2.96459	0	2.3929	3.57388	1.34065
AIRN	0	0.966924	0	1.4823	1.03996	0	1.42955	0
AJAP1	0	16.4377	7.22541	0	3.11988	3.58935	0	4.02195
AJM1	1033.55	1796.54	949.419	973.868	738.371	1105.52	1061.44	723.951
AJUBA	0.779449	0.966924	1.44508	1.4823	1.03996	4.7858	3.57388	5.3626
AK1	1081.1	2168.81	2086.7	1231.05	2825.57	2217.02	1193.68	2560.64
AK2	3931.54	4011.77	4034.67	4626.98	4446.87	4219.88	3251.52	3642.54
AK3	1573.71	1314.05	1017.34	1640.16	1445.54	1238.33	1341.63	1087.27
AK4	64.6943	22.2392	21.6762	31.8693	31.1988	28.7148	43.6013	18.7691
AK5	20.2657	13.5369	18.7861	5.18803	6.23976	10.768	25.7319	10.7252
AK6	417.785	624.633	442.195	456.547	677.014	489.348	402.419	690.434
AK7	419.344	326.82	290.461	416.525	436.783	382.864	312.357	282.877
AK8	16.3684	10.6362	15.8959	12.5995	19.7592	16.7503	13.5807	12.0658
AK9	771.655	1164.18	1241.33	689.267	1139.8	1061.25	752.659	1104.69
AKAIN1	37.4136	56.0816	62.1385	55.5861	98.7962	87.3408	48.6048	79.0983
AKAP1	1991.49	2184.28	2067.91	2977.19	3079.32	2780.55	2003.52	2254.97
AKAP10	1158.26	1169.98	1238.44	1383.72	1630.66	1476.42	1289.46	1328.58
AKAP11	5428.86	6466.79	7463.85	5570.46	7364.99	7735.05	4686.79	6876.19
AKAP12	196.421	604.327	576.588	245.32	782.05	855.461	211.574	585.864
AKAP13	3650.16	2520.77	3099.7	2323.5	2002.96	2397.68	2439.53	2205.37
AKAP14	0	0	0	0	0	0	0.714776	0
AKAP17A	199.539	190.484	119.942	197.886	139.355	142.377	441.731	166.241
AKAP3	85.7394	33.8423	24.5664	83.0085	19.7592	26.3219	117.938	28.1536
AKAP4	0	0	0	2.96459	0	0	2.8591	0
AKAP5	133.286	111.196	98.2656	115.619	142.474	129.217	130.804	109.933
AKAP6	165.243	163.41	180.635	174.911	174.713	192.628	163.684	183.669
AKAP7	11.6917	28.0408	23.1213	20.7521	27.039	31.1077	20.0137	24.1317
AKAP8	1320.39	1521.94	1593.93	1474.14	1605.7	1556.58	1478.87	1674.47
AKAP8L	7534.16	5623.63	5492.76	5423.72	3795.85	4033.23	6351.5	4475.09
AKAP9	6248.07	7158.14	7995.64	5989.21	6758.7	8304.56	7412.23	8194.05
AKIP1	695.269	648.806	706.645	818.227	941.164	820.764	682.611	847.29
AKIRIN1	6087.5	7224.86	6567.9	6247.87	7113.32	6941.8	5145.67	5674.97
AKIRIN2	1389.76	1023.97	697.975	1390.39	730.052	830.336	1501.74	740.038
AKNA	219.805	204.988	234.103	342.41	241.271	326.631	216.577	234.614
AKNAD1	0	0	0	0	0	0	0.714776	0
AKR1A1	3177.04	3091.26	3005.77	3275.87	3281.07	2816.44	2626.09	2717.5
AKR1B1	2526.97	1768.5	1946.53	2728.91	2396.07	2154.81	2711.14	1807.2
AKR1B10	0	0	0	1.4823	0	0	0	0
AKR1B15	0	0	0	0	0	0	0	0
AKR1C1	1382.74	1332.42	1434.97	1599.4	1265.63	1073.22	1005.69	1083.24
AKR1C2	21.8246	24.1731	26.0115	30.387	22.8791	26.3219	25.7319	26.813
AKR1C3	1092.79	2426.01	2969.64	1411.14	4032.96	3785.57	1313.76	2008.29
AKR1C4	943.913	866.364	810.691	602.553	973.402	824.354	756.233	1048.39
AKR1C6P	0.779449	1.93385	1.44508	6.67033	2.07992	1.19645	6.43298	1.34065
AKR1C8P	0	0	0	0.741148	0	0	0	0
AKR1D1	0	0	0	0	1.03996	1.19645	1.42955	0
AKR1E2	97.4312	64.7839	72.2541	129.701	70.7173	56.2331	128.66	67.0325
AKR7A2	1767.79	1795.58	1670.51	1822.48	1923.93	1774.33	1705.46	1468.01
AKR7A2P1	1.5589	1.93385	0	2.96459	1.03996	3.58935	3.57388	0
AKR7A3	69.371	35.7762	28.9016	65.221	22.8791	37.0899	69.3333	40.2195
AKR7L	77.1655	49.3131	24.5664	60.033	16.6394	23.929	93.6356	32.1756
AKT1	14041.8	20798.5	19660.3	13066.4	17494.2	15406.7	9631.6	16373.3
AKT1S1	5274.53	4043.68	3414.73	5297.72	3783.37	3235.2	5310.07	3473.62
AKT2	5541.1	3919.91	3865.59	4389.08	3193.72	3396.72	4907.65	3828.89
AKT3	1899.52	3668.51	3829.47	449.877	1018.12	1098.34	1867.71	3881.18
AKTIP	533.143	657.508	643.062	311.282	401.424	397.221	611.133	737.357
ALAD	2625.19	4120.06	4302.01	2568.08	4796.29	4773.83	2408.79	4350.41
ALAS1	2336.01	2936.55	2854.04	2445.05	2859.89	2562.79	1738.33	2663.87
ALAS2	2.33835	0	0	2.22344	0	1.19645	1.42955	2.6813
ALB	5.45614	5.80154	4.33525	8.89377	7.27972	8.37515	4.28866	0
ALCAM	3028.16	5406.07	5138.71	3822.84	9659.15	8780.74	2420.95	5220.49
ALDH16A1	1264.27	813.183	862.714	1513.42	817.408	860.247	1716.18	898.235
ALDH18A1	2741.32	3212.12	3547.68	3039.45	2850.53	3089.23	2843.38	3394.52
ALDH1A1	10712.8	16537.3	17270.2	6836.35	10893.6	8798.69	9956.83	14035.3
ALDH1A2	0	0.966924	1.44508	0.741148	2.07992	0	0.714776	1.34065
ALDH1A3	9.35339	0.966924	1.44508	11.1172	2.07992	0	7.14776	0
ALDH1B1	680.459	628.501	637.281	1052.43	706.133	606.6	564.673	465.205
ALDH1L1	9.35339	0	0	2.22344	0	0	0	0
ALDH1L1-AS1	0	0	0	0.741148	0	0	0	0
ALDH1L1-AS2	0	0	0	0	0	0	0.714776	0
ALDH1L2	12.4712	12.57	11.5607	7.41148	9.35964	10.768	12.1512	9.38454
ALDH2	972.753	759.035	791.905	845.649	539.739	608.993	1004.26	583.182
ALDH3A1	3.1178	0.966924	0	4.44689	1.03996	1.19645	8.57731	0
ALDH3A2	1858.99	1248.3	1371.38	2330.17	1635.86	1544.62	1895.59	1363.44
ALDH3B1	30.3985	21.2723	13.0057	33.3516	14.5594	19.1432	36.4536	18.7691
ALDH3B2	0	0	0	0	0	0	0	0
ALDH4A1	1573.71	1025.91	1104.04	949.41	820.528	771.71	1264.44	1187.82
ALDH5A1	2609.6	792.878	786.125	3596.05	1264.59	1110.31	3927.69	801.708
ALDH6A1	424.02	643.004	731.212	270.519	500.221	575.492	446.02	741.379
ALDH7A1	2211.3	2459.85	2955.19	2141.92	2427.27	2940.87	2383.78	2653.14
ALDH8A1	2.33835	0	1.44508	1.4823	1.03996	2.3929	2.14433	4.02195
ALDH9A1	2723.4	4209.99	4638.71	2585.12	4616.38	4483.1	2652.53	4949.68
ALDOA	246.306	195.319	267.34	314.988	270.39	242.879	242.309	241.317
ALDOB	1.5589	6.76847	7.22541	3.70574	3.11988	4.7858	4.28866	1.34065
ALDOC	730.344	709.722	715.316	626.27	771.65	675.994	537.511	564.413
ALG1	1081.88	1707.59	1726.87	1203.62	2181.84	1812.62	1087.17	2067.28
ALG10	257.998	207.889	215.317	298.682	207.992	234.504	291.629	225.229
ALG10B	970.414	988.196	1137.28	888.636	867.326	1075.61	872.741	823.159
ALG11	441.948	525.04	618.495	318.693	531.419	463.026	452.453	576.479
ALG12	1843.4	2165.91	2274.56	1850.65	2492.78	2325.9	1795.52	2537.85
ALG13	1038.23	1190.28	1277.45	1245.87	1559.94	1605.64	1053.58	1327.24
ALG14	215.907	283.309	225.433	312.023	419.104	333.809	253.745	302.987
ALG14-AS1	1.5589	0	0	2.22344	0	0	0	1.34065
ALG1L	0	2.90077	4.33525	0.741148	2.07992	4.7858	1.42955	1.34065
ALG1L2	0	0	1.44508	2.22344	0	1.19645	0.714776	0
ALG1L9P	32.7369	27.0739	31.7918	29.6459	21.8392	15.5538	30.7354	17.4284
ALG2	3402.3	6002.66	5391.6	3146.91	5999.53	5848.24	3633.92	5994.04
ALG3	756.066	1626.37	1439.3	1070.22	1754.41	1541.03	780.535	1442.54
ALG5	917.412	1428.15	1335.26	691.491	1081.56	958.356	1023.56	1575.26
ALG6	506.642	570.485	570.807	459.511	556.378	433.115	596.838	548.326
ALG8	645.384	872.165	819.362	855.284	993.162	759.745	760.521	816.455
ALG9	351.532	526.007	546.241	277.189	447.183	498.919	430.295	584.523
ALK	180.053	86.0562	109.826	268.295	668.694	573.099	182.268	186.35
ALKAL1	18.7068	9.66924	5.78033	7.41148	4.15984	3.58935	5.00343	4.02195
ALKAL2	14.0301	3.8677	0	5.92918	0	1.19645	8.57731	1.34065
ALKBH1	568.998	584.022	560.692	629.234	739.411	647.279	538.941	592.567
ALKBH2	486.376	264.937	326.589	515.839	270.39	281.166	534.652	337.844
ALKBH3	396.74	557.915	515.894	461.735	591.737	594.635	406.707	533.578
ALKBH3-AS1	14.0301	10.6362	15.8959	14.0818	11.4396	21.5361	11.4364	14.7471
ALKBH4	547.173	617.864	608.38	490.64	666.614	595.832	533.223	639.49
ALKBH5	5997.08	6765.57	5702.29	5252.51	5404.67	4769.05	5438.73	5506.05
ALKBH6	497.289	465.09	391.617	629.975	406.624	394.828	492.481	363.316
ALKBH7	796.597	1046.21	744.217	903.459	1083.64	957.16	746.941	781.598
ALKBH8	275.925	538.577	524.565	396.514	735.252	569.51	266.611	502.743
ALLC	2.33835	0.966924	0	0	3.11988	1.19645	2.14433	1.34065
ALMS1	1183.2	784.175	838.148	1056.14	721.732	796.835	974.239	717.247
ALMS1-IT1	2.33835	4.83462	4.33525	9.63492	5.1998	8.37515	5.00343	5.3626
ALMS1P1	18.7068	1.93385	10.1156	9.63492	1.03996	5.98225	20.0137	4.02195
ALOX12	122.374	177.914	176.3	148.971	134.155	165.11	163.684	193.053
ALOX12-AS1	37.4136	75.4201	63.5836	42.9866	66.5574	72.9834	47.1752	87.1422
ALOX12B	85.7394	64.7839	69.3639	123.03	92.5564	137.592	76.481	42.9008
ALOX12P2	1.5589	1.93385	1.44508	0	1.03996	0	2.8591	9.38454
ALOX15	2.33835	2.90077	2.89016	3.70574	0	0	2.14433	0
ALOX15B	0.779449	0.966924	0	0.741148	2.07992	1.19645	0.714776	0
ALOX15P1	35.8547	39.6439	39.0172	17.0464	27.039	28.7148	43.6013	41.5601
ALOX5	645.384	1518.07	1502.89	390.585	1123.16	1115.09	529.649	1481.42
ALOX5AP	9.35339	3.8677	8.67049	7.41148	5.1998	2.3929	7.14776	4.02195
ALOXE3	0.779449	0	0	0.741148	0	1.19645	2.14433	1.34065
ALPG	113.02	64.7839	47.6877	68.9267	27.039	23.929	30.7354	22.791
ALPI	0.779449	0.966924	1.44508	2.96459	4.15984	1.19645	0.714776	1.34065
ALPK1	0.779449	0.966924	2.89016	3.70574	0	2.3929	7.14776	1.34065
ALPK2	0.779449	0	0	0	0	1.19645	0	0
ALPK3	735.8	721.325	800.575	489.157	324.467	350.56	353.814	363.316
ALPL	4.6767	2.90077	1.44508	17.0464	5.1998	4.7858	14.2955	4.02195
ALPP	21.8246	8.70231	13.0057	13.3407	8.31968	7.1787	8.57731	9.38454
ALS2	3039.07	4301.84	3934.96	2992.01	4098.48	3583.37	2710.43	4332.98
ALS2CL	4.6767	10.6362	8.67049	5.92918	9.35964	7.1787	3.57388	5.3626
ALX1	0	0	1.44508	0	0	0	0.714776	1.34065
ALX3	262.674	241.731	286.126	150.453	150.794	168.699	286.625	277.514
ALX4	0.779449	1.93385	2.89016	1.4823	0	1.19645	1.42955	1.34065
ALYREF	1299.34	1361.43	1226.87	1371.86	1284.35	1133.04	1296.6	1312.5
AMACR	265.792	605.294	432.08	130.442	140.395	221.343	215.148	239.976
AMBN	0	0.966924	0	1.4823	2.07992	1.19645	1.42955	2.6813
AMBP	233.835	74.4531	109.826	200.11	110.236	156.735	291.629	91.1641
AMBRA1	1518.37	1362.4	1369.94	1517.87	1638.98	1645.12	1513.18	1492.14
AMD1	3162.23	2708.35	2427.74	2642.19	1989.44	1911.93	2635.38	2327.37
AMDHD1	196.421	117.965	104.046	167.499	109.196	131.609	195.134	79.0983
AMDHD2	1228.41	2537.21	1861.27	1544.55	3548.34	2707.57	1228.7	1935.9
AMELX	0	0	0	0	0	0	0	0
AMELY	0	0	0	0.741148	0	0	0	0
AMER1	724.888	432.215	468.207	794.51	446.143	486.955	596.838	493.359
AMER2	101.328	26.1069	30.3467	62.2564	10.3996	19.1432	56.4673	9.38454
AMER3	3145.86	2911.41	2950.86	2914.19	3219.72	2797.3	3041.37	3352.96
AMFR	2076.45	1899.04	1984.1	1998.13	1915.61	1984.91	1731.9	1796.47
AMH	912.735	363.563	317.918	778.205	126.875	275.183	1205.83	250.701
AMHR2	0.779449	0	0	0.741148	0	0	0.714776	0
AMIGO1	931.442	821.885	854.044	623.305	665.574	634.118	1204.4	855.334
AMIGO2	1233.09	682.648	541.906	882.707	508.54	392.435	1545.35	702.5
AMIGO3	827.775	597.559	658.957	664.068	512.7	614.975	809.841	695.797
AMMECR1	870.645	1009.47	1021.67	697.42	867.326	783.674	662.597	892.872
AMMECR1L	1504.34	1471.66	1459.53	1622.37	1492.34	1465.65	1503.89	1447.9
AMN	10637.1	19913.8	11482.6	10573.2	12663.6	12173.9	7860.39	11607.3
AMN1	314.118	474.76	408.958	463.958	720.692	537.206	300.206	520.172
AMOT	699.166	197.252	257.225	559.566	225.671	251.254	671.889	235.954
AMOTL1	496.509	232.062	284.681	328.328	524.14	516.866	538.941	351.25
AMOTL2	3.89725	2.90077	0	0.741148	1.03996	0	1.42955	0
AMPD1	0	0	0	0	0	0	0.714776	0
AMPD2	8563.03	11755.9	12569.3	10447.2	14118.5	13614.4	7532.31	12072.5
AMPD3	965.738	870.231	1002.89	909.388	732.132	751.37	433.869	420.964
AMPH	55.3409	19.3385	39.0172	130.442	55.1179	88.5373	45.0309	16.0878
AMT	95.0928	142.138	163.294	121.548	141.435	185.45	120.082	138.087
AMTN	0	0	0	0	0	0	0	0
AMY1A	0	0	0	0	0	0	0	0
AMY1B	0	0	0	0	0	0	0	0
AMY1C	0	0	0	0	0	0	0	0
AMY2A	0	0	0	0	0	0	0.714776	0
AMY2B	141.08	74.4531	79.4795	145.265	62.3976	100.502	185.842	83.1203
AMZ1	20.2657	17.4046	21.6762	11.8584	13.5195	15.5538	18.5842	17.4284
AMZ2	1282.19	1580.92	1523.12	1280.7	1507.94	1318.49	1389.52	1584.65
AMZ2P1	270.469	296.846	303.467	197.886	253.75	252.451	310.927	276.174
ANAPC1	1724.14	1378.83	1434.97	2324.24	1694.09	1611.62	1749.77	1352.72
ANAPC10	216.687	232.062	251.444	144.524	202.792	129.217	137.952	193.053
ANAPC11	1763.11	2196.85	2135.83	1785.42	2261.91	1842.53	1611.1	2330.05
ANAPC13	1438.86	2211.35	1949.42	1578.64	2997.16	2328.29	1360.22	2494.95
ANAPC15	101.328	131.502	121.387	124.513	157.034	189.039	126.515	135.406
ANAPC16	2297.82	3232.43	3169.06	1781.72	3137.56	2858.32	1461.72	2736.27
ANAPC1P1	0.779449	0	0	2.96459	2.07992	5.98225	3.57388	5.3626
ANAPC2	2117.76	2935.58	3069.35	1967.75	2825.57	2629.8	2211.52	2929.32
ANAPC4	646.163	347.126	346.82	701.126	362.946	354.149	694.047	386.107
ANAPC5	4905.07	4749.53	5030.33	5207.3	5422.35	5172.25	5138.52	5733.96
ANAPC7	2549.58	2357.36	2417.62	2896.4	2671.66	2585.53	2573.19	2389.04
ANG	74.0477	216.591	169.075	105.984	270.39	184.253	103.642	254.723
ANGEL1	2725.73	2838.89	3141.61	1878.81	1995.68	2098.57	2733.3	3114.33
ANGEL2	1351.56	1567.38	1738.43	1888.44	2271.27	2361.79	1385.24	1537.72
ANGPT1	0.779449	1.93385	0	0	0	0	0	0
ANGPT2	77.9449	3.8677	4.33525	41.5043	3.11988	3.58935	79.3401	1.34065
ANGPT4	1.5589	2.90077	0	1.4823	0	0	2.14433	0
ANGPTL1	6.23559	3.8677	1.44508	5.92918	0	3.58935	5.71821	6.70325
ANGPTL2	2.33835	0.966924	8.67049	2.22344	3.11988	3.58935	2.8591	5.3626
ANGPTL3	59.2381	99.5932	186.416	63.7387	313.028	338.595	85.7731	233.273
ANGPTL4	6.23559	7.73539	11.5607	4.44689	11.4396	14.3574	9.29209	10.7252
ANGPTL5	0.779449	0	0	2.96459	0	0	3.57388	0
ANGPTL6	0.779449	0	0	0	0	0	0.714776	0
ANGPTL7	1.5589	0	0	0.741148	0	1.19645	1.42955	0
ANGPTL8	5.45614	13.5369	15.8959	10.3761	12.4795	17.9467	9.29209	5.3626
ANHX	0	0	0	0	0	0	0	0
ANK1	1430.29	1205.75	995.662	1355.56	890.206	833.925	1178.67	1033.64
ANK2	2178.56	9203.18	9812.11	4847.85	14537.6	14978.4	2947.74	11081.8
ANK3	199.539	541.477	682.079	413.56	900.605	1002.62	174.405	463.865
ANKAR	30.3985	30.9416	41.9074	44.4689	29.1189	45.4651	44.3161	49.604
ANKDD1A	327.369	184.682	206.647	267.554	132.075	201.004	363.106	206.46
ANKDD1B	2.33835	3.8677	2.89016	14.823	5.1998	3.58935	11.4364	5.3626
ANKEF1	592.381	683.615	748.553	567.719	622.936	589.85	578.968	659.599
ANKFN1	1.5589	39.6439	56.3582	7.41148	27.039	25.1254	5.00343	17.4284
ANKFY1	4441.3	4122.96	4643.05	4303.84	4558.14	4868.35	4500.23	4837.06
ANKH	4857.53	3162.81	3151.72	4041.48	3634.66	3457.74	3353.73	2730.9
ANKHD1	197.98	201.12	252.889	215.674	231.911	257.237	207.285	213.163
ANKHD1-EIF4EBP3	5.45614	17.4046	23.1213	9.63492	9.35964	8.37515	15.0103	18.7691
ANKIB1	3244.85	2845.66	2946.52	2660.72	2711.17	2636.97	2989.91	2859.6
ANKK1	2.33835	0.966924	2.89016	0.741148	0	1.19645	5.00343	4.02195
ANKLE1	67.0326	35.7762	31.7918	81.5262	13.5195	33.5006	90.7765	46.9227
ANKLE2	3761.62	3207.29	3238.43	3574.55	3009.64	3004.28	3921.98	3446.81
ANKMY1	968.076	825.753	930.633	951.633	787.249	965.535	900.618	837.906
ANKMY2	329.707	476.693	479.767	363.903	585.497	540.795	318.79	433.03
ANKRA2	749.051	791.911	874.275	569.942	837.168	740.602	730.501	879.466
ANKRD1	0.779449	0	1.44508	0.741148	2.07992	2.3929	2.14433	1.34065
ANKRD10	2238.58	1815.88	2127.16	2019.63	1541.22	2081.82	2542.46	1933.22
ANKRD11	6362.64	10278.4	10664.7	8194.87	11427.1	13446.9	6598.81	10380.6
ANKRD12	2586.21	4325.05	3644.5	2688.88	4340.79	3813.08	3056.38	4391.97
ANKRD13A	1964.21	1602.19	1455.2	1612.74	1415.39	1276.61	2040.69	1707.99
ANKRD13B	4380.5	3335.89	2923.4	5511.17	4046.48	4072.71	4357.27	2982.94
ANKRD13C	1391.32	2024.74	2014.44	1540.1	2544.78	2161.98	1298.75	2183.92
ANKRD13D	1762.33	1895.17	1738.43	1825.45	1870.89	1663.06	1809.81	1775.02
ANKRD16	219.025	208.856	177.745	211.227	165.354	145.967	209.429	116.636
ANKRD17	8446.11	9375.29	9354.02	5706.09	6994.77	7158.36	7480.84	9143.23
ANKRD18A	63.1354	35.7762	33.2369	68.1856	44.7183	50.2509	69.3333	45.5821
ANKRD18B	147.316	26.1069	17.341	209.745	36.3986	27.5183	117.223	10.7252
ANKRD18CP	27.2807	18.3716	20.2311	22.2344	24.959	19.1432	35.024	32.1756
ANKRD18DP	0	0	0	0	0	0	0	0
ANKRD19P	67.8121	123.766	141.618	78.5616	158.074	166.306	43.6013	124.68
ANKRD2	25.7218	1.93385	15.8959	27.4225	8.31968	9.5716	35.7388	10.7252
ANKRD20A1	0	0	0	0	0	0	0	0
ANKRD20A11P	14.8095	3.8677	10.1156	19.2698	7.27972	8.37515	17.8694	5.3626
ANKRD20A12P	59.2381	83.1555	73.6992	74.1148	77.997	92.1266	82.914	112.615
ANKRD20A19P	0.779449	0	0	0	0	0	0.714776	0
ANKRD20A2	0	0	0	0	0	0	0	0
ANKRD20A3	2.33835	0.966924	0	5.18803	1.03996	2.3929	1.42955	0
ANKRD20A4	3.1178	0.966924	1.44508	0.741148	1.03996	1.19645	1.42955	1.34065
ANKRD20A4-ANKRD20A20P	6.23559	2.90077	2.89016	5.18803	0	1.19645	3.57388	0
ANKRD20A5P	62.3559	39.6439	34.682	89.6789	28.0789	31.1077	79.3401	24.1317
ANKRD20A8P	2.33835	1.93385	1.44508	0.741148	2.07992	1.19645	0.714776	1.34065
ANKRD20A9P	3.1178	1.93385	0	1.4823	1.03996	2.3929	2.8591	0
ANKRD22	0	0	0	2.96459	0	0	0.714776	0
ANKRD23	541.717	495.065	473.987	615.894	445.103	544.384	652.59	525.534
ANKRD24	230.717	284.276	234.103	183.063	167.434	192.628	322.364	229.251
ANKRD26	882.337	1070.38	966.76	757.453	788.289	859.051	1028.56	982.696
ANKRD26P1	0	0	0	0	1.03996	0	0.714776	2.6813
ANKRD26P3	0	0.966924	0	0	0	0	0	0
ANKRD27	1883.15	1808.15	1637.28	1910.68	2226.55	1977.73	2097.15	2452.05
ANKRD28	1767.79	1550.95	1695.08	1696.49	1542.26	1641.53	1628.97	1714.69
ANKRD29	45.2081	31.9085	37.5721	29.6459	25.999	25.1254	32.1649	28.1536
ANKRD30A	0	0	0	0	0	0	0	1.34065
ANKRD30B	21.8246	23.2062	23.1213	23.7167	17.6793	29.9112	12.866	13.4065
ANKRD30BL	3.89725	0	0	2.22344	0	0	3.57388	1.34065
ANKRD30BP2	0	0	0	0	0	0	0	0
ANKRD30BP3	0	1.93385	0	0	0	0	0	0
ANKRD31	24.1629	27.0739	23.1213	13.3407	15.5994	22.7325	24.3024	13.4065
ANKRD33	197.201	445.752	362.716	205.298	227.751	208.182	99.3538	290.921
ANKRD33B	15.589	5.80154	7.22541	12.5995	3.11988	5.98225	12.866	0
ANKRD34A	45.9875	85.0893	86.7049	42.2454	62.3976	61.0189	62.9003	79.0983
ANKRD34B	17.9273	2.90077	2.89016	8.15262	5.1998	3.58935	21.4433	16.0878
ANKRD34C	0	0	0	7.41148	0	0	0.714776	0
ANKRD34C-AS1	0	0	0	0	0	0	0	0
ANKRD35	2.33835	0.966924	2.89016	5.18803	2.07992	2.3929	9.29209	1.34065
ANKRD36	437.271	267.838	322.253	427.642	210.072	349.363	501.058	227.91
ANKRD36B	309.441	191.451	212.427	285.342	168.473	230.915	354.529	176.966
ANKRD36BP1	0	0	0	0	0	0	0	0
ANKRD36BP2	272.807	147.939	184.971	267.554	139.355	179.467	303.065	152.834
ANKRD36C	508.98	237.863	248.554	730.771	179.913	346.97	559.669	203.779
ANKRD37	19.4862	24.1731	14.4508	8.89377	21.8392	28.7148	18.5842	13.4065
ANKRD39	391.284	539.544	494.218	518.062	745.651	643.69	347.381	561.732
ANKRD40	1017.96	1107.13	1192.19	1079.11	1239.63	1232.34	1057.87	1240.1
ANKRD40CL	0	0	0	3.70574	3.11988	1.19645	2.14433	0
ANKRD42	647.722	546.312	640.171	746.336	708.213	762.138	634.721	634.127
ANKRD44	234.614	173.079	189.306	386.138	259.99	299.112	318.79	246.679
ANKRD44-AS1	0	0	0	1.4823	0	0	0	0
ANKRD44-IT1	0.779449	0.966924	0	0.741148	0	1.19645	2.8591	0
ANKRD45	38.193	90.8908	137.283	51.8803	109.196	111.27	84.3435	140.768
ANKRD46	1305.58	1314.05	1317.91	1039.83	1321.79	1089.97	799.834	975.993
ANKRD49	295.411	626.567	608.38	303.129	710.292	570.706	307.354	624.743
ANKRD50	1629.83	1847.79	2017.33	1623.85	1710.73	1779.12	1712.6	1800.49
ANKRD52	6171.68	5904.04	6752.87	6693.3	6329.19	6987.26	5154.25	5607.94
ANKRD53	425.579	203.054	153.179	418.748	165.354	162.717	361.677	249.361
ANKRD54	1142.67	1265.7	1062.14	1128.77	1048.28	951.177	1087.89	1018.89
ANKRD55	0	0.966924	0	1.4823	4.15984	5.98225	0.714776	0
ANKRD6	2530.09	837.356	966.76	1715.02	1123.16	1281.4	1553.92	686.412
ANKRD60	0	1.93385	0	1.4823	1.03996	1.19645	0	2.6813
ANKRD61	32.7369	29.9746	30.3467	25.9402	18.7193	29.9112	26.4467	33.5162
ANKRD62	0	0	0	0	0	0	0	2.6813
ANKRD62P1-PARP4P3	0	0	0	0	0	0	0	2.6813
ANKRD63	0	0	1.44508	0	0	0	0	0
ANKRD65	5195.03	6084.85	5484.09	4546.94	6992.69	5600.58	3726.84	5456.44
ANKRD66	0	0	0	0	0	0	0	0
ANKRD7	70.9299	100.56	98.2656	54.8449	86.3167	64.6083	83.6288	104.571
ANKRD9	783.346	597.559	351.155	803.404	456.542	369.703	857.016	388.788
ANKS1A	3196.52	2777.01	3004.33	2711.86	3083.48	3084.45	2998.48	3048.64
ANKS1B	360.885	222.392	239.884	185.287	83.1968	132.806	231.587	154.175
ANKS3	770.875	725.193	723.986	713.725	652.055	728.638	801.264	658.259
ANKS4B	2714.82	3895.74	3849.7	3532.31	5114.52	4493.86	3027.79	4753.94
ANKS6	845.702	954.354	888.725	950.892	1095.08	1006.21	804.838	955.883
ANKUB1	0	0	0	0	0	0	0	1.34065
ANKZF1	3079.6	3041.94	3144.5	2580.68	2545.82	2546.04	3035.65	3389.16
ANLN	1427.17	264.937	355.49	1315.54	267.27	415.168	1301.61	146.131
ANO1	0	0	0	0.741148	0	1.19645	0	0
ANO10	666.429	617.864	628.611	821.191	762.29	748.977	706.199	627.424
ANO2	0	0	0	0	0	0	0	0
ANO3	77.1655	84.1224	92.4853	106.725	99.8361	143.574	200.137	142.109
ANO3-AS1	0	0	0	0	0	0	0	0
ANO4	56.1203	44.4785	60.6934	35.5751	36.3986	39.4828	71.4776	69.7138
ANO5	1193.34	1637	1744.21	1211.04	1820.97	1769.55	1127.92	1673.13
ANO6	10335.5	2435.68	2637.27	6361.27	3017.96	3259.13	4653.19	1678.49
ANO7	113.02	85.0893	65.0287	97.0903	63.4375	51.4473	97.2095	58.9886
ANO8	1466.92	955.321	986.991	1875.84	876.686	1037.32	2177.92	1013.53
ANO9	836.349	626.567	547.686	1805.44	1251.07	1044.5	749.8	549.666
ANOS1	155.89	93.7916	108.381	134.148	57.1978	71.787	177.979	83.1203
ANP32A	3317.34	3414.21	3507.21	4458	4455.19	3972.21	2981.33	3257.78
ANP32A-IT1	23.3835	24.1731	24.5664	32.6105	21.8392	34.697	37.1683	33.5162
ANP32AP1	1.5589	0	1.44508	1.4823	2.07992	2.3929	0.714776	0
ANP32B	2477.87	3058.38	2330.92	3146.17	3494.26	3193.32	3190.76	3036.57
ANP32C	6.23559	4.83462	2.89016	2.96459	3.11988	0	3.57388	5.3626
ANP32D	0	0	0	0	0	0	1.42955	0
ANP32E	1572.15	1209.62	1265.89	595.883	585.497	659.244	957.085	756.126
ANPEP	56.8998	20.3054	24.5664	69.6679	56.1578	80.1621	31.4501	18.7691
ANTKMT	918.971	1007.53	358.38	775.24	291.189	294.327	806.267	298.965
ANTXR1	130.947	16.4377	34.682	25.9402	5.1998	13.1609	75.7662	9.38454
ANTXR2	10.1328	3.8677	11.5607	15.5641	20.7992	21.5361	27.1615	6.70325
ANTXRL	0	0	0	0	0	0	0	0
ANTXRLP1	0	0	0	0	0	0	0.714776	0
ANXA1	0	0	0	0	0	0	0.714776	0
ANXA10	43.6492	1545.14	1200.86	50.398	798.689	555.153	28.591	1108.72
ANXA11	1094.35	1038.48	1122.83	1801.73	1618.18	1488.38	1087.89	1008.17
ANXA13	3.89725	2.90077	0	9.63492	4.15984	3.58935	10.0069	2.6813
ANXA2	45.9875	3.8677	5.78033	190.475	24.959	20.3396	63.615	6.70325
ANXA2P1	1.5589	0	1.44508	0.741148	0	1.19645	0.714776	1.34065
ANXA2P2	2.33835	0.966924	2.89016	7.41148	2.07992	0	5.00343	0
ANXA2P3	0	0.966924	0	0.741148	0	0	0	0
ANXA2R	17.9273	57.0485	67.9189	21.4933	93.5964	74.1799	30.7354	96.5267
ANXA3	3.89725	7.73539	4.33525	3.70574	13.5195	4.7858	5.71821	5.3626
ANXA4	547.173	3027.44	2890.16	459.511	2171.44	1821	613.278	2993.67
ANXA5	5255.05	5986.23	6434.95	5344.41	7239.16	6832.92	5084.2	6506.17
ANXA6	6191.17	12415.3	12937.8	6533.96	13638	11756.3	5697.48	15751.3
ANXA7	4111.59	4466.22	4647.38	4340.16	5443.15	4895.87	2197.22	3265.82
ANXA8	0	0	0	0	0	0	0.714776	0
ANXA8L1	0	0	0	0	0	0	0	0
ANXA9	659.414	1067.48	1222.54	673.703	1423.7	1500.35	801.264	1551.13
AOAH	0	0	0	1.4823	0	0	0.714776	1.34065
AOAH-IT1	0	0	0	0	0	0	0	0
AOC1	0	0	0	0	0	0	0	0
AOC2	188.627	50.28	66.4738	188.251	69.6773	83.7515	235.876	61.6699
AOC3	28.0602	8.70231	8.67049	28.9048	10.3996	13.1609	33.5945	18.7691
AOC4P	0	0	0	0	0	0	0	0
AOPEP	2279.89	2928.81	2748.55	2067.06	3272.75	2986.34	1878.43	3064.72
AOX1	9.35339	0.966924	0	32.6105	10.3996	11.9645	12.866	4.02195
AOX3P-AOX2P	0	0	0	0	0	0	0	0
AP1AR	1929.92	2264.54	2008.66	2553.99	3759.45	3109.57	1967.06	2694.7
AP1B1	7103.12	7879.46	8421.94	8216.36	9315.96	8557.01	6465.15	8517.14
AP1B1P1	0	0	0	0	0	0	0.714776	0
AP1G1	2638.44	5990.09	6236.97	2953.47	7071.73	6846.08	3033.51	7295.81
AP1G2	3337.6	2523.67	2552.01	2977.19	2105.92	2379.74	3149.3	3024.5
AP1M1	1883.93	1675.68	1921.96	1989.24	1714.89	1777.92	1892.01	1965.39
AP1M2	5000.17	3156.04	3401.72	4818.2	3055.4	2957.62	4866.91	3311.4
AP1S1	2402.26	2973.29	3070.8	2943.1	3905.05	3254.34	2558.9	3389.16
AP1S2	602.514	392.571	297.687	532.885	368.146	345.774	423.147	276.174
AP1S3	544.835	619.798	609.825	837.497	891.245	787.264	665.456	714.566
AP2A1	6239.49	4777.57	5132.93	6551.74	6249.12	6131.8	5985.53	4849.13
AP2A2	2987.63	3290.44	3408.95	2814.88	3198.92	3236.4	2595.35	3115.67
AP2B1	7855.29	7769.23	8462.4	9315.48	9077.81	9609.88	8119.85	8472.9
AP2M1	4159.14	6818.75	7008.65	4132.64	8265.6	7033.93	3713.98	7293.13
AP2S1	1673.48	1103.26	1151.73	1715.76	1369.63	1237.13	1700.45	1132.85
AP3B1	4413.24	10641	11777.4	2851.94	11190	9798.92	3653.22	12114.1
AP3B2	3046.09	2460.82	2466.76	3758.36	2625.9	2638.17	2740.45	2248.27
AP3D1	10450.1	11111.9	11458.1	11367	12463.9	12933.6	10584.4	13216.1
AP3M1	2579.98	2986.83	2862.71	2084.85	2569.74	2395.29	1488.16	2127.61
AP3M2	1045.24	912.776	880.055	1109.5	798.689	823.157	1007.12	923.707
AP3S1	1008.61	1163.21	874.275	1085.78	1183.47	965.535	1080.03	1304.45
AP3S2	7.01504	4.83462	17.341	7.41148	13.5195	8.37515	13.5807	12.0658
AP4B1	318.795	277.507	300.577	409.855	279.749	283.559	361.677	274.833
AP4B1-AS1	24.1629	17.4046	10.1156	17.0464	10.3996	16.7503	23.5876	20.1097
AP4E1	1019.52	1077.15	1054.91	1036.87	1147.08	1150.98	808.411	915.663
AP4M1	798.156	647.839	644.507	720.395	683.254	629.332	939.215	719.929
AP4S1	284.499	270.739	283.236	306.094	249.59	242.879	228.013	214.504
AP5B1	2705.47	2277.11	1955.2	3131.35	2756.93	2346.24	2468.84	2186.6
AP5M1	1332.08	1607.03	1514.45	1508.98	1863.61	1558.97	1300.18	1640.95
AP5S1	975.091	1003.67	1117.05	831.568	948.443	924.855	1033.57	1155.64
AP5Z1	2131.79	2076.95	1911.84	2156.74	2595.74	2203.86	2069.99	2224.14
APAF1	1954.86	1500.67	1586.7	2039.64	1586.98	1750.41	1545.35	1307.13
APBA1	1928.36	686.516	747.107	2142.66	1511.06	1452.49	1136.49	683.731
APBA2	322.692	25.14	30.3467	537.332	38.4785	74.1799	320.22	34.8569
APBA3	859.733	728.094	706.645	722.619	655.175	643.69	934.212	733.335
APBB1	3087.4	3428.71	3969.64	2785.23	3704.34	3474.49	2551.03	2984.29
APBB1IP	27.2807	0.966924	1.44508	54.1038	3.11988	3.58935	35.024	5.3626
APBB2	1875.35	1849.73	2002.88	1677.96	1738.81	2029.18	2368.77	2665.21
APBB3	887.793	708.755	845.373	1238.46	1065.96	1057.66	1317.33	1006.83
APC	3249.52	3788.41	3810.68	2856.38	3493.22	3816.67	3386.61	4032.67
APC2	159.787	207.889	174.855	214.192	216.312	217.754	185.842	205.119
APCDD1	14.0301	95.7255	92.4853	16.3052	58.2377	39.4828	14.2955	115.296
APCDD1L	2.33835	1.93385	4.33525	2.22344	1.03996	3.58935	4.28866	0
APCDD1L-DT	7.01504	0	5.78033	0.741148	2.07992	2.3929	1.42955	1.34065
APCS	4.6767	0.966924	0	18.5287	0	0	2.14433	0
APEH	4753.08	4200.32	4342.47	4951.61	5072.92	4477.11	4310.1	4379.9
APELA	50.6642	0	0	30.387	0	0	70.7628	0
APEX1	6183.37	5987.19	5627.15	7996.98	7303.64	6368.7	6328.63	5890.81
APEX2	753.727	574.353	656.067	817.486	627.096	612.582	681.896	545.644
APH1A	6244.95	9324.05	8984.08	5851.36	9470.91	7809.23	6487.31	10626
APH1B	1006.27	1407.84	1356.93	1047.98	1557.86	1544.62	1055.01	1844.73
API5	4026.63	4757.27	4791.89	2158.96	2717.41	2846.35	4101.38	5022.07
APIP	835.57	1354.66	1182.08	1102.09	2289.99	1901.16	956.37	1686.54
APLF	116.917	66.7177	75.1443	87.4554	41.5984	43.0722	75.7662	37.5382
APLN	31.9574	26.1069	26.0115	55.5861	20.7992	25.1254	26.4467	37.5382
APLNR	0	0	0	0	0	0	0	0
APLP1	18367.7	22795.2	22784.6	19159.4	22299.9	22304.2	16638.6	19730.3
APLP2	10519.4	11921.2	12000	10831.9	13482	12641.7	9759.55	10557.6
APMAP	4166.94	4812.38	5114.15	4663.3	6482.07	6191.63	4435.18	5532.86
APOA1	24.1629	13.5369	8.67049	37.7985	18.7193	16.7503	30.7354	13.4065
APOA1-AS	1.5589	5.80154	10.1156	4.44689	2.07992	4.7858	2.14433	12.0658
APOA2	0.779449	0	0	8.15262	4.15984	0	4.28866	0
APOA4	3.1178	0.966924	2.89016	3.70574	4.15984	1.19645	2.8591	1.34065
APOA5	1.5589	2.90077	0	1.4823	2.07992	2.3929	0.714776	2.6813
APOB	2304.83	1555.78	1802.02	5420.01	5233.08	5309.84	2523.16	1825.96
APOBEC1	0.779449	0	0	0	0	0	0	0
APOBEC2	3.89725	1.93385	7.22541	2.22344	1.03996	3.58935	7.14776	5.3626
APOBEC3A	0	0	0	0	0	1.19645	0	0
APOBEC3A_B	0	0	0	0	0	0	0.714776	0
APOBEC3B	24.9424	16.4377	10.1156	31.1282	8.31968	21.5361	26.4467	14.7471
APOBEC3B-AS1	0	0	0	0	0	0	0	0
APOBEC3C	0	0	0	0	0	0	0.714776	1.34065
APOBEC3D	5.45614	0.966924	1.44508	2.96459	1.03996	1.19645	10.7216	1.34065
APOBEC3F	46.767	20.3054	24.5664	56.3272	16.6394	20.3396	45.7457	25.4723
APOBEC3G	7.01504	0.966924	2.89016	2.96459	2.07992	4.7858	7.14776	1.34065
APOBEC3H	0	0	0	0	0	0	0.714776	1.34065
APOBEC4	0.779449	5.80154	5.78033	0.741148	4.15984	10.768	2.8591	12.0658
APOBR	9.35339	7.73539	5.78033	3.70574	7.27972	8.37515	8.57731	9.38454
APOC1	34.2958	14.5039	5.78033	29.6459	11.4396	5.98225	22.1581	4.02195
APOC1P1	0	0	0	0	0	0	0.714776	0
APOC2	0	0	0	0	0	0	0	0
APOC3	235.394	1596.39	1599.71	289.048	2592.62	1938.25	211.574	2059.24
APOC4	0	0	0	0	0	0	0	0
APOC4-APOC2	0	0	0	0	1.03996	1.19645	0.714776	0
APOD	0	1.93385	0	0	0	0	0	0
APOE	31.9574	13.5369	7.22541	29.6459	7.27972	7.1787	38.5979	16.0878
APOF	17.9273	4.83462	4.33525	11.8584	2.07992	4.7858	6.43298	4.02195
APOH	0.779449	2.90077	0	2.96459	2.07992	1.19645	1.42955	2.6813
APOL1	38.9725	41.5777	49.1328	33.3516	14.5594	31.1077	30.7354	45.5821
APOL2	752.169	568.551	660.403	721.137	616.696	553.956	829.855	737.357
APOL3	0	0	0	0	0	0	0	0
APOL4	10.9123	4.83462	5.78033	5.18803	5.1998	4.7858	2.8591	5.3626
APOL5	0.779449	0.966924	0	0	0	0	0.714776	1.34065
APOL6	0	0.966924	2.89016	4.44689	7.27972	8.37515	0	5.3626
APOLD1	59.2381	34.8093	33.2369	17.0464	7.27972	11.9645	40.0274	26.813
APOM	32.7369	18.3716	21.6762	32.6105	25.999	25.1254	25.7319	17.4284
APOO	554.188	877.967	839.593	529.92	796.609	656.851	544.659	890.191
APOOL	1208.93	1778.17	1617.05	838.979	1543.3	1374.72	1187.24	1848.76
APOOP5	0	0	0	0	0	0	1.42955	0
APP	38246.8	38210.9	41673.3	39439.4	47216.3	47080.3	36923.2	42627.3
APPBP2	2084.25	2399.91	2601.15	1965.52	2339.91	2347.43	2396.64	2646.44
APPL1	2463.84	2809.88	2836.7	3139.5	3672.1	3468.51	3063.53	3409.27
APPL2	2710.92	1778.17	1976.87	1969.23	1942.64	1968.16	2812.64	2360.88
APRT	573.675	1370.13	1109.82	718.913	1491.3	1076.8	594.693	1449.24
APTR	421.682	397.406	362.716	356.492	479.421	447.472	364.536	473.249
APTX	1450.56	1211.56	1057.8	1387.43	1309.31	1177.31	1213.69	1056.43
AQP1	22.604	10.6362	18.7861	8.89377	19.7592	10.768	23.5876	18.7691
AQP10	285.278	10.6362	30.3467	595.141	45.7582	138.788	242.309	4.02195
AQP11	197.201	252.367	274.566	229.015	342.147	293.13	187.986	230.592
AQP12A	1.5589	0.966924	1.44508	0	0	0	0	0
AQP12B	0.779449	2.90077	0	0	0	0	0	1.34065
AQP2	0	0.966924	0	0	0	0	1.42955	0
AQP3	548.732	247.533	200.866	1157.67	681.174	457.044	1090.75	513.469
AQP4	175.376	161.476	119.942	25.199	51.998	52.6438	56.4673	89.8235
AQP4-AS1	179.273	178.881	216.762	95.608	125.835	148.36	120.082	124.68
AQP5	1.5589	8.70231	14.4508	0.741148	12.4795	9.5716	0	9.38454
AQP6	3.89725	10.6362	17.341	8.89377	12.4795	20.3396	9.29209	6.70325
AQP7	236.173	312.316	260.115	533.626	612.536	569.51	323.079	282.877
AQP7P1	7.01504	11.6031	11.5607	11.1172	9.35964	16.7503	12.866	13.4065
AQP7P3	4.6767	11.6031	5.78033	5.92918	5.1998	11.9645	5.71821	5.3626
AQP8	1.5589	0	0	0.741148	0	1.19645	5.00343	0
AQP9	0	0	0	0	1.03996	0	0	0
AQR	2470.85	2742.2	2819.36	1834.34	2137.12	2140.45	2217.23	2649.12
AR	8.57394	0.966924	0	7.41148	1.03996	0	15.0103	1.34065
ARAF	1229.19	1349.83	1452.31	1326.65	1263.55	1231.15	1125.77	1273.62
ARAP1	6262.1	6585.72	7356.91	5472.63	6771.18	6423.74	6859.7	7693.99
ARAP1-AS2	41.3108	62.8501	60.6934	59.2918	45.7582	61.0189	70.048	65.6918
ARAP2	68.5915	79.2878	86.7049	73.3736	181.993	131.609	91.4913	83.1203
ARAP3	3.89725	0	0	2.96459	0	4.7858	3.57388	1.34065
ARC	5.45614	0	0	2.22344	1.03996	1.19645	3.57388	0
ARCN1	4481.83	8762.26	9241.3	5310.32	9919.14	9825.24	4299.38	9045.36
AREG	0	0	0	0.741148	1.03996	0	2.14433	0
AREL1	4978.34	5078.28	5248.54	4233.43	5053.16	5001.16	4789.71	5213.78
ARF1	6069.57	11637.9	12447.9	6670.33	13787.8	12619	5622.43	12462.7
ARF3	7647.18	9855.86	10004.3	6794.84	11326.2	9954.46	7741.02	11237.3
ARF4	2366.41	3277.87	2828.03	2437.63	3818.73	3225.63	2515.3	3555.4
ARF4-AS1	21.0451	29.9746	43.3525	19.2698	32.2388	35.8935	29.3058	56.3073
ARF5	8362.71	10710.6	10416.2	7131.32	10474.5	8820.23	8472.95	10934.3
ARF6	3575.33	3066.12	2426.29	3685.73	2707.02	2412.04	3394.47	2295.19
ARFGAP1	6979.19	10222.3	10755.7	6589.54	9584.27	9279.66	6851.13	10164.8
ARFGAP2	3647.04	4005.97	4203.74	3337.39	4101.6	3947.09	3682.53	4269.97
ARFGAP3	2463.06	3154.11	3148.83	2376.12	3525.46	3312.97	2126.46	3071.43
ARFGEF1	3292.39	3578.59	3460.97	3037.22	3552.5	3314.16	3573.16	3891.9
ARFGEF2	7266.03	12633.8	12420.5	8890.81	15428.8	14352.6	7188.5	13570.1
ARFGEF3	8081.33	5182.71	6562.12	4777.44	3588.9	4836.05	8193.48	5901.54
ARFIP1	983.665	1221.22	1101.15	843.426	1105.48	999.035	769.099	986.718
ARFIP2	3562.86	4144.24	3981.2	3757.62	4849.33	4061.95	3286.54	4402.69
ARFRP1	421.682	762.903	734.102	406.89	680.134	707.102	397.415	690.434
ARG1	3.1178	3.8677	1.44508	0.741148	2.07992	3.58935	2.14433	2.6813
ARG2	787.244	716.491	715.316	747.077	998.361	855.461	783.394	1013.53
ARGFX	1.5589	0.966924	1.44508	0	0	0	1.42955	0
ARGFXP2	3.1178	15.4708	7.22541	11.1172	8.31968	20.3396	12.866	13.4065
ARGLU1	3251.08	4813.35	4249.99	3275.87	4282.55	4546.51	3408.77	4334.32
ARHGAP1	1988.38	2378.63	2544.79	1422.26	1858.41	1841.34	1666.14	2149.06
ARHGAP10	280.602	166.311	151.734	250.508	194.472	163.914	256.605	167.581
ARHGAP11A	954.825	204.021	325.143	861.213	189.273	281.166	944.934	171.603
ARHGAP11A-SCG5	0	0	0	0	0	0	0	0
ARHGAP11B	96.6517	19.3385	34.682	119.325	17.6793	43.0722	122.227	8.0439
ARHGAP12	1449	1794.61	1734.1	1631.27	2191.2	2017.21	1825.54	2190.62
ARHGAP15	0	0	0	0	0	0	0.714776	0
ARHGAP17	2028.91	1413.64	1401.73	1525.28	1010.84	1008.61	1909.88	1142.23
ARHGAP18	1398.33	1532.57	1793.35	1973.68	2153.76	2317.52	1229.41	1520.3
ARHGAP19	235.394	137.303	176.3	379.468	233.991	263.219	394.556	281.536
ARHGAP19-SLIT1	2.33835	0	0	0.741148	0	0	0	0
ARHGAP20	33.5163	58.0154	63.5836	60.7741	76.957	110.073	51.4639	80.439
ARHGAP21	1038.23	584.022	604.044	1119.87	634.375	722.655	1280.88	591.226
ARHGAP22	3.1178	1.93385	1.44508	4.44689	0	1.19645	3.57388	2.6813
ARHGAP22-IT1	0.779449	0	0	0	0	0	0	0
ARHGAP23	3.1178	2.90077	1.44508	5.18803	6.23976	7.1787	5.00343	0
ARHGAP24	3.89725	3.8677	10.1156	12.5995	5.1998	11.9645	10.7216	10.7252
ARHGAP25	45.2081	31.9085	44.7975	45.9511	48.8781	46.6615	56.4673	53.626
ARHGAP26	1359.36	848.959	999.997	1104.31	957.803	1024.16	1155.79	623.402
ARHGAP26-AS1	0	0	1.44508	0	0	0	0	0
ARHGAP26-IT1	0	1.93385	1.44508	2.96459	3.11988	3.58935	1.42955	2.6813
ARHGAP27	60.0176	117.965	118.497	80.7851	147.674	154.342	70.048	96.5267
ARHGAP27P1	296.191	286.209	255.78	220.862	158.074	287.148	283.051	238.636
ARHGAP27P1-BPTFP1-KPNA2P3	600.955	539.544	605.489	542.52	290.149	540.795	623.285	470.568
ARHGAP27P2	0	0	0	0.741148	0	0	1.42955	0
ARHGAP28	261.115	141.171	157.514	256.437	136.235	149.556	120.797	103.23
ARHGAP29	883.895	690.384	669.073	1081.33	926.604	904.516	974.239	832.543
ARHGAP30	26.5013	70.5854	78.0344	25.9402	30.1588	49.0544	36.4536	53.626
ARHGAP31	2.33835	2.90077	1.44508	1.4823	2.07992	3.58935	5.00343	4.02195
ARHGAP31-AS1	4.6767	6.76847	5.78033	13.3407	5.1998	5.98225	11.4364	4.02195
ARHGAP32	1222.96	1724.03	1791.9	973.127	1289.55	1497.95	1428.12	2324.69
ARHGAP33	3010.23	1718.22	1949.42	3731.68	1825.13	2561.6	2930.58	1512.25
ARHGAP35	14684.8	9342.42	9911.82	13159.1	8854.22	9144.46	11929.6	8518.49
ARHGAP36	1.5589	0.966924	0	0	1.03996	1.19645	1.42955	0
ARHGAP39	1857.43	1408.81	1274.56	1935.14	1106.52	1197.65	2362.33	1458.63
ARHGAP4	394.401	337.456	359.825	458.77	339.027	303.898	345.952	288.24
ARHGAP40	0.779449	1.93385	0	0.741148	0	0	1.42955	0
ARHGAP42	3.1178	4.83462	4.33525	5.18803	1.03996	4.7858	8.57731	8.0439
ARHGAP44	1003.93	1038.48	972.54	1037.61	1095.08	1227.56	984.246	875.444
ARHGAP45	85.7394	106.362	121.387	103.761	98.7962	105.288	88.6322	89.8235
ARHGAP5	3406.97	4049.48	3843.92	3101.7	4239.92	3689.85	3444.5	4948.34
ARHGAP5-AS1	149.654	164.377	216.762	166.758	228.791	221.343	195.134	323.096
ARHGAP6	35.0752	130.535	106.936	22.9756	55.1179	44.2686	37.8831	79.0983
ARHGAP8	2.33835	0	0	5.18803	0	0	2.14433	0
ARHGAP9	12.4712	8.70231	10.1156	13.3407	2.07992	5.98225	10.0069	4.02195
ARHGDIA	6456.18	7045.01	6537.55	8801.87	8010.81	6898.73	6848.98	7073.27
ARHGDIB	3.89725	13.5369	7.22541	6.67033	31.1988	33.5006	2.14433	21.4504
ARHGDIG	0	0	2.89016	0.741148	1.03996	4.7858	0.714776	5.3626
ARHGEF1	3765.52	2395.07	2910.4	4568.43	3072.04	3747.28	4798.29	3243.03
ARHGEF10	543.276	534.709	716.761	422.454	309.908	419.954	439.587	459.843
ARHGEF10L	2447.47	3120.26	3265.89	2722.23	3427.71	3198.11	2499.57	3610.37
ARHGEF11	4785.82	5494.06	6252.87	4887.13	6051.53	6423.74	5463.03	6595.99
ARHGEF12	3352.41	8447.05	8562.11	3674.61	8845.9	9465.11	3105.7	8265.1
ARHGEF15	0.779449	0	1.44508	0	0	1.19645	1.42955	0
ARHGEF16	603.294	772.572	632.946	813.039	1295.79	1020.57	724.068	879.466
ARHGEF17	111.461	17.4046	17.341	71.1502	14.5594	21.5361	110.075	14.7471
ARHGEF18	3447.5	3280.77	3117.04	3407.06	3442.27	3243.57	3330.14	3356.99
ARHGEF19	57.6792	19.3385	18.7861	60.7741	19.7592	16.7503	52.8934	18.7691
ARHGEF2	143.419	78.3208	99.7107	124.513	53.0379	69.3941	197.993	148.812
ARHGEF25	929.883	563.717	592.484	955.339	553.259	549.17	1006.4	533.578
ARHGEF26	1032.77	1123.57	1225.43	773.017	945.323	1107.91	965.662	978.674
ARHGEF26-AS1	12.4712	17.4046	24.5664	8.15262	23.9191	19.1432	16.4398	9.38454
ARHGEF28	1601.77	2000.57	2161.84	1568.27	1981.12	1976.53	1601.1	2059.24
ARHGEF3	608.75	322.953	387.282	622.564	360.866	385.257	547.518	304.327
ARHGEF3-AS1	0	0	0	0	0	0	0	0
ARHGEF33	38.193	43.5116	37.5721	49.6569	63.4375	68.1976	79.3401	85.8015
ARHGEF34P	311	316.184	362.716	246.802	305.748	337.399	297.347	406.217
ARHGEF35	220.584	222.392	150.289	188.993	232.951	203.396	180.838	209.141
ARHGEF35-AS1	0.779449	0	1.44508	2.22344	0	2.3929	0.714776	0
ARHGEF37	30.3985	7.73539	17.341	14.0818	14.5594	10.768	22.8728	4.02195
ARHGEF38	2.33835	5.80154	8.67049	2.22344	2.07992	3.58935	4.28866	4.02195
ARHGEF38-IT1	0	0	1.44508	0	0	0	0	0
ARHGEF39	310.221	48.3462	67.9189	214.192	49.9181	82.555	290.199	50.9447
ARHGEF4	194.862	62.8501	50.5779	168.24	32.2388	33.5006	182.983	42.9008
ARHGEF40	298.529	237.863	273.121	288.306	207.992	241.683	368.11	241.317
ARHGEF5	770.096	799.646	855.489	830.085	840.287	842.3	780.535	963.927
ARHGEF6	10.1328	7.73539	10.1156	2.96459	3.11988	2.3929	4.28866	4.02195
ARHGEF7	3174.7	2619.4	3043.34	3256.6	3023.16	3640.8	2810.5	2553.94
ARHGEF7-AS1	3.1178	1.93385	4.33525	2.22344	1.03996	4.7858	4.28866	2.6813
ARHGEF7-AS2	13.2506	5.80154	7.22541	17.7875	9.35964	13.1609	14.2955	9.38454
ARHGEF9	2885.52	3456.75	4021.66	2860.83	3286.27	3714.98	2631.09	3765.88
ARHGEF9-IT1	0.779449	1.93385	1.44508	0.741148	0	0	0	0
ARID1A	11632.5	9826.85	9825.11	11902.8	8661.82	9724.74	10985.4	9157.97
ARID1B	5807.68	4074.62	4517.33	4835.25	3828.09	4194.75	5466.61	4027.31
ARID2	1820.01	1024.94	1134.39	1326.65	976.522	997.839	1578.23	988.058
ARID3A	8222.41	8638.5	8101.13	7192.84	7785.14	7230.14	5961.23	7549.2
ARID3B	2714.82	1666.98	1664.73	2559.92	1568.26	1395.06	2507.43	1623.53
ARID3C	0.779449	0	1.44508	2.22344	1.03996	0	2.14433	0
ARID4A	1236.21	1517.1	1380.05	1169.53	1578.66	1495.56	1385.95	1820.6
ARID4B	1767.01	3262.4	3371.38	1428.93	3013.8	3301	1505.32	3228.28
ARID5A	91.1956	317.151	343.93	133.407	471.102	417.561	139.381	315.053
ARID5B	669.547	1232.83	1247.11	518.803	808.049	819.568	656.879	1268.25
ARIH1	3129.49	3444.18	3387.27	3281.06	3226.99	3133.5	2992.77	3377.1
ARIH2	4596.41	3843.52	3897.39	4614.38	3694.98	3670.71	4571.71	3912.01
ARIH2OS	88.8572	110.229	114.161	79.3028	116.475	95.716	77.9106	87.1422
ARL1	3191.07	4722.46	5098.25	2464.32	4560.22	4475.92	2955.6	5079.72
ARL10	1126.3	1564.48	1741.32	997.585	1435.14	1548.21	1291.6	1370.14
ARL11	0	0	0	0	0	0	0	0
ARL13A	3.89725	4.83462	2.89016	8.89377	4.15984	3.58935	9.29209	6.70325
ARL13B	837.128	842.191	804.911	766.347	749.811	798.032	749.8	891.532
ARL14	0	0.966924	0	0	1.03996	1.19645	0	0
ARL14EP	911.176	1147.74	1047.68	884.93	1271.87	972.713	728.357	1029.62
ARL14EPL	0	0	0	0	0	0	0	0
ARL15	1015.62	1307.28	1530.34	839.72	1368.59	1243.11	781.25	1217.31
ARL16	1272.84	1417.51	1349.71	1064.29	1107.56	1001.43	1238.71	1283
ARL17A	335.163	336.49	381.502	351.304	241.271	378.078	421.003	431.689
ARL17B	26.5013	49.3131	49.1328	34.0928	19.7592	31.1077	42.8866	53.626
ARL2	928.324	1431.05	1446.53	1456.35	2380.47	1963.37	1036.42	1709.33
ARL2-SNX15	3.89725	11.6031	7.22541	7.41148	2.07992	3.58935	6.43298	2.6813
ARL2BP	1822.35	1974.46	1693.64	1418.56	1438.26	1356.77	1696.16	1796.47
ARL3	1415.48	2087.59	2151.73	1152.48	1807.45	1690.58	1212.26	2025.72
ARL4A	199.539	158.576	137.283	277.93	193.433	175.878	179.409	128.702
ARL4C	10515.5	762.903	891.616	16067.3	1750.25	1731.26	6122.06	356.613
ARL4D	580.69	589.824	609.825	544.002	673.894	507.295	377.402	640.83
ARL5A	1526.94	1976.39	1635.83	1712.05	1927.05	1810.23	1523.9	1741.5
ARL5B	2852.78	3466.42	3291.9	2363.52	3249.87	2895.41	2017.1	3016.46
ARL5C	0.779449	0.966924	0	0.741148	0	0	0	0
ARL6	594.72	974.659	958.089	575.13	956.763	939.213	551.807	837.906
ARL6IP1	5704.01	4297.01	3986.98	9204.31	8866.7	8030.57	11091.9	9432.81
ARL6IP4	4304.12	3649.17	3062.13	4069.64	3800.01	3078.46	3770.44	3248.39
ARL6IP5	3709.4	4831.72	4497.1	4163.03	6527.83	5362.49	3127.86	4703
ARL6IP6	968.076	799.646	828.032	615.894	692.613	638.904	826.281	799.027
ARL8A	1558.12	2464.69	2293.35	1381.5	2674.78	2297.18	1496.03	2713.47
ARL8B	3312.66	4366.63	3762.99	3607.17	5324.59	4552.49	3178.61	4567.59
ARL9	32.7369	11.6031	10.1156	50.398	10.3996	20.3396	26.4467	10.7252
ARLNC1	3.1178	3.8677	0	5.18803	3.11988	1.19645	4.28866	2.6813
ARMC1	2672.73	2828.25	2927.74	2692.59	3320.59	2915.75	2550.32	3104.94
ARMC10	548.732	740.664	413.293	503.239	600.057	464.222	514.639	624.743
ARMC12	26.5013	32.8754	46.2426	37.0574	28.0789	49.0544	30.7354	30.8349
ARMC2	198.76	197.252	206.647	149.712	243.351	245.272	153.677	163.559
ARMC2-AS1	0.779449	2.90077	5.78033	2.22344	0	1.19645	2.14433	2.6813
ARMC3	11.6917	2.90077	4.33525	10.3761	10.3996	4.7858	5.00343	1.34065
ARMC4	7.01504	2.90077	7.22541	8.89377	3.11988	4.7858	10.0069	2.6813
ARMC4P1	7.79449	6.76847	4.33525	25.9402	1.03996	3.58935	9.29209	6.70325
ARMC5	914.294	834.455	820.807	981.279	822.608	827.943	1149.36	827.181
ARMC6	1469.26	1737.56	1513	2024.07	2417.91	1896.37	1576.8	1876.91
ARMC7	494.95	438.017	446.53	429.124	421.184	397.221	472.467	415.601
ARMC8	1618.14	1867.13	1848.26	1531.95	1755.45	1779.12	1203.68	1392.93
ARMC9	1583.06	1746.26	2114.16	1452.65	1634.82	1842.53	1551.78	1665.09
ARMCX1	1352.34	2049.88	1891.61	1445.24	2464.7	2057.89	1275.87	1994.89
ARMCX2	1508.23	2001.53	2085.25	1305.9	1773.13	1623.58	1372.37	1745.53
ARMCX3	5509.15	7901.7	7531.77	4875.27	7946.33	7090.16	4605.3	7210.01
ARMCX4	1597.87	1689.22	2028.9	2279.03	2124.64	2516.13	2041.4	2185.26
ARMCX5	535.482	604.327	605.489	538.814	758.131	634.118	651.876	721.269
ARMCX5-GPRASP2	84.96	109.262	117.052	83.7497	75.9171	93.3231	92.2061	89.8235
ARMCX6	509.76	676.847	631.501	476.558	748.771	604.207	472.467	632.786
ARMH1	104.446	265.904	273.121	81.5262	127.915	169.896	82.1992	233.273
ARMH2	1.5589	1.93385	1.44508	1.4823	0	0	0.714776	0
ARMH3	1158.26	1329.52	1391.61	1234.75	1443.46	1417.79	1271.59	1465.33
ARMH4	318.795	497.966	676.298	392.808	504.38	635.315	537.511	505.425
ARMS2	0.779449	0.966924	0	2.96459	0	1.19645	2.14433	0
ARMT1	1865.22	2785.71	2560.69	1535.66	3296.67	2678.85	1466.01	2772.46
ARNT	2813.81	4357.93	4631.49	2219	3559.78	3777.19	2582.49	4332.98
ARNT2	4281.51	5668.11	5817.9	4233.43	6062.97	6046.86	4210.03	6082.53
ARNTL	1035.11	1089.72	1043.35	684.079	796.609	738.209	1157.94	1327.24
ARNTL2	798.935	617.864	593.929	921.988	698.853	545.581	910.624	639.49
ARNTL2-AS1	0.779449	2.90077	1.44508	0.741148	1.03996	0	4.28866	2.6813
ARPC1A	2717.94	2539.14	2591.03	2996.46	2783.97	2586.72	2460.97	2393.06
ARPC1B	2047.61	1906.77	1936.41	2799.31	3156.28	2665.69	1792.66	1772.34
ARPC2	4272.94	5382.87	4999.98	4362.39	6550.71	5575.45	3491.68	4760.65
ARPC3	2882.4	3620.16	3439.3	3019.44	4400.07	3705.4	2529.59	3433.4
ARPC4	2056.97	2659.04	2481.21	2177.49	2851.57	2426.4	2100.73	2870.33
ARPC4-TTLL3	0	0	0	0	0	0	0.714776	0
ARPC5	5181	7870.76	8407.49	5869.15	10203	9685.26	4824.02	8987.71
ARPC5L	1950.96	3199.55	2539.01	2173.04	2951.41	2729.1	2143.61	2899.82
ARPIN	543.276	483.462	486.993	635.163	559.498	558.742	671.889	483.974
ARPIN-AP3S2	0	0	0	0.741148	0	1.19645	0	1.34065
ARPP19	8702.55	9396.57	9572.22	10645.1	15428.8	13646.7	8758.15	10994.7
ARPP21	0.779449	1.93385	5.78033	2.22344	5.1998	3.58935	0.714776	0
ARR3	11.6917	8.70231	5.78033	14.823	11.4396	19.1432	25.0172	17.4284
ARRB1	426.359	1022.04	1052.02	630.717	1277.07	1122.27	443.161	974.652
ARRB2	1858.99	2718.99	2151.73	2476.92	3482.83	2896.6	1627.54	2339.43
ARRDC1	2744.44	3744.9	3687.85	3044.63	3986.17	3625.24	2102.16	3413.29
ARRDC1-AS1	454.419	650.74	660.403	400.961	690.533	686.762	524.645	808.411
ARRDC2	155.11	64.7839	46.2426	138.595	53.0379	77.7692	173.691	41.5601
ARRDC3	1247.12	900.206	917.627	781.911	603.177	599.421	1145.79	667.643
ARRDC3-AS1	17.9273	28.0408	13.0057	10.3761	22.8791	21.5361	19.2989	20.1097
ARRDC4	3610.41	5290.04	5062.12	2638.49	4653.82	4520.19	3020.64	4589.04
ARRDC5	0	2.90077	0	0	0	0	2.14433	1.34065
ARSA	1745.97	2160.11	2234.1	1894.37	2397.11	2017.21	1402.39	1844.73
ARSB	757.625	774.506	674.853	486.193	537.659	500.116	622.57	666.303
ARSD	285.278	358.729	407.513	202.333	223.591	209.379	375.972	360.635
ARSD-AS1	0	0	0	0	0	0	0	0
ARSF	0.779449	0	0	0	0	0	1.42955	0
ARSG	225.261	237.863	380.057	177.134	235.031	275.183	147.959	227.91
ARSH	0	0	0	0.741148	0	0	0.714776	0
ARSI	56.8998	94.7585	76.5893	22.2344	69.6773	44.2686	29.3058	89.8235
ARSJ	20.2657	38.677	52.023	14.0818	28.0789	26.3219	26.4467	38.8788
ARSK	434.933	499.9	440.75	445.43	638.535	471.401	413.14	496.04
ARSL	196.421	217.558	223.988	279.413	266.23	198.611	446.735	245.339
ART1	0	0	0	0	0	1.19645	0	1.34065
ART3	0	0	2.89016	0	0	1.19645	0	1.34065
ART4	3.1178	11.6031	13.0057	4.44689	11.4396	11.9645	3.57388	21.4504
ART5	0	0	0	1.4823	1.03996	1.19645	0.714776	0
ARTN	6.23559	1.93385	2.89016	5.18803	0	2.3929	9.29209	1.34065
ARV1	346.855	651.707	565.027	388.361	668.694	538.402	317.36	557.71
ARVCF	2386.67	4707.95	4144.5	1729.84	3267.55	2940.87	1879.86	3912.01
ARX	106.005	751.3	456.646	123.772	567.818	486.955	100.783	445.096
AS-PTPRE	3.89725	1.93385	4.33525	1.4823	1.03996	0	0.714776	0
AS3MT	0	0	0	2.22344	1.03996	0	1.42955	0
ASAH1	2487.22	4401.44	3947.96	2545.1	4874.29	3807.1	2064.27	4138.58
ASAH2	33.5163	42.5447	50.5779	42.9866	54.0779	70.5905	30.7354	32.1756
ASAH2B	407.652	376.133	417.629	349.08	422.224	388.846	288.769	312.371
ASAP1	6173.24	6620.53	7384.37	7121.69	10441.2	11739.6	5651.73	7955.41
ASAP1-IT1	0.779449	0.966924	1.44508	0	0	2.3929	0.714776	0
ASAP1-IT2	17.9273	12.57	10.1156	20.7521	10.3996	34.697	22.1581	10.7252
ASAP2	1151.25	677.814	838.148	1234.01	863.167	818.371	923.49	785.62
ASAP3	498.848	253.334	232.658	454.323	211.112	215.361	436.728	193.053
ASB1	6864.61	10452.4	11075.1	5985.51	11119.2	10942.7	7272.84	12008.2
ASB10	0	0	0	0.741148	0	0	0	0
ASB11	0.779449	0	0	0	1.03996	0	1.42955	1.34065
ASB12	7.79449	7.73539	4.33525	10.3761	3.11988	7.1787	7.86253	4.02195
ASB13	465.331	704.888	693.639	300.906	593.817	458.24	498.914	761.489
ASB14	29.6191	23.2062	23.1213	20.7521	24.959	35.8935	23.5876	20.1097
ASB15	3.89725	8.70231	4.33525	2.22344	6.23976	4.7858	3.57388	5.3626
ASB15-AS1	0	0	0	0	0	0	0	0
ASB16	167.582	134.402	183.525	165.276	81.1169	105.288	175.835	130.043
ASB16-AS1	231.496	181.782	263.005	231.238	167.434	229.718	310.927	215.845
ASB17	0	0	0	0	0	0	0	0
ASB18	0	0	0	0	0	0	0	1.34065
ASB2	0	0	0	4.44689	0	0	0	0
ASB3	18.7068	16.4377	39.0172	23.7167	27.039	27.5183	18.5842	22.791
ASB4	7.01504	5.80154	5.78033	8.15262	4.15984	3.58935	2.8591	1.34065
ASB5	0.779449	0.966924	1.44508	1.4823	0	1.19645	1.42955	1.34065
ASB6	1586.96	2294.51	2067.91	1245.87	1718.01	1538.63	1696.16	2197.32
ASB7	1101.36	965.957	1057.8	975.35	1035.8	1018.18	1166.51	1106.04
ASB8	1498.88	1886.47	1887.28	1520.83	2183.92	1864.07	1528.91	1988.18
ASB9	576.013	271.706	385.837	452.1	183.033	205.789	519.642	262.767
ASB9P1	5.45614	6.76847	1.44508	8.15262	5.1998	5.98225	5.00343	5.3626
ASCC1	665.65	721.325	703.755	629.975	752.931	680.78	646.157	801.708
ASCC2	2002.41	1862.3	2026.01	2293.85	2302.47	2281.63	1984.93	2096.78
ASCC3	5453.81	9785.27	9176.27	4959.02	10908.1	9305.98	3945.56	9990.52
ASCL1	112.241	48.3462	59.2484	160.829	44.7183	33.5006	158.68	357.953
ASCL2	1140.33	1894.2	641.616	778.205	613.576	501.312	899.903	917.004
ASCL3	5.45614	2.90077	1.44508	5.92918	1.03996	2.3929	9.29209	4.02195
ASCL4	3.1178	0	1.44508	5.18803	0	0	5.00343	0
ASCL5	31.9574	26.1069	28.9016	30.387	38.4785	37.0899	30.0206	37.5382
ASDURF	0	0	0	0	0	0	0	0
ASF1A	945.472	738.73	773.119	993.138	821.568	765.728	1057.87	758.807
ASF1B	741.256	113.13	192.196	429.124	108.156	166.306	801.264	91.1641
ASGR1	37.4136	19.3385	21.6762	53.3626	19.7592	13.1609	39.3127	24.1317
ASGR2	4.6767	5.80154	5.78033	17.0464	62.3976	37.0899	6.43298	9.38454
ASH1L	6837.33	9090.05	10225.4	5354.79	7621.86	8813.05	5220.01	8286.55
ASH1L-AS1	119.256	224.326	190.751	146.747	227.751	205.789	177.264	211.823
ASH2L	1095.13	1282.14	1352.6	1175.46	1432.02	1459.67	1225.84	1569.9
ASIC1	451.301	420.612	416.184	1780.98	786.21	1040.91	296.632	190.372
ASIC2	157.449	186.616	261.56	141.559	147.674	235.701	132.948	170.262
ASIC3	161.346	157.609	173.41	186.028	98.7962	212.968	306.639	182.328
ASIC4	650.84	877	1177.74	1110.24	1654.58	1831.76	731.93	1321.88
ASIC5	0	0	0	0	0	0	0	0
ASIP	70.1504	33.8423	27.4566	53.3626	23.9191	27.5183	65.0446	29.4943
ASL	1194.12	1057.81	1115.6	1518.61	1440.34	1389.08	1127.2	1169.05
ASMT	0	0	0	0.741148	0	0	0.714776	0
ASMTL	79.5038	191.451	46.2426	94.1257	150.794	248.861	130.804	170.262
ASMTL-AS1	23.3835	26.1069	23.1213	36.3162	14.5594	26.3219	35.7388	26.813
ASNS	137.183	120.865	131.502	119.325	107.116	136.395	103.642	99.208
ASNSD1	1274.4	1473.59	1408.96	1156.19	1439.3	1209.61	1338.78	1505.55
ASNSP1	10.1328	3.8677	5.78033	5.92918	6.23976	2.3929	7.14776	5.3626
ASPA	0	2.90077	1.44508	0.741148	0	0	0.714776	0
ASPDH	21.8246	14.5039	23.1213	17.0464	18.7193	23.929	18.5842	17.4284
ASPG	0	0	0	0.741148	0	0	0	0
ASPH	6867.73	16547	15182	11670.9	21034.2	20102.7	6104.9	13891.8
ASPHD1	1242.44	1586.72	1680.63	1551.96	2092.4	1944.23	1343.78	1914.45
ASPHD2	170.699	133.435	189.306	163.052	122.715	114.859	169.402	140.768
ASPM	1814.56	256.235	511.559	1424.49	248.55	524.045	1511.75	168.922
ASPN	0.779449	0	0	0	1.03996	2.3929	1.42955	2.6813
ASPRV1	93.5339	62.8501	70.809	70.409	53.0379	53.8402	59.3264	53.626
ASPSCR1	860.512	945.652	966.76	1213.26	1200.11	1186.88	1129.35	1009.51
ASRGL1	2053.07	1350.79	1465.31	2004.06	1652.5	1612.81	2319.45	1490.8
ASS1	280.602	2379.6	2008.66	169.723	1617.14	1162.95	114.364	993.421
ASTE1	166.802	137.303	147.398	166.758	181.993	191.432	225.869	185.01
ASTL	0	0	0	0	0	0	0	0
ASTN1	464.552	238.83	341.039	715.949	404.544	644.886	443.161	254.723
ASTN2	1432.63	701.987	949.419	254.214	249.59	379.274	775.532	551.007
ASTN2-AS1	0	0	1.44508	0.741148	0	0	0.714776	0
ASXL1	6334.58	4690.55	4982.64	6467.25	5056.28	5513.24	6560.93	4959.06
ASXL2	2105.29	2231.66	2395.95	2062.61	2225.51	2398.88	2425.23	2543.21
ASXL3	13431.5	26665.8	30676.2	7424.82	18365.7	22368.8	10427.1	22335.2
ASZ1	0	0	0	0	0	0	0	0
ATAD1	2572.18	3920.88	3664.73	3071.32	4715.18	4016.48	2618.22	4204.28
ATAD2	1622.03	354.861	524.565	2099.67	513.74	664.029	2072.85	438.392
ATAD2B	926.765	886.669	929.188	712.984	749.811	769.317	1222.98	1111.4
ATAD3A	1819.23	1439.75	1443.64	1809.88	1329.07	1081.59	1849.84	1496.16
ATAD3B	2096.72	1601.23	1588.15	2659.24	1660.82	1710.92	2149.33	1775.02
ATAD3C	683.577	532.775	660.403	329.811	276.629	524.045	482.474	343.206
ATAD5	653.958	338.423	408.958	715.207	249.59	386.453	781.25	349.909
ATAT1	1332.86	707.788	719.651	1782.46	659.334	966.731	1664	717.247
ATCAY	247.085	62.8501	79.4795	135.63	85.2767	93.3231	129.374	56.3073
ATE1	1663.34	2364.13	2213.87	1692.78	2691.42	2262.49	1572.51	2529.81
ATE1-AS1	18.7068	6.76847	8.67049	13.3407	3.11988	9.5716	15.0103	9.38454
ATF1	961.061	1148.71	1099.71	907.165	1314.51	1082.79	863.449	1093.97
ATF2	3671.21	4583.22	4502.88	2516.94	4403.19	3860.94	3117.85	4740.54
ATF3	71.7093	29.0077	28.9016	59.2918	21.8392	22.7325	51.4639	22.791
ATF4	8108.61	9068.78	9630.03	6261.21	8305.12	7761.37	6188.53	8480.95
ATF5	1590.08	726.16	682.079	1042.79	535.579	469.008	1349.5	616.699
ATF6	3903.48	6348.82	6342.47	4380.92	7641.62	6860.44	4633.89	7279.73
ATF6B	4718.01	3214.05	3297.68	5554.9	4355.35	3982.98	4402.3	3095.56
ATF7	547.953	556.948	576.588	581.06	500.221	537.206	554.666	600.611
ATF7-NPFF	0.779449	0	0	0	0	0	0	0
ATF7IP	2390.57	2672.58	3098.26	2108.56	2293.11	2835.59	2398.79	2752.35
ATF7IP2	4.6767	2.90077	0	2.22344	0	1.19645	5.00343	1.34065
ATG10	274.366	321.019	290.461	303.87	319.268	293.13	206.57	225.229
ATG101	1364.04	1528.71	1500	1122.1	1630.66	1274.22	1320.19	1632.91
ATG12	1241.66	1555.78	1640.17	1364.45	1945.76	1734.85	1278.02	1710.67
ATG13	3165.34	3047.74	3565.02	2609.58	3290.43	3430.22	3316.56	3698.85
ATG14	1157.48	1079.09	1118.49	1124.32	1272.91	1329.26	1342.35	1232.06
ATG16L1	2237.8	2757.67	2828.03	2676.28	3260.27	3070.09	2607.5	3289.95
ATG16L2	691.371	917.611	708.09	607	551.179	569.51	475.326	506.765
ATG2A	8358.81	8289.44	8715.29	8082.21	9364.84	9085.84	8608.05	9128.48
ATG2B	2078.01	1958.99	2263	2070.77	2241.11	2300.77	1981.36	1859.48
ATG3	1063.17	1428.15	1104.04	1066.51	1433.06	1165.34	1092.89	1486.78
ATG4A	789.582	854.761	803.466	469.146	731.092	626.94	431.725	569.776
ATG4B	8888.84	8794.17	9765.86	7958.44	8664.94	9201.89	9067.65	9877.9
ATG4C	272.028	371.299	365.606	241.614	433.663	332.613	173.691	243.998
ATG4D	2449.81	1174.81	1034.68	2414.66	1056.6	997.839	2499.57	1179.77
ATG5	851.159	1083.92	895.951	1139.14	1510.02	1051.68	1220.12	1465.33
ATG7	726.447	773.539	722.541	827.121	993.162	851.872	735.504	876.785
ATG9A	5381.32	5034.77	5504.32	4787.81	5675.06	5326.59	5356.53	5847.91
ATG9B	6.23559	8.70231	4.33525	8.89377	5.1998	8.37515	11.4364	5.3626
ATIC	1885.49	1530.64	1531.79	2425.03	2054.96	1860.48	1907.02	1598.05
ATL1	671.106	285.243	309.248	643.316	414.944	415.168	527.505	337.844
ATL2	1611.9	2145.6	2054.91	1494.89	2161.04	1908.34	1310.9	1838.03
ATL3	1111.49	1286.98	1338.15	1529.73	1669.14	1682.21	1385.24	1571.24
ATM	2324.32	4763.07	5406.05	2317.57	4959.57	5716.64	2547.46	5851.93
ATMIN	1716.35	2835.02	2823.69	1069.48	2015.44	1895.18	1529.62	2697.39
ATN1	16204	8675.24	9576.56	14974.9	7276.6	9021.23	15484.9	9246.46
ATOH1	1.5589	0	0	2.96459	0	0	2.14433	0
ATOH7	102.887	59.9493	43.3525	60.7741	51.998	43.0722	90.7765	38.8788
ATOH8	1.5589	2.90077	1.44508	2.96459	0	2.3929	1.42955	1.34065
ATOX1	551.85	577.254	515.894	553.637	609.416	540.795	446.735	473.249
ATP10A	0	0	0	0	0	0	1.42955	0
ATP10B	0	2.90077	2.89016	1.4823	1.03996	0	0.714776	0
ATP10D	950.928	1471.66	1560.69	501.016	865.246	784.871	547.518	966.608
ATP11A	6172.46	5755.13	6502.87	5670.52	5550.26	5818.33	4656.76	5205.74
ATP11A-AS1	1.5589	0.966924	1.44508	0	1.03996	5.98225	1.42955	1.34065
ATP11AUN	0.779449	1.93385	0	0.741148	0	0	0	0
ATP11B	1275.96	2731.56	2778.89	1200.66	2663.34	2514.94	1194.39	2767.1
ATP11C	0	2.90077	4.33525	1.4823	2.07992	1.19645	3.57388	0
ATP12A	0.779449	0	0	1.4823	0	0	1.42955	0
ATP13A1	5651.01	4949.68	5039	5948.45	4501.99	4565.65	5547.38	4749.92
ATP13A2	1752.2	1456.19	1458.09	1369.64	956.763	1061.25	1671.15	1366.12
ATP13A3	3555.85	6435.85	5975.41	3728.71	7530.35	6238.29	4076.37	8169.92
ATP13A4	14.0301	23.2062	33.2369	14.0818	18.7193	34.697	15.7251	40.2195
ATP13A4-AS1	0	1.93385	0	0	0	0	0	0
ATP13A5	1.5589	2.90077	0	2.96459	1.03996	4.7858	4.28866	1.34065
ATP13A5-AS1	0	0.966924	0	0.741148	1.03996	0	0	0
ATP1A1	12467.3	14619.9	14856.9	12853	17972.6	16338.7	11842.4	15961.8
ATP1A1-AS1	144.978	160.509	166.184	82.2674	134.155	132.806	140.096	140.768
ATP1A2	0	0	0	0.741148	0	0	0.714776	2.6813
ATP1A3	978.988	237.863	309.248	1642.38	314.068	369.703	1234.42	227.91
ATP1A4	0	0	0	0	1.03996	0	2.14433	1.34065
ATP1B1	3720.31	4483.63	4359.81	5067.97	6145.12	4956.89	3480.24	3263.14
ATP1B2	67.8121	33.8423	23.1213	52.6215	15.5994	17.9467	61.4707	28.1536
ATP1B3	2145.04	2577.82	1926.29	2740.76	2607.18	2133.27	2250.11	2414.51
ATP1B4	0	0	0	0	0	0	0	0
ATP23	91.1956	116.998	114.161	83.0085	124.795	81.3586	96.4947	104.571
ATP2A1	52.2231	31.9085	34.682	57.8095	24.959	34.697	83.6288	48.2634
ATP2A1-AS1	21.0451	11.6031	14.4508	25.199	13.5195	21.5361	27.8763	17.4284
ATP2A2	15440.1	17662.8	17520.2	13001.2	14909.9	16453.6	18576.3	27613.4
ATP2A3	64174.4	62472	62995.5	49770.3	61620.7	59257.7	57780.3	78724.3
ATP2B1	11594.3	11983.1	11673.4	11112	12916.3	12675.2	10069	12658.4
ATP2B1-AS1	305.544	267.838	251.444	159.347	207.992	221.343	151.532	175.625
ATP2B2	31.9574	7.73539	15.8959	29.6459	25.999	15.5538	10.0069	4.02195
ATP2B2-IT2	0	0	0	0	0	0	0	0
ATP2B3	21.8246	19.3385	17.341	17.0464	21.8392	10.768	22.8728	22.791
ATP2B4	3963.5	3541.84	4784.67	2273.1	2925.41	3167	3521.7	3078.13
ATP2C1	6456.18	5134.37	5065.01	6492.45	6483.11	5853.03	6459.43	6034.26
ATP2C2	254.88	359.696	374.276	360.939	537.659	512.08	285.91	504.084
ATP2C2-AS1	39.7519	167.278	218.207	57.0684	106.076	157.931	72.9071	167.581
ATP4A	0.779449	1.93385	2.89016	0.741148	1.03996	2.3929	4.28866	0
ATP4B	3.1178	1.93385	1.44508	1.4823	1.03996	1.19645	3.57388	5.3626
ATP5F1A	11550.7	14130.6	14631.5	11984.4	15739.8	14451.9	8893.96	11994.8
ATP5F1B	12777.5	13924.7	14232.6	13976.6	14768.5	13017.4	10832.4	13592.8
ATP5F1C	3035.95	3832.89	3473.98	3379.63	4322.07	3577.38	2490.28	3437.42
ATP5F1D	1095.91	1098.43	658.957	1580.13	864.207	768.121	933.497	624.743
ATP5F1E	1509.79	1617.66	1695.08	1569.01	2080.96	1969.36	1575.37	1714.69
ATP5IF1	2378.1	2886.27	2917.62	2579.93	3377.79	2855.92	2513.87	3015.12
ATP5MC1	1176.97	1620.56	1602.6	2127.83	2219.27	1964.57	1160.8	1658.38
ATP5MC2	2367.97	3661.74	3654.61	2720.01	4851.41	4073.91	2320.88	3977.71
ATP5MC3	3730.44	4531.01	4385.82	4371.29	4871.17	4166.04	3280.82	4284.71
ATP5MD	1286.09	1584.79	1475.43	1299.97	1837.61	1448.9	1212.26	1658.38
ATP5ME	1204.25	1117.76	1150.29	1316.28	1368.59	1148.59	1112.19	1221.33
ATP5MF	862.85	1037.51	1115.6	967.198	1182.43	957.16	777.676	1004.15
ATP5MF-PTCD1	0	0	0	0	0	0	0	0
ATP5MG	2689.88	5423.48	5387.27	2751.14	6431.11	5336.16	2289.43	5657.54
ATP5MGL	0	3.8677	2.89016	2.22344	5.1998	2.3929	2.8591	2.6813
ATP5MPL	1006.27	1536.44	1404.62	1177.68	1987.36	1615.21	947.793	1564.54
ATP5PB	2614.27	3901.54	3667.62	4890.09	6563.19	5510.85	3861.93	5699.1
ATP5PD	1331.3	1662.14	1518.78	1539.36	2035.2	1580.51	1190.1	1505.55
ATP5PF	1505.9	1834.25	1806.35	1579.39	1959.28	1724.08	1465.29	1791.11
ATP5PO	1757.66	2618.43	2368.49	1645.35	2502.14	1988.5	1820.53	2618.29
ATP6AP1	14390.2	17643.5	17054.9	14038.8	17111.5	15601.7	12389.9	16378.7
ATP6AP1L	254.1	257.202	290.461	189.734	196.552	220.147	235.876	187.691
ATP6AP2	8195.91	10616.8	11040.4	6966.79	10020	9789.35	7825.37	10469.1
ATP6V0A1	6622.2	7643.53	7780.32	7203.21	7788.26	7719.49	6169.23	7451.33
ATP6V0A2	1221.4	949.519	888.725	1503.79	1067	1109.11	1266.58	970.63
ATP6V0A4	0	1.93385	0	0.741148	0	3.58935	1.42955	0
ATP6V0B	4064.83	7054.68	6371.37	4460.23	8029.53	6067.2	4052.78	6943.22
ATP6V0C	4824.01	6215.39	4764.44	5203.6	4790.05	5204.56	4746.11	4378.56
ATP6V0CP3	0.779449	0	0	0.741148	1.03996	0	0	0
ATP6V0D1	3113.12	6122.56	6047.67	3329.23	7246.44	6859.24	2655.39	6004.77
ATP6V0D2	0	0.966924	0	0.741148	0	0	2.14433	0
ATP6V0E1	1490.31	4011.77	3488.43	1657.21	4774.46	3823.85	1563.93	4355.77
ATP6V0E2	5050.83	7762.46	7904.6	4798.93	8023.29	6905.91	4305.09	7507.64
ATP6V0E2-AS1	456.757	663.31	654.622	343.151	463.822	379.274	375.257	522.853
ATP6V1A	9241.93	12684.1	12786.1	7865.06	13254.3	12517.3	5483.05	10508
ATP6V1B1	170.699	200.153	196.531	142.3	116.475	131.609	161.539	171.603
ATP6V1B1-AS1	467.67	91.8578	93.9303	472.852	128.955	104.091	354.529	126.021
ATP6V1B2	3749.15	5986.23	5174.84	3842.85	6927.17	5622.12	4125.69	6604.04
ATP6V1C1	4599.53	6266.63	5277.44	3938.46	6753.5	5462.99	3671.8	5508.73
ATP6V1C2	52.2231	22.2392	20.2311	30.387	16.6394	21.5361	57.8968	54.9666
ATP6V1D	1858.99	3117.36	2657.51	1762.45	3998.65	2931.3	1719.04	3177.34
ATP6V1E1	1889.38	3050.64	2745.66	2474.69	4724.54	3583.37	1973.5	3401.23
ATP6V1E2	45.2081	75.4201	62.1385	35.5751	77.997	59.8225	57.1821	79.0983
ATP6V1F	2267.42	2366.06	2226.87	2277.55	2817.25	2195.48	1993.51	2519.08
ATP6V1FNB	136.404	90.8908	93.9303	139.336	75.9171	99.3053	100.069	65.6918
ATP6V1G1	3361.76	7466.59	6570.79	2771.15	6655.74	5477.35	3159.31	7459.37
ATP6V1G2	125.491	54.1477	54.9131	114.878	46.7982	64.6083	97.9243	36.1975
ATP6V1G2-DDX39B	10.9123	3.8677	1.44508	17.0464	7.27972	7.1787	14.2955	6.70325
ATP6V1G3	0	0	0	0	0	0	0	1.34065
ATP6V1H	2149.72	2791.51	2641.61	2193.06	3220.76	2951.64	2032.82	2871.67
ATP7A	858.174	1367.23	1539.01	1258.47	2026.88	2106.95	1102.18	1661.06
ATP7B	1420.16	1151.61	1342.48	2018.89	2026.88	2023.2	1468.86	1376.85
ATP8A1	5233.22	11423.2	12067.9	4035.55	10882.1	10845.8	3584.6	9112.39
ATP8A2	1173.85	128.601	161.849	702.608	116.475	131.609	692.618	150.153
ATP8B1	99.7695	73.4862	63.5836	62.9975	39.5185	87.3408	73.6219	56.3073
ATP8B2	3459.2	2293.54	2484.1	4277.16	3043.96	3408.68	4882.63	3165.27
ATP8B3	3.1178	4.83462	0	1.4823	3.11988	8.37515	9.29209	2.6813
ATP8B4	38.193	11.6031	15.8959	44.4689	15.5994	16.7503	35.024	18.7691
ATP8B5P	11.6917	8.70231	7.22541	5.18803	8.31968	7.1787	15.0103	12.0658
ATP9A	13050.3	9317.28	11315	11097.2	7512.67	8993.71	13073.3	10396.7
ATP9B	561.203	786.109	846.818	558.825	757.091	825.55	618.281	832.543
ATPAF1	1077.98	1169.98	1105.49	1265.88	1343.63	1156.97	1232.99	1150.28
ATPAF2	706.181	772.572	965.315	620.341	771.65	687.958	564.673	729.313
ATPSCKMT	646.943	872.165	832.367	623.305	828.848	757.352	688.329	832.543
ATR	1079.54	1514.2	1476.87	1157.67	1440.34	1482.4	927.064	1323.22
ATRAID	1739.73	2514.97	2348.26	1337.03	1963.44	1593.67	1595.38	2378.31
ATRIP	26.5013	13.5369	18.7861	21.4933	5.1998	5.98225	19.2989	13.4065
ATRIP-TREX1	4.6767	2.90077	5.78033	7.41148	5.1998	1.19645	8.57731	2.6813
ATRN	5981.49	6785.87	7583.79	5816.53	6859.57	7495.76	6678.87	7386.98
ATRNL1	2315.74	3019.7	3148.83	1085.04	1712.81	1712.12	972.095	1707.99
ATRX	6269.89	7640.63	8193.62	4673.68	5273.64	5869.78	4364.42	5672.29
ATXN1	56.8998	40.6108	76.5893	40.022	61.3576	76.5728	84.3435	76.417
ATXN1-AS1	8.57394	3.8677	5.78033	7.41148	7.27972	4.7858	9.29209	4.02195
ATXN10	3159.89	3954.72	3744.21	2931.98	3572.26	3485.26	2686.13	3500.44
ATXN1L	1557.34	2793.44	3193.63	1199.92	2625.9	2585.53	1468.86	2958.81
ATXN2	2117.76	2101.13	2024.56	2350.92	1918.73	2032.77	1967.06	2035.11
ATXN2-AS	7.79449	7.73539	10.1156	4.44689	4.15984	7.1787	9.29209	10.7252
ATXN2L	7158.46	6336.25	6184.95	7832.45	5485.79	6136.59	7408.65	5976.61
ATXN3	795.038	765.804	796.24	681.115	825.728	763.335	1008.55	886.169
ATXN3L	0	0	0	0	0	0	0	0
ATXN7	904.941	671.045	819.362	901.235	663.494	817.175	819.133	730.654
ATXN7L1	180.832	259.136	299.132	197.145	278.709	308.684	237.306	286.899
ATXN7L2	652.399	575.32	644.507	826.38	723.812	842.3	824.851	668.984
ATXN7L3	3057	2995.53	2924.85	3680.54	3923.77	3363.22	3354.44	3351.62
ATXN7L3B	6730.54	7162.97	7784.66	7564.15	8594.23	8290.2	7948.31	9123.12
ATXN8OS	0.779449	4.83462	8.67049	4.44689	12.4795	16.7503	4.28866	2.6813
AUH	480.141	735.829	583.813	591.436	787.249	764.531	575.395	620.721
AUNIP	100.549	19.3385	30.3467	172.687	24.959	44.2686	116.508	25.4723
AUP1	3607.29	3421.94	3338.14	4186	3757.37	3162.22	3952.71	3895.93
AURKA	1668.02	590.79	749.998	1591.98	620.856	603.011	1647.56	556.369
AURKAIP1	2697.67	2567.18	2036.12	3015.73	2549.98	2268.47	2577.48	2159.79
AURKAP1	114.579	84.1224	91.0402	131.183	63.4375	112.466	164.398	116.636
AURKB	833.231	80.2547	174.855	806.369	126.875	187.843	731.216	40.2195
AURKC	45.2081	15.4708	11.5607	31.8693	7.27972	14.3574	37.1683	13.4065
AUTS2	3071.81	1245.4	1319.36	2900.85	1129.4	1573.33	2160.05	1111.4
AVEN	225.261	190.484	156.069	310.541	240.231	212.968	177.264	148.812
AVIL	124.712	66.7177	102.601	128.219	75.9171	84.9479	172.976	104.571
AVL9	3639.25	3774.87	3521.66	2866.02	3077.24	2887.03	3434.5	3483.01
AVP	0.779449	4.83462	1.44508	1.4823	1.03996	1.19645	2.14433	0
AVPI1	63.1354	54.1477	69.3639	73.3736	77.997	58.626	77.9106	46.9227
AVPR1A	3.89725	2.90077	1.44508	1.4823	0	1.19645	2.14433	4.02195
AVPR1B	0	0	0	0.741148	0	2.3929	2.14433	0
AVPR2	7.79449	1.93385	5.78033	9.63492	4.15984	3.58935	11.4364	5.3626
AWAT1	0	0	1.44508	0.741148	1.03996	0	0.714776	0
AWAT2	0.779449	0	1.44508	0	0	1.19645	0	0
AXDND1	4.6767	5.80154	10.1156	5.18803	6.23976	10.768	7.86253	6.70325
AXIN1	2045.27	1686.32	1716.76	2069.28	2158.96	1920.3	2062.13	1911.77
AXIN2	744.374	661.376	816.471	621.082	615.656	674.797	666.171	725.291
AXL	3.1178	0.966924	5.78033	11.1172	1.03996	3.58935	8.57731	5.3626
AZGP1	2.33835	7.73539	5.78033	5.18803	1.03996	2.3929	3.57388	20.1097
AZGP1P1	2.33835	9.66924	13.0057	0.741148	3.11988	4.7858	2.14433	9.38454
AZI2	771.655	798.679	784.68	584.765	779.97	687.958	564.673	655.577
AZIN1	7068.05	6578.95	7021.65	6976.42	7369.15	7538.83	7819.65	7514.34
AZIN1-AS1	62.3559	59.9493	27.4566	43.7277	19.7592	31.1077	49.3195	28.1536
AZIN2	294.632	217.558	205.202	272.001	181.993	195.021	274.474	198.416
AZU1	1.5589	0	0	0	0	0	0	0
B2M	6161.55	13346.5	12368.5	6898.6	14742.5	11733.6	5791.11	13217.5
B3GALNT1	317.236	383.869	456.646	437.277	394.145	428.329	237.306	349.909
B3GALNT2	810.627	1100.36	884.39	427.642	564.698	562.331	411.711	475.93
B3GALT1	52.2231	55.1147	47.6877	74.8559	50.958	65.8047	90.7765	108.593
B3GALT1-AS1	0.779449	0	1.44508	1.4823	1.03996	1.19645	0.714776	2.6813
B3GALT2	757.625	1449.42	1248.55	312.023	1095.08	794.442	290.914	954.542
B3GALT4	360.885	611.096	588.148	317.952	470.062	478.58	320.22	485.315
B3GALT5	209.672	74.4531	112.716	218.639	81.1169	142.377	83.6288	56.3073
B3GALT5-AS1	1.5589	0	0	2.22344	0	0	0	0
B3GALT6	2601.02	3786.47	2268.78	2190.83	2178.72	1969.36	1846.98	1953.33
B3GAT1	706.96	857.661	757.223	3203.24	2985.72	2118.91	448.879	736.016
B3GAT2	19.4862	10.6362	7.22541	16.3052	5.1998	15.5538	21.4433	8.0439
B3GAT3	1234.65	1399.14	1384.39	1834.34	2063.28	1637.94	1584.66	1434.49
B3GLCT	235.394	159.542	122.832	276.448	245.43	202.2	288.055	182.328
B3GNT10	212.79	525.04	526.01	154.9	403.504	375.685	222.295	534.919
B3GNT2	520.672	798.679	700.865	715.949	879.806	717.87	618.996	898.235
B3GNT3	2.33835	4.83462	7.22541	9.63492	16.6394	4.7858	2.14433	2.6813
B3GNT4	43.6492	45.4454	59.2484	53.3626	44.7183	38.2864	77.1958	50.9447
B3GNT5	1300.12	946.618	1091.04	2502.86	2401.27	2451.52	1855.56	1544.43
B3GNT6	0.779449	0	0	0	0	0	0	0
B3GNT7	12.4712	1.93385	2.89016	7.41148	1.03996	0	5.00343	6.70325
B3GNT8	800.494	689.417	651.732	733.736	773.73	574.296	942.075	835.224
B3GNT9	51.4437	275.573	196.531	60.7741	169.513	186.646	65.0446	227.91
B3GNTL1	62.3559	52.2139	80.9246	105.243	72.7972	92.1266	70.048	71.0544
B4GALNT1	60.797	15.4708	20.2311	112.654	13.5195	23.929	91.4913	30.8349
B4GALNT2	0	0	0	0	0	0	0.714776	0
B4GALNT3	3145.08	893.438	969.65	2353.14	575.098	649.672	3070.68	939.795
B4GALNT4	2296.26	507.635	562.137	3304.04	665.574	1055.27	2393.78	412.92
B4GALT1	1300.12	1015.27	926.298	1343.7	953.643	989.464	1382.38	917.004
B4GALT1-AS1	14.8095	10.6362	17.341	3.70574	1.03996	7.1787	7.14776	1.34065
B4GALT2	1677.37	1499.7	1403.17	1414.85	1368.59	1214.4	1508.18	1328.58
B4GALT3	2717.94	3475.12	3624.27	3141.72	3899.85	3758.05	3088.55	4075.57
B4GALT4	2120.88	1454.25	1420.52	1765.41	1585.94	1219.18	1563.93	1465.33
B4GALT4-AS1	0.779449	0.966924	0	1.4823	1.03996	2.3929	2.8591	1.34065
B4GALT5	3271.35	3665.61	3523.11	4292.73	4369.91	4217.48	3050.66	2956.13
B4GALT6	618.103	612.063	601.154	1755.04	1541.22	1570.94	913.484	1004.15
B4GALT7	506.642	846.058	823.697	483.969	849.647	732.227	550.377	840.587
B4GAT1	982.886	1800.41	1709.53	1239.94	2717.41	2383.33	1271.59	2173.19
B9D1	463.772	576.287	553.466	581.801	770.61	760.942	571.821	623.402
B9D2	240.07	146.972	144.508	214.933	171.593	149.556	230.873	160.878
BAALC	770.875	275.573	153.179	842.685	148.714	171.092	786.253	171.603
BAALC-AS1	3.1178	1.93385	0	0.741148	0	0	2.8591	4.02195
BAALC-AS2	0	0	0	0	0	1.19645	0	0
BAAT	5.45614	7.73539	5.78033	4.44689	4.15984	9.5716	7.14776	9.38454
BABAM1	1924.46	1823.62	1903.17	1821	1936.4	1824.59	1935.61	1961.37
BABAM2	445.066	727.127	736.992	463.958	749.811	778.889	426.006	828.521
BABAM2-AS1	5.45614	6.76847	4.33525	5.18803	4.15984	11.9645	7.14776	4.02195
BACE1	2882.4	7292.54	7096.8	2294.59	5288.2	5300.27	2530.31	6464.61
BACE1-AS	35.8547	65.7508	52.023	51.1392	51.998	74.1799	42.1718	57.6479
BACE2	1109.16	786.109	822.252	623.305	368.146	393.632	269.47	437.052
BACH1	3202.76	2820.52	2777.45	2950.51	2695.58	2747.05	2799.06	2910.55
BACH1-IT2	1.5589	6.76847	2.89016	2.22344	7.27972	9.5716	3.57388	0
BACH1-IT3	0.779449	0	0	0	0	0	0	1.34065
BACH2	131.727	38.677	75.1443	78.5616	25.999	28.7148	196.563	71.0544
BAD	1222.96	1046.21	1036.12	1324.43	1443.46	1066.04	1289.46	1305.79
BAG1	6131.15	4349.22	2927.74	4661.82	2645.66	2353.42	5518.07	3241.69
BAG2	371.018	295.879	218.207	273.483	294.309	234.504	388.123	272.152
BAG3	791.92	428.347	426.299	1074.66	518.94	573.099	684.04	395.492
BAG4	996.136	847.025	816.471	876.778	886.046	772.906	739.078	765.511
BAG5	1715.57	1775.27	1799.13	1583.09	1695.13	1641.53	1706.88	1775.02
BAG6	12768.2	8142.47	8302	12426.8	9122.53	8086.8	12049	9111.05
BAGE	0	0	1.44508	0	0	0	0	0
BAGE2	0	0	0	0	0	0	0	0
BAGE3	0	0	0	0	0	0	0	0
BAGE4	0	0	0	0	0	0	0	0
BAGE5	0	0	0	0	0	0	0	0
BAHCC1	1665.68	1128.4	1445.08	1799.51	996.281	1399.85	1910.6	1140.89
BAHD1	8365.05	9593.82	9015.87	6698.49	7796.58	7222.97	6565.93	8892.53
BAIAP2	1880.81	2115.63	2377.16	2407.99	3254.03	3200.5	1616.82	1775.02
BAIAP2-DT	2466.18	3323.32	3521.66	2232.34	3531.7	3419.45	1979.21	2811.34
BAIAP2L1	2009.42	1587.69	1421.96	2237.52	1935.37	1949.02	1959.92	1655.7
BAIAP2L2	31.9574	37.71	34.682	25.199	9.35964	19.1432	65.0446	26.813
BAIAP3	2352.38	562.75	833.812	1298.49	783.09	1170.13	2485.99	758.807
BAK1	1432.63	1654.41	1559.24	1179.17	1785.61	1441.72	1325.19	1740.16
BAMBI	346.075	250.433	141.618	195.663	58.2377	58.626	380.261	449.117
BANCR	0	0	0	0	1.03996	0	0	0
BANF1	1654.77	1365.3	1302.02	2009.25	1924.97	1420.19	1675.43	1417.07
BANF2	0.779449	6.76847	5.78033	2.96459	5.1998	2.3929	0.714776	4.02195
BANK1	28.8396	26.1069	24.5664	25.9402	18.7193	20.3396	32.8797	21.4504
BANP	441.168	740.664	648.842	410.596	626.056	563.528	448.164	761.489
BAP1	3473.23	3187.95	3167.62	3212.13	2959.73	2720.73	3682.53	3295.32
BARD1	296.97	118.932	106.936	320.176	181.993	199.807	249.457	103.23
BARHL1	3.1178	1.93385	2.89016	1.4823	6.23976	4.7858	1.42955	5.3626
BARHL2	0.779449	0.966924	0	0.741148	1.03996	0	2.8591	0
BARX1	0	0	0	0	0	0	0	1.34065
BARX1-DT	0	0	0	0	0	0	0	0
BARX2	0.779449	0	0	0	0	0	1.42955	1.34065
BASP1	169.14	39.6439	31.7918	105.243	22.8791	27.5183	65.0446	13.4065
BASP1-AS1	0.779449	0.966924	0	0	0	0	0	0
BASP1P1	0	0	0	0	0	0	0	0
BATF	0	0	0	0	0	0	0	0
BATF2	13.2506	9.66924	21.6762	14.0818	38.4785	37.0899	12.866	22.791
BATF3	0.779449	0	0	0.741148	0	0	0.714776	0
BAX	7022.84	5449.58	5161.83	7096.49	6399.91	5370.86	7050.55	6460.59
BAZ1A	1081.1	464.123	456.646	1348.15	542.859	521.652	1102.9	457.161
BAZ1B	6679.88	4712.79	4666.17	6256.03	4510.31	4589.58	7030.54	5054.25
BAZ2A	11636.4	11414.5	12099.7	12694.4	12213.3	13188.5	10427.1	12124.8
BAZ2B	4654.09	5484.39	5794.78	4746.31	5307.95	5673.56	4538.11	5359.92
BBC3	406.093	227.227	132.948	289.048	203.832	172.289	474.611	186.35
BBIP1	180.053	295.879	283.236	263.107	510.62	413.972	235.161	370.019
BBOF1	65.4737	102.494	98.2656	65.9621	53.0379	63.4118	57.8968	67.0325
BBOX1	0.779449	1.93385	2.89016	74.8559	64.4775	59.8225	9.29209	5.3626
BBOX1-AS1	1.5589	0.966924	1.44508	2.22344	3.11988	3.58935	0	0
BBS1	1544.87	1440.72	1910.4	1238.46	1259.39	1375.92	1578.23	1522.98
BBS10	929.104	1187.38	1248.55	680.373	1154.36	1064.84	558.955	895.554
BBS12	321.133	329.721	336.704	303.87	319.268	260.826	277.333	266.789
BBS2	1564.35	1578.99	1731.21	1514.91	1942.64	1758.78	1453.14	1622.19
BBS4	604.853	921.478	893.061	714.466	1178.27	1028.95	676.178	1077.88
BBS5	520.672	564.684	589.593	709.278	623.976	660.44	590.405	595.248
BBS7	579.91	522.139	501.443	589.953	620.856	522.848	544.659	533.578
BBS9	390.504	382.902	465.316	296.459	345.267	303.898	330.941	367.338
BBX	1600.99	1578.99	1800.57	1451.91	1652.5	1764.76	1877	1702.62
BCAM	6938.66	1874.87	2036.12	4806.34	870.446	940.409	7736.02	2779.17
BCAN	6.23559	2.90077	0	5.92918	0	2.3929	2.14433	0
BCAP29	24.1629	27.0739	24.5664	14.823	21.8392	31.1077	24.3024	21.4504
BCAP31	4922.22	5863.43	5765.88	5357.01	6701.5	5945.16	4823.31	6447.18
BCAR1	4313.47	8861.86	8299.11	4164.51	8559.91	7815.21	3520.99	8013.06
BCAR3	105.226	79.2878	111.271	104.502	80.0769	83.7515	168.687	135.406
BCAR3-AS1	1027.31	948.552	1215.31	873.813	1306.19	1381.9	885.607	1130.17
BCAR4	0.779449	1.93385	1.44508	1.4823	0	1.19645	2.8591	1.34065
BCAS1	24.1629	1.93385	0	76.3382	4.15984	7.1787	140.811	1.34065
BCAS2	1357.02	1609.93	1572.25	1305.16	1545.38	1354.38	1410.25	1653.02
BCAS3	365.562	364.53	381.502	299.424	347.347	374.489	398.845	371.36
BCAS4	173.817	127.634	137.283	108.208	73.8371	88.5373	155.106	119.318
BCAT1	5.45614	0	0	15.5641	4.15984	1.19645	1.42955	0
BCAT2	4431.95	3535.07	3547.68	4671.45	3314.35	2954.03	4335.12	3823.53
BCCIP	1261.93	1530.64	1348.26	1578.64	1784.57	1476.42	1446.71	1653.02
BCDIN3D	247.865	301.68	296.242	226.791	258.95	260.826	223.01	278.855
BCDIN3D-AS1	86.5189	115.064	98.2656	104.502	84.2367	112.466	100.069	113.955
BCHE	0	0	0	0	0	0	0	0
BCKDHA	1824.69	1808.15	2030.34	1496.38	1749.21	1537.44	2064.99	1903.72
BCKDHB	1418.6	1628.3	1921.96	851.579	1058.68	1201.24	1292.31	1905.06
BCKDK	904.941	694.251	686.414	842.685	605.257	665.226	842.721	579.16
BCL10	455.978	407.075	400.288	487.675	435.743	413.972	423.147	459.843
BCL11A	100.549	25.14	18.7861	95.608	19.7592	28.7148	141.526	21.4504
BCL11B	3.1178	0.966924	2.89016	2.22344	1.03996	1.19645	6.43298	1.34065
BCL2	21.0451	5.80154	4.33525	8.89377	0	1.19645	15.0103	1.34065
BCL2A1	1.5589	0.966924	0	4.44689	1.03996	1.19645	0.714776	1.34065
BCL2L1	6380.57	6623.43	6947.95	6876.37	7190.28	6527.83	5696.76	6707.27
BCL2L10	222.143	90.8908	52.023	217.897	76.957	71.787	198.708	63.0105
BCL2L11	1552.66	946.618	955.199	1691.3	1220.91	1414.2	2210.09	1419.75
BCL2L12	188.627	93.7916	69.3639	177.134	55.1179	82.555	223.725	83.1203
BCL2L13	2004.74	2653.24	2819.36	2048.53	2859.89	2720.73	1907.74	2618.29
BCL2L14	5.45614	1.93385	1.44508	7.41148	1.03996	2.3929	5.71821	2.6813
BCL2L15	12.4712	4.83462	10.1156	10.3761	3.11988	8.37515	12.1512	8.0439
BCL2L2	1045.24	1658.27	1809.24	1286.63	2600.94	2418.02	1370.94	2292.51
BCL2L2-PABPN1	1.5589	1.93385	2.89016	4.44689	7.27972	2.3929	5.00343	5.3626
BCL3	88.0778	14.5039	15.8959	218.639	38.4785	37.0899	81.4844	17.4284
BCL6	159.787	452.52	380.057	221.603	511.66	469.008	172.261	518.831
BCL6B	1.5589	2.90077	2.89016	5.18803	2.07992	0	0	1.34065
BCL7A	650.84	1325.65	1121.38	744.112	1558.9	1275.42	724.068	1504.21
BCL7B	1904.19	1839.09	1738.43	1455.61	1784.57	1521.88	1952.77	1977.46
BCL7C	319.574	300.713	280.346	333.516	352.546	339.792	335.945	328.459
BCL9	5230.88	4696.35	5375.71	4766.32	4564.38	5007.14	4976.27	5388.07
BCL9L	633.692	894.405	984.101	1004.25	1539.14	1554.19	764.81	1156.98
BCLAF1	7036.09	8128.93	7784.66	6465.77	7369.15	7112.89	7517.3	8303.98
BCLAF3	567.439	485.396	582.368	529.92	536.619	599.421	600.412	614.017
BCO1	38.9725	79.2878	73.6992	46.6923	89.4365	59.8225	59.3264	52.2853
BCO2	14.0301	5.80154	14.4508	5.18803	5.1998	8.37515	17.8694	10.7252
BCOR	3983.77	3207.29	3700.86	4480.98	4290.87	4737.94	4085.66	3818.17
BCORL1	487.156	317.151	303.467	268.295	154.954	162.717	365.25	280.196
BCORP1	0	0	0	0	0	0	0.714776	0
BCR	4559.78	4113.29	4002.88	4313.48	4678.78	4339.52	4421.6	3828.89
BCRP2	15.589	13.5369	7.22541	11.1172	12.4795	15.5538	11.4364	8.0439
BCRP3	3.1178	0.966924	1.44508	2.22344	1.03996	0	4.28866	0
BCS1L	1432.63	1256.03	1218.2	1400.03	995.241	1032.54	1253	1088.61
BCYRN1	55.3409	46.4123	60.6934	31.8693	37.4385	38.2864	31.4501	42.9008
BDH1	466.89	1061.68	1083.81	564.013	939.084	860.247	421.718	900.916
BDH2	567.439	703.921	725.431	564.754	772.69	758.549	479.615	548.326
BDKRB1	11.6917	31.9085	43.3525	9.63492	35.3586	29.9112	3.57388	26.813
BDKRB2	16.3684	332.622	299.132	31.8693	515.82	307.488	26.4467	325.778
BDNF	5.45614	4.83462	5.78033	13.3407	4.15984	1.19645	9.29209	4.02195
BDNF-AS	42.8697	57.0485	79.4795	19.2698	37.4385	37.0899	45.7457	49.604
BDP1	4670.46	4963.22	5153.16	4114.85	4683.98	4709.22	4337.97	5142.73
BEAN1	1.5589	0	1.44508	0.741148	0	1.19645	0.714776	0
BEAN1-AS1	0	0.966924	0	0	0	0	0	0
BECN1	1763.89	1851.66	1815.02	1757.26	2052.88	1792.28	1517.47	1694.58
BECN2	0	0	0	0	0	0	0	0
BEGAIN	67.8121	62.8501	44.7975	99.3138	50.958	50.2509	74.3367	65.6918
BEND2	0	0	0	0	0	0	0.714776	0
BEND3	544.835	407.075	394.507	647.022	362.946	368.506	513.209	355.272
BEND3P3	212.01	311.349	355.49	184.546	191.353	233.308	300.206	399.513
BEND4	13.2506	2.90077	4.33525	14.823	5.1998	5.98225	7.14776	2.6813
BEND5	240.85	94.7585	112.716	183.063	67.5974	116.056	228.728	61.6699
BEND6	7.79449	2.90077	1.44508	19.2698	0	3.58935	5.71821	2.6813
BEND7	721.77	546.312	654.622	637.387	647.895	778.889	845.58	714.566
BEST1	20.2657	39.6439	33.2369	25.199	21.8392	38.2864	16.4398	41.5601
BEST2	14.8095	11.6031	13.0057	11.1172	8.31968	13.1609	26.4467	9.38454
BEST3	4.6767	0.966924	1.44508	3.70574	1.03996	0	2.8591	0
BEST4	32.7369	10.6362	11.5607	31.8693	18.7193	8.37515	34.3092	9.38454
BET1	530.805	668.144	644.507	394.29	755.011	631.725	506.061	667.643
BET1L	1390.54	1639.9	1692.19	1423	2255.67	2181.13	1323.05	1548.45
BEX1	3884.78	4399.5	4400.27	4854.52	5098.92	4859.98	4176.44	3946.87
BEX2	2106.85	2777.01	2401.73	2310.9	2898.37	2702.78	2171.49	2498.97
BEX3	2728.07	3345.56	3455.19	3747.98	4238.88	3931.53	2545.32	2926.64
BEX4	2351.6	2468.56	2534.67	2702.97	2927.49	2876.26	2398.79	2490.93
BEX5	283.72	92.8247	125.722	437.277	159.114	181.86	314.501	124.68
BFAR	2212.08	3058.38	2755.77	2335.36	3662.74	2956.43	2145.76	3253.76
BFSP1	62.3559	50.28	41.9074	68.9267	24.959	34.697	53.6082	30.8349
BFSP2	0.779449	0	0	0	1.03996	1.19645	1.42955	0
BFSP2-AS1	3.89725	0.966924	2.89016	5.18803	12.4795	9.5716	2.14433	1.34065
BGLAP	3.89725	2.90077	4.33525	2.22344	5.1998	3.58935	8.57731	12.0658
BGLT3	0	0	0	0	0	0	0	0
BGN	0	0	0	0	0	0	0	0
BHLHA15	38.9725	53.1808	33.2369	43.7277	59.2777	69.3941	33.5945	34.8569
BHLHA9	0	0	0	0.741148	0	0	0.714776	0
BHLHB9	3.89725	0.966924	5.78033	1.4823	4.15984	4.7858	4.28866	6.70325
BHLHE22	398.299	38.677	36.1271	229.015	16.6394	26.3219	318.79	21.4504
BHLHE23	1.5589	16.4377	4.33525	1.4823	2.07992	1.19645	5.00343	12.0658
BHLHE40	532.364	660.409	463.871	929.399	911.005	658.047	674.034	656.918
BHLHE40-AS1	0	0	1.44508	0	1.03996	0	0.714776	1.34065
BHLHE41	1.5589	7.73539	11.5607	0	2.07992	0	0	1.34065
BHMG1	2.33835	0.966924	0	0.741148	1.03996	0	0	1.34065
BHMT	1.5589	2.90077	7.22541	2.22344	0	2.3929	7.14776	2.6813
BHMT2	319.574	136.336	176.3	163.052	70.7173	71.787	359.532	142.109
BICC1	344.517	131.502	164.739	390.585	143.514	178.271	391.697	180.988
BICD1	1403.79	840.257	966.76	1549	1068.04	1190.47	1358.79	801.708
BICD2	1675.04	2579.75	2624.27	1531.95	2335.75	2230.18	1395.24	2426.58
BICDL1	5697.77	5552.08	4755.77	4573.62	4830.61	4346.7	5076.34	4770.03
BICDL2	90.4161	20.3054	7.22541	28.1636	7.27972	4.7858	94.3504	16.0878
BICRA	1666.46	1108.09	699.42	1814.33	589.657	802.818	1814.1	671.665
BICRAL	841.026	1124.53	1299.13	810.815	1068.04	1217.99	1029.28	1333.95
BID	1863.66	1161.28	939.303	2124.13	1448.66	1196.45	1658.28	1136.87
BIK	70.9299	426.413	317.918	47.4334	324.467	187.843	43.6013	126.021
BIN1	1844.18	1363.36	1299.13	1969.97	1297.87	1293.36	1538.2	1032.3
BIN2	0	0	0	0	1.03996	0	0	0
BIN3	200.318	216.591	213.872	208.262	239.191	169.896	189.416	215.845
BIN3-IT1	3.1178	2.90077	2.89016	3.70574	0	3.58935	1.42955	5.3626
BIRC2	910.397	2397	2326.58	890.859	2590.54	2176.34	915.628	2517.74
BIRC3	10.9123	14.5039	7.22541	4.44689	5.1998	5.98225	2.14433	0
BIRC5	1121.63	157.609	284.681	1139.88	207.992	333.809	1001.4	117.977
BIRC6	9758.7	8192.75	8540.44	7120.95	7168.44	8095.18	7346.47	7979.54
BIRC6-AS2	7.79449	1.93385	4.33525	5.92918	3.11988	8.37515	7.86253	2.6813
BIRC7	0	0	0	0	0	0	0	0
BIRC8	0	0	0	0	0	0	0	0
BISPR	3.1178	0.966924	2.89016	1.4823	1.03996	1.19645	2.8591	1.34065
BIVM	858.953	1707.59	1526.01	925.693	1544.34	1564.96	789.113	1462.65
BIVM-ERCC5	0	0	0	0	0	0	0	0
BLACAT1	0	0	1.44508	0	0	0	0	0
BLACE	0	0	0	0	0	0	0.714776	0
BLCAP	3072.59	2914.31	3320.8	3907.33	3928.97	3802.32	2909.14	3119.69
BLID	0	0	0	0	0	0	0	0
BLK	0	0	0	0.741148	0	0	0	0
BLM	391.284	79.2878	117.052	446.171	56.1578	108.877	381.69	67.0325
BLMH	2745.22	2879.5	2962.42	2585.86	2696.62	2749.44	2660.4	2755.03
BLNK	10.1328	2.90077	0	9.63492	0	1.19645	11.4364	0
BLOC1S1	161.346	177.914	163.294	179.358	264.15	220.147	187.271	194.394
BLOC1S1-RDH5	1.5589	1.93385	2.89016	3.70574	2.07992	0	1.42955	0
BLOC1S2	1221.4	1505.5	1400.28	1465.25	1876.09	1608.03	1103.61	1518.96
BLOC1S3	1029.65	716.491	491.328	1417.82	744.611	665.226	1011.41	587.204
BLOC1S4	561.203	542.444	371.386	569.942	386.865	390.043	552.522	403.535
BLOC1S5	0	0	0	0.741148	0	0	0	0
BLOC1S5-TXNDC5	0	0	0	0	0	0	0.714776	0
BLOC1S6	3089.74	4368.56	4005.77	4426.87	6185.68	5569.47	3666.8	4971.13
BLVRA	270.469	240.764	219.652	330.552	230.871	218.95	313.072	248.02
BLVRB	141.86	214.657	203.757	153.418	304.708	227.325	162.254	217.185
BLZF1	583.807	1253.13	1109.82	498.051	1194.91	1008.61	495.34	1138.21
BMERB1	477.023	184.682	333.814	352.045	171.593	232.111	512.494	260.086
BMF	590.823	334.556	375.721	278.671	188.233	199.807	649.731	297.624
BMI1	488.715	544.378	265.895	514.356	257.91	329.024	476.755	214.504
BMP1	189.406	274.606	241.329	180.099	192.393	181.86	219.436	276.174
BMP10	0.779449	0	0	0	0	0	0	0
BMP15	0	0	0	0	0	0	0	0
BMP2	69.371	397.406	408.958	143.783	270.39	301.505	160.825	331.14
BMP2K	654.737	583.055	484.102	1340.74	992.122	983.481	729.071	537.6
BMP3	10.9123	0.966924	2.89016	2.96459	3.11988	4.7858	15.0103	1.34065
BMP4	24.9424	61.8831	57.8033	9.63492	35.3586	34.697	35.024	67.0325
BMP5	3.89725	5.80154	8.67049	0	3.11988	4.7858	16.4398	8.0439
BMP6	24.9424	4.83462	10.1156	9.63492	0	5.98225	14.2955	2.6813
BMP7	0	0	0	0	0	0	0	0
BMP7-AS1	0	0	0	0	0	0	0	0
BMP8A	1665.68	1249.27	1286.12	1680.18	2048.72	1988.5	1323.76	1399.64
BMP8B	2049.17	2312.88	1895.95	1666.84	2377.35	2065.07	1869.85	2174.53
BMPER	2.33835	0	0	0	1.03996	4.7858	3.57388	0
BMPR1A	2516.84	3751.66	3427.73	2414.66	3252.99	2993.52	2596.07	3627.8
BMPR1B	0.779449	0	0	0	0	1.19645	2.8591	0
BMPR1B-DT	0	0	0	0	1.03996	0	0	0
BMPR2	2586.21	2403.77	2667.62	2659.98	2580.14	2956.43	1689.02	1674.47
BMS1	3172.36	2573.95	2573.69	3604.94	2634.22	2538.87	3289.4	2797.93
BMS1P1	133.286	75.4201	121.387	141.559	94.6363	119.645	154.392	113.955
BMS1P14	56.1203	49.3131	60.6934	49.6569	33.2787	51.4473	44.3161	34.8569
BMS1P17	0	0	0	0	0	0	0	0
BMS1P18	0	0	0	0	0	0	0	0
BMS1P2	31.9574	34.8093	46.2426	43.7277	25.999	40.6793	54.323	33.5162
BMS1P2-AGAP9	0	4.83462	2.89016	2.96459	3.11988	1.19645	10.0069	4.02195
BMS1P20	1028.09	919.545	984.101	996.102	779.97	866.229	1090.03	963.927
BMS1P21	1.5589	0	0	1.4823	0	0	1.42955	2.6813
BMS1P22	0.779449	1.93385	1.44508	1.4823	0	0	0.714776	0
BMS1P4	17.9273	29.9746	20.2311	16.3052	16.6394	32.3041	19.2989	29.4943
BMS1P4-AGAP5	34.2958	39.6439	40.4623	40.7631	21.8392	45.4651	37.8831	40.2195
BMT2	843.364	1153.54	1101.15	595.883	966.123	874.605	768.384	1099.33
BMX	0	0	0	0	0	0	0.714776	0
BNC1	1.5589	0	2.89016	0	0	0	0	0
BNC2	10.9123	44.4785	79.4795	20.7521	173.673	216.557	9.29209	12.0658
BNC2-AS1	0	0	1.44508	0.741148	0	0	0.714776	0
BNIP1	118.476	231.095	223.988	131.183	290.149	248.861	112.935	226.57
BNIP2	1012.5	886.669	794.795	927.176	704.053	778.889	1184.38	912.982
BNIP3	2735.09	5930.14	5388.71	3135.05	8334.24	6885.57	2665.4	6518.24
BNIP3L	2069.44	3468.36	3518.77	2149.33	5162.36	4719.99	2596.78	4170.76
BNIP5	0	0	0	0	0	0	0.714776	0
BNIPL	81.0627	70.5854	88.15	63.7387	61.3576	77.7692	81.4844	101.889
BOC	1703.88	1030.74	1169.07	1239.94	1352.99	1383.1	1326.62	1283
BOD1	942.354	1481.33	1147.4	1018.34	1371.71	1204.82	967.806	1266.91
BOD1L1	4437.4	2901.74	2962.42	5016.09	3301.87	3795.14	4934.81	3129.08
BOD1L2	0	0	0	0	0	0	0	0
BOK	558.865	1179.65	1138.72	387.62	1071.16	971.517	499.628	1170.39
BOK-AS1	0	6.76847	0	4.44689	0	0	2.14433	2.6813
BOLA1	467.67	695.218	645.952	422.454	764.37	630.529	487.477	671.665
BOLA2	0.779449	0	0	2.96459	0	2.3929	2.14433	2.6813
BOLA2-SMG1P6	25.7218	31.9085	36.1271	45.9511	35.3586	19.1432	35.024	21.4504
BOLA2B	0	0	0	0	0	0	0	0
BOLA3	413.888	566.617	544.796	538.814	674.934	533.616	460.316	549.666
BOLA3-AS1	378.033	249.466	291.907	396.514	291.189	295.523	323.079	292.262
BOLL	10.1328	0	1.44508	5.18803	6.23976	3.58935	10.0069	5.3626
BOP1	723.329	628.501	472.542	831.568	537.659	569.51	657.594	420.964
BORA	185.509	130.535	184.971	183.805	196.552	160.324	170.831	179.647
BORCS5	653.958	376.133	380.057	657.398	358.786	392.435	598.982	349.909
BORCS6	1074.08	894.405	793.35	1040.57	1127.32	935.623	839.862	774.895
BORCS7	990.68	1586.72	1526.01	1277.74	2520.86	2098.57	1052.86	1647.66
BORCS7-ASMT	0.779449	1.93385	0	1.4823	2.07992	2.3929	0	1.34065
BORCS8	238.511	298.779	268.785	266.813	299.508	348.167	202.996	277.514
BORCS8-MEF2B	5.45614	0.966924	1.44508	2.96459	0	2.3929	8.57731	0
BPESC1	0.779449	0.966924	0	0	0	0	0.714776	0
BPGM	724.108	928.247	958.089	704.831	1153.32	999.035	586.116	813.774
BPHL	1293.89	864.43	973.985	1339.99	1038.92	946.392	1166.51	835.224
BPI	0	0	0	0	0	0	0.714776	0
BPIFA1	1.5589	0	0	0.741148	1.03996	0	0.714776	0
BPIFA2	0	0.966924	0	0	0	0	0	0
BPIFA3	0	0	0	0	0	0	0.714776	0
BPIFA4P	0	0	0	0	0	0	0.714776	0
BPIFB1	0.779449	0	0	0.741148	0	0	1.42955	0
BPIFB2	0	0	0	0	1.03996	0	0	0
BPIFB3	0	0	0	0	0	0	0	0
BPIFB4	0	0	0	0	1.03996	0	0.714776	1.34065
BPIFB6	0	0	0	0	0	0	0	0
BPIFC	1.5589	2.90077	0	1.4823	1.03996	2.3929	1.42955	2.6813
BPNT1	2774.06	5831.52	5554.9	3083.91	6971.89	5924.82	2874.11	6636.21
BPTF	6183.37	5115.03	5752.87	5196.19	4076.64	5126.79	6302.18	5374.66
BPY2	0	0	0	0	0	0	0	0
BPY2B	0	0	0	0	0	0	0	0
BPY2C	0	0	0	0	0	0	0	0
BRAF	2242.48	2306.11	2631.49	1787.65	1950.96	2232.57	2044.97	2331.39
BRAP	1381.18	1026.87	1037.57	1338.51	1151.24	1204.82	1351.64	1083.24
BRAT1	988.342	942.751	1013	1083.56	1058.68	981.089	1056.44	945.158
BRCA1	717.873	115.064	167.63	861.213	158.074	223.736	860.59	101.889
BRCA2	368.679	79.2878	105.491	501.016	117.515	142.377	393.841	83.1203
BRCC3	1271.28	1452.32	1439.3	1397.8	1581.78	1508.72	1132.92	1297.75
BRD1	3876.2	3487.69	4036.11	4050.37	3688.74	3872.91	4210.74	3999.16
BRD2	14953.7	10416.7	11111.2	13055.3	8845.9	9090.62	15293.3	11603.3
BRD3	5033.68	7056.61	7877.14	4541.75	6510.15	6855.66	4303.67	6758.21
BRD3OS	2280.67	2792.48	3054.9	2225.67	2689.34	2804.48	2069.28	2911.89
BRD4	4865.32	4306.68	4182.07	4908.62	3897.77	4345.5	4690.36	4259.24
BRD7	3579.23	3035.17	3177.74	2931.24	2980.52	2932.5	3292.26	2866.31
BRD7P3	3.1178	0.966924	1.44508	6.67033	2.07992	2.3929	7.14776	5.3626
BRD8	4562.12	2719.96	3124.27	3933.27	2229.67	2715.94	5047.75	2795.25
BRD9	1214.38	1066.52	1060.69	1421.52	1083.64	1015.79	1259.44	1161
BRDT	0	0	0	0	1.03996	0	0	1.34065
BRDTP1	0	0	0	0	0	0	0	0
BREA2	11.6917	7.73539	10.1156	8.15262	7.27972	8.37515	15.0103	16.0878
BRF1	1798.97	1882.6	1943.64	1496.38	1865.69	1586.49	1650.42	1768.32
BRF2	379.592	408.042	413.293	379.468	511.66	384.06	371.683	426.326
BRI3	824.657	1594.46	1235.55	1030.94	2311.83	1732.46	904.906	1707.99
BRI3BP	1961.09	2513.04	2596.81	2565.85	3424.59	3220.84	2643.24	3201.47
BRICD5	522.231	208.856	316.473	382.432	188.233	301.505	651.161	374.041
BRINP1	2332.11	2340.92	2427.74	3298.11	3910.25	4000.93	2543.89	2708.11
BRINP2	150.434	88.957	111.271	253.472	112.316	165.11	105.072	100.549
BRINP3	81.8422	818.018	921.962	81.5262	924.524	911.694	51.4639	591.226
BRIP1	295.411	43.5116	102.601	266.072	75.9171	129.217	319.505	45.5821
BRIX1	686.695	749.366	651.732	813.039	837.168	675.994	786.253	786.961
BRK1	3709.4	4731.16	4781.78	3661.27	5596.02	4764.26	3512.41	5146.75
BRMS1	1152.03	1033.64	1057.8	1319.24	1322.83	1037.32	1230.13	1072.52
BRMS1L	308.662	548.246	560.692	429.124	669.734	606.6	288.769	520.172
BROX	986.003	1799.45	1686.41	937.552	2010.24	1755.19	1040	1768.32
BRPF1	1425.61	1198.02	1302.02	1339.99	1183.47	1201.24	1611.1	1418.41
BRPF3	4877.79	4488.46	4401.72	5081.31	5311.07	4743.92	5628.14	5484.6
BRS3	0.779449	4.83462	1.44508	2.22344	1.03996	0	2.8591	0
BRSK1	234.614	29.9746	60.6934	224.568	49.9181	81.3586	271.615	45.5821
BRSK2	4060.93	5909.84	4895.94	3957.73	4236.8	4402.93	3396.61	4311.53
BRWD1	3834.89	4446.88	4619.93	2848.23	3491.14	3988.96	3842.63	4917.5
BRWD1-AS1	11.6917	9.66924	11.5607	5.18803	4.15984	7.1787	4.28866	9.38454
BRWD1-AS2	54.5614	67.6847	63.5836	35.5751	35.3586	37.0899	39.3127	40.2195
BRWD3	1671.92	2007.33	2060.69	2379.08	2869.25	2790.12	1417.4	1875.57
BSCL2	154.331	113.13	163.294	183.063	154.954	177.075	130.804	107.252
BSDC1	3280.7	3791.31	4007.21	3493.77	4956.45	4355.08	3513.84	4454.98
BSG	9548.25	12703.4	12868.5	8888.58	11212.8	9339.48	7564.47	10589.8
BSN	6003.32	6372.03	6966.74	5152.46	4914.85	5991.82	5290.77	5949.8
BSN-DT	41.3108	37.71	34.682	45.9511	43.6783	39.4828	47.1752	44.2414
BSND	1.5589	5.80154	8.67049	5.92918	11.4396	7.1787	2.14433	9.38454
BSPH1	0	1.93385	0	0	0	1.19645	0	0
BSPRY	703.063	1147.74	1098.26	656.657	1101.32	1011	642.583	957.224
BST1	8.57394	5.80154	7.22541	5.18803	3.11988	4.7858	9.29209	9.38454
BST2	0.779449	0	0	0	0	0	0.714776	0
BSX	0.779449	0.966924	0	0	0	0	0.714776	0
BTAF1	2988.41	3484.79	3680.62	3450.04	3417.31	3409.88	3551.01	3721.64
BTBD1	3309.54	4362.76	3552.01	4894.54	5769.7	4989.19	4069.93	4353.09
BTBD10	1527.72	1956.09	1690.75	1600.14	2268.15	1822.19	1366.65	1899.7
BTBD11	386.607	237.863	247.109	558.084	518.94	550.367	436.013	286.899
BTBD16	0	0	0	1.4823	1.03996	4.7858	0.714776	2.6813
BTBD17	5097.6	6687.25	3101.15	2524.35	1210.51	1202.43	1591.09	1328.58
BTBD18	10.1328	18.3716	18.7861	14.0818	9.35964	23.929	25.0172	16.0878
BTBD19	151.993	58.9824	47.6877	251.99	51.998	80.1621	188.701	56.3073
BTBD2	2713.26	2951.05	2838.14	2818.58	2858.85	2755.42	3112.85	2990.99
BTBD3	19143.3	14187.7	15557.8	10914.1	10474.5	11155.7	20711.3	15058.2
BTBD6	2141.93	2371.86	2300.57	1812.11	2124.64	1862.87	2182.21	2512.38
BTBD7	2208.18	2218.12	2338.14	1499.34	1569.3	1684.6	1613.96	1862.16
BTBD8	50.6642	45.4454	37.5721	48.9157	85.2767	76.5728	37.8831	50.9447
BTBD9	1696.86	1883.57	1945.08	1371.12	1755.45	1828.17	1358.07	1734.8
BTBD9-AS1	0.779449	0	2.89016	0.741148	1.03996	3.58935	2.8591	0
BTC	17.1479	18.3716	21.6762	11.1172	12.4795	13.1609	18.5842	9.38454
BTD	1931.48	2673.54	3041.9	1460.06	2464.7	2263.68	1887.01	3307.38
BTF3	4990.03	6293.71	5872.81	5721.66	8856.3	7339.02	4547.4	6705.93
BTF3L4	2268.2	3168.61	3121.38	2679.25	3717.86	3348.86	2255.12	3426.7
BTF3P11	0	0	0	0	0	0	0	0
BTG1	7032.97	9228.32	7317.9	5355.53	7041.57	6513.47	6318.62	7892.4
BTG2	2742.1	3742.96	3982.65	2735.58	3999.69	3296.22	2186.5	3247.05
BTG3	797.377	756.134	709.535	724.101	717.572	624.547	850.583	824.499
BTG3-AS1	42.8697	26.1069	15.8959	31.8693	15.5994	9.5716	43.6013	16.0878
BTG4	0	0	0	0	0	0	0	0
BTK	1.5589	1.93385	2.89016	2.22344	0	1.19645	1.42955	1.34065
BTLA	3.1178	0.966924	0	1.4823	0	1.19645	0	1.34065
BTN1A1	14.0301	4.83462	2.89016	34.0928	6.23976	5.98225	37.8831	1.34065
BTN2A1	3849.7	2993.6	3310.68	4499.51	4155.68	3957.85	3654.65	3324.81
BTN2A2	190.965	93.7916	105.491	158.606	96.7163	77.7692	125.086	81.7796
BTN2A3P	21.0451	14.5039	2.89016	30.387	17.6793	11.9645	23.5876	14.7471
BTN3A1	168.361	45.4454	52.023	204.557	79.0369	107.68	180.124	63.0105
BTN3A2	106.005	21.2723	40.4623	206.78	65.5175	71.787	179.409	34.8569
BTN3A3	17.9273	4.83462	8.67049	41.5043	15.5994	13.1609	22.1581	1.34065
BTNL10	0.779449	0	0	0	0	0	0	0
BTNL2	0	0	0	0	1.03996	0	0	0
BTNL3	0.779449	0	1.44508	0.741148	0	0	0.714776	0
BTNL8	0.779449	0	1.44508	2.22344	4.15984	4.7858	0	1.34065
BTNL9	371.018	1242.5	1062.14	641.093	1358.19	1581.71	476.041	1077.88
BTRC	2798.22	2105.96	2397.39	2329.43	2322.23	2401.27	1578.23	1478.74
BUB1	908.838	157.609	252.889	727.066	183.033	253.647	751.944	81.7796
BUB1B	1141.11	201.12	330.924	1408.92	238.151	346.97	1102.18	143.449
BUB1B-PAK6	0	0	0	1.4823	0	1.19645	1.42955	0
BUB3	2857.46	2412.48	2442.19	2896.4	2701.82	2463.49	2762.61	2749.67
BUD13	367.9	568.551	630.056	395.032	689.493	674.797	407.422	677.028
BUD23	3832.55	3128	3580.91	2913.45	2355.51	2264.88	3222.21	2696.05
BUD31	809.068	896.338	793.35	641.093	774.77	713.084	740.508	868.741
BVES	371.797	326.82	326.589	299.424	311.988	321.845	325.938	394.151
BVES-AS1	14.8095	12.57	26.0115	5.92918	17.6793	21.5361	12.866	29.4943
BYSL	916.632	814.15	777.454	1084.3	830.928	673.601	822.707	741.379
BZW1	5548.9	5700.98	5309.23	4902.69	5636.58	4743.92	5312.21	5522.13
BZW1-AS1	2.33835	0.966924	0	0	0	0	2.14433	0
BZW2	730.344	670.078	579.478	841.944	672.854	612.582	627.573	567.095
C10orf105	164.464	80.2547	99.7107	74.8559	146.634	138.788	51.4639	48.2634
[truncated: 26,267 more rows]

## Sheet: MIN6 Norm.Reads
Normalized expression level in MIN6
	shNT_batch#1	shNT_batch#2	shNT_batch#3	shPdia6_batch#1	shPdia6_batch#2	shPdia6_batch#3
Xkr4	108.455	126.827	138.839	157.956	163.824	124.317
Rp1	0	0.754923	0	0	0	1.01071
Sox17	0	0	0	0	0	0
Mrpl15	491.092	470.317	466.29	530.152	448.736	458.355
Lypla1	1067.49	1022.92	859.23	823.37	605.438	928.838
Tcea1	1659.11	1688.01	1942.44	1791.99	4772.28	1662.11
Rgs20	19.4974	13.5886	17.0274	30.4111	7.1228	10.1071
Atp6v1h	1471.45	1389.81	1575.69	1702.57	1816.31	1500.9
Oprk1	3.04648	1.50985	0	1.81559	7.1228	3.03212
Npbwr1	0	2.26477	1.3098	4.53897	0	2.02141
Rb1cc1	1118.67	1128.61	1254.79	1299.05	861.859	1333.63
Alkal1	0	0	0	0	0	0.505353
St18	1900.39	1903.92	1993.52	1751.59	2393.26	2032.02
Pcmtd1	1152.18	1139.18	1150.01	902.802	1559.89	1068.82
Sntg1	325.973	326.127	301.255	326.352	256.421	341.618
Rrs1	248.592	264.978	225.286	260.991	370.386	218.818
Adhfe1	5.48366	9.05908	9.16862	4.99287	14.2456	4.04282
2610203C22Rik	0.609295	2.26477	1.3098	1.81559	0	0.505353
Vxn	1.21859	0	1.3098	3.17728	7.1228	2.02141
Mybl1	396.651	434.836	485.937	431.656	284.912	555.383
Vcpip1	736.638	742.089	719.081	663.598	626.806	713.558
1700034P13Rik	2.43718	4.52954	1.3098	1.36169	7.1228	2.02141
Sgk3	752.48	729.256	709.913	540.592	868.982	798.457
Mcmdc2	5.48366	6.03938	1.3098	5.90067	35.614	4.54817
Snhg6	110.282	99.6498	124.431	102.581	56.9824	85.91
Snord87	0.609295	0.754923	1.3098	0	0	3.53747
Tcf24	34.7298	30.1969	30.1255	32.2267	14.2456	24.2569
Ppp1r42	7.92084	12.8337	10.4784	29.5033	0	7.07494
Cops5	1394.68	1361.88	1376.6	1499.68	1374.7	1260.86
Cspp1	743.34	701.323	920.791	839.256	576.947	897.001
Arfgef1	3026.98	3169.17	3332.14	3814.1	2535.72	3442.97
Cpa6	1.21859	1.50985	1.3098	0	7.1228	0.505353
Mir467e	0	0	0	0	0	0
Prex2	7.31154	9.814	3.92941	8.17015	7.1228	12.1285
A830018L16Rik	259.56	234.781	243.623	157.049	135.333	211.743
Mir6341	0	0	0	0	0	0
Gm17644	0	0	0	0	0	0
Sulf1	1.21859	1.50985	0	0.453897	14.2456	1.51606
Slco5a1	180.351	178.162	239.694	177.474	113.965	148.574
Prdm14	0.609295	0.754923	1.3098	5.90067	0	4.54817
Ncoa2	1124.76	1125.59	1178.82	912.334	1153.89	1314.93
Tram1	6585.87	6594.25	6300.15	5664.64	4238.07	5254.15
Lactb2	456.362	434.081	395.56	531.968	306.28	405.798
Xkr9	0	0	1.3098	0.453897	0	1.01071
Gm5523	0.609295	0.754923	0	0.453897	0	0.505353
Eya1	979.138	890.054	990.211	905.525	1218	1243.17
Msc	0.609295	0.754923	0	0	0	0
Trpa1	23.7625	28.6871	28.8157	23.1488	21.3684	28.8051
Kcnb2	440.521	468.052	392.941	210.608	363.263	349.704
Terf1	293.68	273.282	264.58	340.423	363.263	335.554
Sbspon	7.31154	4.52954	18.3372	12.2552	0	6.06423
4930444P10Rik	3.65577	5.28446	3.92941	13.6169	7.1228	5.55888
Rpl7	5607.34	5616.63	5971.39	4768.65	4280.8	4420.32
Rdh10	105.408	103.424	104.784	169.304	163.824	156.154
Stau2	526.431	530.711	546.188	282.778	491.473	508.385
Ube2w	732.373	690.755	708.603	211.97	712.28	693.344
Eloc	962.687	939.879	899.834	1013.55	897.473	969.267
D030040B21Rik	1.82789	0	1.3098	2.72338	0	0
Tmem70	308.303	303.479	323.521	378.097	277.789	301.696
Ly96	65.8039	58.884	48.4627	68.5385	35.614	52.0513
Jph1	25.5904	22.6477	41.9137	32.2267	35.614	39.4175
Gdap1	1920.5	1909.2	1820.63	2038.91	1310.6	1908.72
Pi15	0	0	0	0	0	0
Gm16070	0	0	0	0	0	0
Crispld1	0	0.754923	0	0	0	0
Crisp4	0	0	0	0	0	0
Defb44-ps	0	0	0	0	0	0
Defb18	0	0	2.6196	0	0	0
Defb41	14.0138	6.03938	10.4784	4.99287	14.2456	21.7302
Gm15825	0	0	0	0	0	0.505353
Tfap2d	0	0	0	0	0	0
Tfap2b	0	0	0	0	0	0
Pkhd1	26.1997	31.7068	37.9843	68.5385	21.3684	59.6316
4930486I03Rik	0	0	0	0	0	0
Lincmd1	0	0	0	0	0	0
Mir206	0	0	0	0	0	0
Mir133b	0	0	0	0	0	0
Il17a	0	0	0	0.453897	0	1.01071
Il17f	1.21859	0	3.92941	3.17728	14.2456	3.03212
Mcm3	2056.37	2017.91	1943.75	2013.94	2614.07	2074.98
6720483E21Rik	6.09295	3.77461	5.23921	18.6098	7.1228	8.08564
Paqr8	210.816	232.516	201.71	193.36	121.088	198.604
Efhc1	40.8228	51.3348	60.2509	189.275	99.7192	73.2761
Tram2	15.2324	12.8337	14.4078	20.4254	14.2456	7.07494
Tmem14a	70.069	58.1291	57.6313	68.5385	121.088	40.4282
Gsta3	1.21859	0	2.6196	0.907795	0	1.51606
Gm4956	0	0	0	0	0	0
Khdc1a	0.609295	0	0	0	0	1.01071
Khdc1c	0	0	0	0	0	0
Khdc1b	0	0.754923	0	0	0	0
Kcnq5	2.43718	6.03938	3.92941	2.72338	0	5.05353
Rims1	7.31154	4.52954	15.7176	7.71626	7.1228	9.09635
Gm7759	0	0	0	0	0	0
Ppp1r14bl	0	0	0	0	0	0.505353
Mir30a	0	0	0	0	0	0
Mir30c-2	0	0	0	0	0	0
Ogfrl1	2.43718	2.26477	2.6196	1.81559	0	8.591
Gm28822	0	0	0	0	0	0
B3gat2	12.1859	15.8534	22.2666	8.17015	14.2456	24.2569
Smap1	357.047	360.098	420.447	516.535	584.07	438.141
Sdhaf4	133.436	138.151	144.078	146.609	206.561	127.854
Fam135a	2536.5	2532.01	2478.15	2114.71	1987.26	3476.83
Col9a1	0.609295	1.50985	1.3098	1.36169	0	1.51606
Col19a1	2.43718	2.26477	1.3098	1.81559	0	2.02141
Lmbrd1	944.408	906.662	923.411	766.633	662.42	832.821
Adgrb3	230.923	245.35	204.329	137.077	270.666	224.882
Gm20172	0.609295	0	0	0	0	0
4931408C20Rik	0	0.754923	0	0	0	1.01071
Gm5524	0	0	0	0	0	0
Gm597	0	0	0	0	0	0
Mir6342	0	0	0	0	0	0
Gm31465	0.609295	0	0	0	0	0.505353
Phf3	1505.57	1479.65	1553.43	1648.56	1737.96	1703.54
Ptp4a1	186.444	164.573	146.698	224.679	92.5964	140.993
Gm13363	0	0	0	0	0	0
LOC115487084	1.82789	2.26477	1.3098	2.26949	0	1.01071
Gm29669	0	0.754923	0	0	0	0
4931428L18Rik	0	0	0	0.907795	0	0
Lgsn	0	0	0	0	0	0
Pih1d3	0	0	0	0	0	0
Gm4850	0	0	0	0	0	0
Khdrbs2	65.8039	55.1094	51.0823	29.9572	71.228	44.471
Gm9839	0.609295	1.50985	2.6196	0	0	1.01071
Gm5415	1.21859	0.754923	11.7882	0	0	1.51606
Prim2	425.288	438.61	464.98	446.181	448.736	486.149
1700001G17Rik	23.7625	20.3829	26.196	11.8013	7.1228	9.6017
Gm32229	6.09295	3.77461	5.23921	4.08508	0	7.58029
Rab23	585.533	633.38	513.442	752.562	505.719	525.567
Bag2	294.29	306.499	309.113	281.416	227.93	365.875
Zfp451	539.836	514.103	563.215	588.705	619.684	577.113
Gm15455	8.53013	6.79431	6.54901	2.72338	7.1228	3.53747
Bend6	63.3667	61.1488	57.6313	55.3755	28.4912	67.7173
Dst	9169.28	9654.71	11604.8	10502.7	14060.4	12114.3
Mir6896	0	0	0	0	0	0
Mir5103	0	0	0	0	0	0
Ccdc115	249.202	224.967	247.553	315.005	377.508	294.115
Imp4	614.17	584.31	592.031	682.208	797.754	600.359
Ptpn18	6.70225	6.03938	9.16862	10.8935	0	5.55888
Prss39	0.609295	0	0	0	0	0
Cfc1	0.609295	1.50985	0	0.907795	7.1228	0
Prss40	0	0	0	0	0	0
Amer3	45.0879	41.5208	28.8157	33.1345	21.3684	26.2783
AA619741	0	0	0	0	0	0
Arhgef4	38.9949	43.0306	32.7451	45.3897	56.9824	37.9015
Fam168b	1475.71	1512.11	1427.68	1245.95	1032.81	1660.59
Plekhb2	1246.62	1256.95	1277.06	1196.02	1104.03	1338.17
Hs6st1	247.983	283.851	305.184	322.721	413.122	388.616
Uggt1	9085.81	9025.86	10437.8	15886	10684.2	11163.7
Mir6897	0	0.754923	0	0	0	0
Neurl3	16.451	13.5886	13.098	16.3403	28.4912	9.09635
Arid5a	72.5061	68.698	52.3921	88.0561	121.088	83.8886
Kansl3	868.246	915.722	860.54	1161.52	1360.45	995.545
Mir6898	0	0	0	0	0	0
Fer1l5	132.217	144.19	134.91	76.2548	113.965	130.381
Lman2l	545.319	533.731	516.062	632.733	541.333	549.318
Cnnm4	269.918	311.028	278.988	280.055	263.544	260.257
Cnnm3	316.834	335.941	311.733	241.473	370.386	329.995
Ankrd23	82.2549	81.5317	58.9411	78.9782	99.7192	72.7708
Ankrd39	115.766	138.906	119.192	99.4035	92.5964	93.9956
Sema4c	173.649	170.613	168.964	140.254	113.965	170.809
Fam178b	1.21859	2.26477	1.3098	1.81559	0	2.52676
Cox5b	882.869	887.789	775.403	816.108	1054.17	704.462
Actr1b	1922.33	1875.98	1841.58	2224.55	2143.96	1859.7
4933424G06Rik	4.26507	6.79431	5.23921	9.07795	7.1228	2.52676
Zap70	1.21859	0.754923	0	1.81559	0	0.505353
Tmem131	1453.17	1438.13	1681.79	1420.25	1339.09	1565.58
Vwa3b	0	0.754923	1.3098	1.36169	0	0
Cnga3	1.82789	0.754923	1.3098	7.71626	0	0.505353
Inpp4a	1018.13	1026.7	1003.31	748.477	1168.14	1118.85
Coa5	1012.04	1111.25	1057.01	630.917	519.964	974.825
Unc50	525.213	569.967	513.442	741.668	441.614	488.676
Mgat4a	135.264	145.7	124.431	202.892	149.579	132.908
4930594C11Rik	0.609295	0.754923	0	0	0	0
2010300C02Rik	0	0	0	0	0	0
Tsga10	31.6834	18.8731	17.0274	31.3189	28.4912	35.88
Lipt1	43.26	34.7265	35.3647	49.4748	21.3684	31.8372
Mitd1	127.952	113.238	128.361	140.254	121.088	111.178
Mrpl30	559.333	535.24	543.568	761.64	491.473	542.243
Lyg2	0	0	0	0	0	0
Lyg1	0	0	0	0	0	0
Txndc9	806.707	745.109	851.371	1033.98	783.508	875.271
Eif5b	1590.26	1533.25	1718.46	1886.85	1880.42	1621.68
Rev1	385.075	367.647	373.294	358.579	363.263	384.573
Gm5099	0	0	0	0	0	0
Aff3	77.3805	64.9234	60.2509	34.9501	92.5964	60.6423
Lonrf2	28.6369	30.9518	28.8157	25.8722	56.9824	24.7623
Chst10	317.443	301.969	323.521	302.296	384.631	259.246
Nms	3.04648	3.01969	3.92941	2.72338	7.1228	5.05353
Pdcl3	495.966	459.748	472.839	399.884	491.473	554.372
Mir6349	0	0	0	0	0	0
Npas2	0.609295	0.754923	2.6196	1.36169	0	1.01071
Rpl31	2326.9	2428.59	2590.79	1978.54	2265.05	1919.83
Tbc1d8	642.807	643.194	656.211	627.286	320.526	531.631
Cnot11	517.292	547.319	479.388	624.109	349.017	493.73
Snord89	3.65577	2.26477	3.92941	4.53897	7.1228	2.02141
Rnf149	193.756	182.691	187.302	519.259	448.736	398.218
Creg2	4.26507	4.52954	3.92941	4.53897	0	5.05353
Rfx8	0	0	0	0.453897	0	0
Gm3646	0	0	0	0	0	0
1700066B17Rik	0	0	0	0.453897	0	0
Map4k4	1163.14	1159.56	1173.58	956.362	1310.6	1359.4
Gm16894	6.09295	7.54923	5.23921	5.90067	7.1228	4.54817
Il1r2	28.6369	26.4223	18.3372	80.3398	21.3684	18.6981
Il1r1	7820.31	7862.52	8898.8	7920.06	6339.29	6828.83
Il1rl2	6.09295	4.52954	2.6196	2.26949	0	4.54817
Il1rl1	0.609295	0.754923	0	0	0	1.51606
Il18r1	1.21859	0	0	0	0	0
Il18rap	15.2324	11.3238	15.7176	11.8013	7.1228	12.1285
Slc9a4	0	0.754923	0	0.453897	0	0.505353
Slc9a2	1.21859	0.754923	1.3098	0	0	0
Mfsd9	26.809	30.9518	24.8862	37.6735	35.614	20.7195
Tmem182	0	0	0	0	0	0
4930448I06Rik	0	0	0	0	0	0
Pantr1	0	0.754923	0	0	0	0
Pou3f3	0	0	0	0	0	0
2900092D14Rik	0	0	0	0	0	0
Pantr2	0	0	0	0	0	0
Dalir	0	0	0	0	0	0
Mrps9	272.355	285.361	314.353	400.338	591.192	357.79
Gpr45	3.65577	2.26477	3.92941	8.62405	0	4.54817
Tgfbrap1	983.403	982.91	984.971	1029.44	1324.84	1113.8
AI597479	374.107	385.011	379.843	318.636	256.421	336.06
Fhl2	24.9811	33.9715	24.8862	10.8935	28.4912	15.6659
Nck2	208.988	244.595	195.161	169.758	270.666	241.559
Ecrg4	0.609295	0	1.3098	1.36169	0	1.51606
Uxs1	301.601	292.91	314.353	591.428	249.298	331.511
Tpp2	1746.85	1703.11	1670	1942.23	1609.75	1513.03
Mettl21c	2.43718	0.754923	1.3098	0.907795	0	1.01071
Tex30	562.989	570.722	547.497	326.806	356.14	456.334
Poglut2	222.393	223.457	229.215	168.396	99.7192	189.002
Bivm	310.131	261.958	292.086	455.713	263.544	320.394
Ercc5	587.97	579.781	620.846	558.748	327.649	509.396
Mettl21e	0	0	0	0	0	0
Gulp1	11.5766	6.79431	7.85881	0.453897	0	14.1499
4930521E06Rik	0	0	0	0	0	0.505353
Col3a1	0	0	0	0	0	0
Col5a2	0.609295	0.754923	1.3098	1.81559	0	0.505353
Wdr75	753.698	714.912	677.168	727.144	598.315	609.961
Slc40a1	645.853	600.164	492.486	707.626	363.263	695.365
Stk-ps2	0	0.754923	0	0.453897	0	0
Dnah7b	61.5388	64.1685	55.0117	88.0561	78.3508	54.0727
Dnah7c	8.53013	9.05908	9.16862	11.3474	0	6.56959
Slc39a10	609.295	632.625	597.27	423.032	349.017	513.438
Mir6350	0	0	0	0	0	0
C230029F24Rik	0	0	0	0	0	0
Tmeff2	49.3529	44.5405	51.0823	43.5742	21.3684	39.9229
9330175M20Rik	0	0	0	0	0	0
Cavin2	0.609295	0	0	0	0	0.505353
Nabp1	154.761	191.75	142.768	284.14	156.702	185.464
Gm17767	1.82789	0.754923	1.3098	1.81559	0	3.03212
Myo1b	822.549	833.435	669.309	591.882	448.736	694.86
Stat4	0.609295	2.26477	2.6196	0.907795	7.1228	3.03212
Stat1	496.576	489.945	500.344	585.074	384.631	573.575
Gls	1277.69	1226.75	1257.41	1215.54	997.192	1202.23
Nab1	750.043	761.717	745.277	558.294	484.35	548.308
Gm28178	0.609295	1.50985	0	0.453897	0	0.505353
Nemp2	174.868	152.494	161.106	180.651	163.824	184.959
Mfsd6	868.246	779.081	949.607	967.255	726.526	952.085
Inpp1	152.933	139.661	150.627	155.687	85.4736	129.876
Hibch	269.309	255.164	313.043	182.921	391.754	269.858
1700019D03Rik	454.534	481.641	430.925	424.394	683.789	329.995
Mstn	1.21859	1.50985	2.6196	0.453897	0	0.505353
1700019A02Rik	1.82789	4.52954	3.92941	1.81559	0	0.505353
Pms1	148.059	154.004	170.274	136.169	178.07	166.261
Ormdl1	476.469	473.337	462.36	555.57	377.508	493.224
Osgepl1	179.742	161.554	157.176	233.303	128.21	159.186
Asnsd1	526.431	499.004	508.203	1009.01	277.789	734.278
Asdurf	0	0	0	0	0	0
Dnah7a	21.3253	16.6083	19.647	16.3403	71.228	9.09635
Stk17b	300.383	276.302	281.607	274.608	256.421	296.137
Hecw2	163.291	181.936	134.91	138.439	178.07	118.253
Mir7681	0	0	0	0	0	0
Ccdc150	10.9673	12.8337	14.4078	27.6877	42.7368	13.1392
Gtf3c3	606.249	634.135	556.666	707.626	441.614	565.995
Pgap1	3739.85	3716.49	4064.32	2980.29	2115.47	3942.26
Ankrd44	1241.74	1182.21	1218.12	324.083	1502.91	1162.31
Sf3b1	4973.07	4762.05	4927.48	4262.1	4601.33	5116.19
Coq10b	380.81	358.588	281.607	319.998	341.894	246.107
Hspd1	3421.8	3274.1	3696.26	3621.65	4530.1	3495.52
Hspe1	807.926	817.582	816.007	764.363	776.385	699.408
Mob4	743.34	699.059	724.321	582.804	676.666	733.267
Rftn2	2.43718	0.754923	0	2.26949	0	0.505353
Mars2	99.3151	103.424	79.8979	164.311	128.21	106.629
Boll	2.43718	1.50985	3.92941	0.907795	0	0
Plcl1	133.436	125.317	134.91	106.666	213.684	173.336
9130227L01Rik	0	0.754923	0	0.453897	0	0.505353
1700003I22Rik	0	0	0	0	0	0
Hsfy2	0	0	0	0	0	0
Satb2	102.971	104.934	111.333	65.3612	106.842	135.94
9130024F11Rik	13.4045	12.0788	13.098	9.98574	21.3684	20.7195
BC055402	0	0	0	0	0	0
4930558J18Rik	14.0138	19.628	14.4078	14.5247	14.2456	23.2462
1700066M21Rik	255.904	261.958	243.623	265.076	306.28	291.589
Tyw5	154.761	147.965	137.529	172.935	121.088	169.293
Maip1	199.24	203.829	216.117	270.523	235.052	196.582
Spats2l	0	2.26477	0	0.453897	0	0.505353
Kctd18	169.384	188.731	191.231	153.871	199.438	199.109
Sgo2a	530.087	514.857	484.627	482.039	612.561	665.044
Aox1	59.7109	55.8643	125.741	36.3118	156.702	153.627
Aox3	4.26507	1.50985	2.6196	3.63118	7.1228	6.56959
Aox4	0.609295	2.26477	0	0.907795	0	1.01071
Aox2	2.43718	0.754923	2.6196	3.63118	0	0.505353
Bzw1	2678.46	2769.81	3380.6	3555.38	3262.24	4054.95
Clk1	1437.33	1356.6	1328.14	1323.56	1196.63	1374.05
Ppil3	135.873	128.337	117.882	207.431	42.7368	113.199
Nif3l1	331.457	323.862	301.255	402.607	156.702	378.509
Orc2	1167.41	1101.43	1159.18	1480.61	683.789	1335.14
Fam126b	853.623	952.713	821.246	718.52	683.789	869.207
Ndufb3	549.584	536.75	548.807	510.181	598.315	468.462
Gm20257	89.5664	78.512	90.3764	46.2975	28.4912	75.2976
Flacc1	0.609295	2.26477	2.6196	0.907795	0	1.01071
Cflar	966.342	951.203	901.144	638.18	548.456	737.815
Casp8	220.565	218.173	223.976	178.382	99.7192	167.272
Trak2	1359.95	1384.53	1435.54	1651.73	1752.21	1664.63
Stradb	258.951	236.291	204.329	285.048	178.07	176.368
C2cd6	3.04648	3.77461	11.7882	3.17728	7.1228	2.52676
Tmem237	421.632	420.492	389.011	553.301	427.368	446.732
Mpp4	12.1859	9.05908	15.7176	13.163	35.614	20.2141
Als2	842.046	835.7	885.426	756.193	1210.88	1153.21
Cdk15	129.171	128.337	108.714	127.999	56.9824	109.156
Fzd7	166.338	169.858	188.612	156.141	178.07	289.062
Gm973	2.43718	1.50985	1.3098	1.81559	0	2.52676
Sumo1	1102.82	1087.84	1092.38	1089.35	1894.66	1110.26
Nop58	1557.36	1428.31	1689.64	1713.01	2272.17	1725.78
Snord70	3.04648	2.26477	5.23921	2.72338	0	4.04282
Snord11	1.21859	0	1.3098	2.72338	0	2.02141
Bmpr2	573.956	586.575	510.823	335.884	505.719	684.248
Fam117b	349.126	320.842	292.086	231.488	263.544	315.845
Ica1l	87.7385	76.2472	89.0666	102.581	135.333	54.0727
Wdr12	307.694	322.352	306.494	309.104	227.93	258.235
Carf	228.486	222.702	208.259	224.679	163.824	245.096
Nbeal1	796.958	822.111	856.611	788.42	619.684	961.181
Cyp20a1	478.297	430.306	421.756	450.72	213.684	308.771
Abi2	1046.77	1041.04	1157.87	1213.27	1232.24	889.926
Raph1	460.018	483.906	510.823	371.288	391.754	561.952
Cd28	0	0.754923	0	0.453897	0	1.01071
Ctla4	0	0	0	0	0	0
Icos	0	1.50985	0	0	0	0
9530026F06Rik	0	0	0	0	0	0
Pard3b	189.491	212.133	212.188	149.786	142.456	156.154
Pard3bos2	0	0	0	0	0	0
Nrp2	9.13943	12.0788	10.4784	5.90067	28.4912	6.06423
4930487H11Rik	0	1.50985	0	0	0	0
Ino80d	1121.1	1140.69	1275.75	1023.08	1089.79	1157.26
Ino80dos	74.9433	74.7374	87.7568	59.9145	78.3508	55.0834
Ndufs1	1427.58	1432.84	1432.92	1633.58	1502.91	1384.67
Eef1b2	2934.98	2836.25	3015.16	3081.51	2685.3	2346.35
Snora41	9.74872	8.30415	7.85881	8.62405	0	8.591
Gpr1	1.21859	0.754923	0	0.907795	0	0.505353
Zdbf2	973.654	1050.1	1148.7	1378.03	1645.37	1828.87
Adam23	338.159	320.087	430.925	819.285	911.718	574.081
Gm39653	0	0	1.3098	0	0	0
Dytn	0	0	0	0	0	1.01071
Mdh1b	14.0138	10.5689	5.23921	37.6735	0	11.1178
Fastkd2	433.209	409.923	438.784	564.195	263.544	406.809
4933402D24Rik	2.43718	2.26477	5.23921	7.26236	0	2.52676
Gm13749	0.609295	0	0	0	0	0.505353
Klf7	118.203	118.523	134.91	102.127	142.456	117.242
Mir6899	0	0	0	0	0	0
Creb1	1145.48	1153.52	1075.35	870.575	1780.7	1034.96
Mettl21a	147.449	168.348	151.937	136.169	113.965	163.229
2810408I11Rik	65.8039	68.698	68.1097	79.4321	78.3508	78.835
Ccnyl1	243.718	224.212	264.58	349.047	299.158	299.674
Fzd5	181.57	173.632	168.964	149.786	192.316	187.991
Plekhm3	361.921	389.54	409.968	574.634	349.017	422.98
Akr1cl	0	0	0	0	0	0
Cryge	0	0	0	0	0	0
Crygd	0	0	0	0	0	0
Crygc	0	0	0	0	0	0
Crygb	0	0.754923	0	0	0	0
Cryga	5.48366	2.26477	3.92941	7.71626	7.1228	3.53747
D630023F18Rik	266.262	240.82	275.058	355.402	142.456	269.353
Idh1	886.525	872.691	809.458	800.675	904.596	777.738
Pikfyve	1051.64	1071.24	1021.65	772.987	911.718	908.624
Pth2r	2.43718	1.50985	1.3098	3.17728	0	0
Crygf	0	0	0	0	0	0
Map2	5501.33	5635.5	5650.49	5030.09	5270.87	5769.61
Unc80	4397.89	4622.39	4964.15	3283.49	2820.63	4834.71
Rpe	571.519	588.84	567.144	556.478	384.631	602.38
Kansl1l	496.576	492.21	505.584	539.684	462.982	463.914
Acadl	526.431	544.299	540.948	639.088	306.28	634.723
Myl1	0	0.754923	1.3098	0.453897	0	0.505353
Lancl1	758.573	730.011	725.63	886.008	626.806	785.823
Cps1	2.43718	5.28446	5.23921	2.26949	14.2456	3.53747
Erbb4	1.82789	0	0	2.72338	7.1228	3.53747
Ikzf2	78.5991	79.2669	68.1097	38.1274	21.3684	74.7922
Spag16	0	0	1.3098	0.453897	0	0.505353
Vwc2l	0.609295	0	0	0	0	0
Bard1	282.713	244.595	281.607	225.133	284.912	302.201
Abca12	3.65577	1.50985	1.3098	1.81559	7.1228	0
Atic	572.128	575.251	554.046	606.861	698.034	560.436
Fn1	53.0087	55.1094	69.4195	24.0566	28.4912	54.0727
Apol7d	0	0	0	0	0	0
Gm8883	0	0	0	0	0	0
4933417E11Rik	1.21859	2.26477	0	2.26949	0	3.03212
Mreg	231.532	265.733	237.074	257.814	242.175	254.698
D230017M19Rik	18.8882	23.4026	6.54901	15.8864	14.2456	12.6338
Pecr	208.379	230.252	220.047	188.367	71.228	147.058
Tmem169	147.449	136.641	141.459	122.098	121.088	142.004
Xrcc5	786.6	766.247	886.736	973.156	655.298	666.56
2024-03-04	339.377	351.794	268.509	174.751	370.386	328.985
Smarcal1	722.624	797.954	734.799	448.451	576.947	729.224
Ankar	3.65577	0	1.3098	0.453897	0	2.02141
Rpl37a	2161.17	2411.22	2293.46	1623.14	2122.59	1603.48
Igfbp2	3.04648	2.26477	3.92941	2.72338	7.1228	2.02141
Igfbp5	31.0741	36.9912	52.3921	8.17015	0	71.7601
Tnp1	0.609295	0	1.3098	0	0	0
1700027A15Rik	0	0	1.3098	0	0	0
Pinc	0	0	0	0	0	0
D530049I02Rik	0	0	0	0	0	0
6030407O03Rik	0	0	0	0.453897	0	1.01071
Mir6351	0	0	0	0	0	0.505353
Tns1	0.609295	0.754923	1.3098	2.26949	0	4.04282
Rufy4	0.609295	0	0	1.36169	0	0
Cxcr2	0	0	0	0	0	0
Cxcr1	0	0	0	0	0	0.505353
Mir1928	0	0	0	0	0	0
Arpc2	1627.43	1560.43	1825.86	2174.17	1339.09	1788.95
Gpbar1	10.9673	8.30415	11.7882	48.567	28.4912	21.2248
Aamp	1830.93	1786.15	1635.94	2151.02	1894.66	1964.81
Pnkd	394.214	409.923	379.843	533.329	655.298	400.745
Tmbim1	102.362	105.689	119.192	70.3541	35.614	82.3725
Catip	0.609295	0.754923	1.3098	2.72338	0	1.01071
Slc11a1	0	1.50985	0	4.53897	0	0.505353
Ctdsp1	555.068	559.398	576.313	620.932	441.614	518.997
Mir26b	0.609295	1.50985	1.3098	0.907795	0	2.02141
Vil1	4.26507	12.8337	20.9568	28.1416	28.4912	20.7195
Usp37	1078.45	1085.58	1231.21	971.794	904.596	1100.15
Cnot9	954.156	967.056	994.14	1278.18	968.701	1115.31
Plcd4	51.7901	53.5995	43.2235	47.6592	49.8596	27.7944
Zfp142	897.492	933.085	950.916	935.029	961.578	936.924
Bcs1l	251.639	257.429	255.411	264.168	227.93	272.89
Rnf25	632.449	603.183	548.807	777.98	584.07	527.083
Stk36	204.114	215.908	161.106	277.331	113.965	150.595
Ttll4	898.101	852.308	838.273	1046.23	690.912	817.155
Cyp27a1	2.43718	0.754923	2.6196	0.907795	0	1.01071
Prkag3	0.609295	2.26477	0	0.453897	0	0.505353
Wnt6	0	0	2.6196	0.453897	0	0.505353
Wnt10a	5.48366	7.54923	5.23921	2.26949	0	2.02141
Gm16582	1.21859	0	0	0.453897	7.1228	1.01071
Cdk5r2	485.608	481.641	426.996	433.926	648.175	433.593
Fev	1.82789	4.52954	2.6196	0.453897	0	3.03212
Cryba2	391.168	421.247	472.839	203.346	292.035	648.368
Mir375	0	0	0	0	0	0
Cfap65	19.4974	20.3829	18.3372	44.0281	7.1228	27.289
Ihh	4.87436	2.26477	3.92941	4.08508	7.1228	2.02141
Nhej1	39.6042	45.2954	36.6745	46.7514	49.8596	31.3319
Slc23a3	4.26507	3.77461	3.92941	2.26949	14.2456	3.53747
Cnppd1	570.3	551.849	542.258	682.662	441.614	496.256
Retreg2	2172.14	2118.31	1920.17	2123.79	2086.98	1940.05
Zfand2b	216.3	201.564	189.921	141.616	178.07	175.863
Abcb6	674.49	616.772	660.14	582.35	797.754	616.53
Atg9a	818.893	803.238	793.74	983.142	868.982	752.976
Ankzf1	193.147	193.26	159.796	258.268	142.456	232.462
Glb1l	173.649	162.308	204.329	318.636	135.333	178.39
Stk16	951.11	949.693	886.736	1282.71	633.929	840.402
Tuba4a	1769.39	1701.6	1777.4	1822.4	1424.56	1515.05
A630095N17Rik	3.04648	1.50985	2.6196	4.99287	0	1.51606
Dnajb2	724.452	736.805	649.662	685.385	548.456	581.156
Ptprn	20619.8	21627.8	24399	17013.4	23305.8	20368.7
Resp18	5458.07	5746.47	5891.49	4084.62	5847.82	3990.27
Dnpep	1360.56	1390.57	1219.43	937.298	1132.53	1013.23
Des	3.65577	2.26477	5.23921	27.6877	0	4.04282
Gm15179	0.609295	0.754923	2.6196	1.36169	0	0.505353
Speg	856.06	862.877	774.093	459.344	641.052	667.066
Gmppa	2734.52	2756.98	2423.13	2573.6	1624	2501.5
Asic4	10.358	4.52954	13.098	4.08508	7.1228	8.591
Chpf	1289.27	1531.74	1136.91	2082.94	1624	1419.03
Tmem198	406.4	421.247	394.25	435.288	406	362.338
Obsl1	49.9622	55.8643	44.5333	35.8579	49.8596	53.5674
Inha	22.5439	33.2166	39.2941	12.7091	14.2456	21.2248
Stk11ip	664.741	627.341	533.09	780.25	527.087	528.094
Slc4a3	500.231	501.269	531.78	555.57	434.491	486.655
Gm17751	0	0.754923	0	0	0	0
Mir6343	0	0	0	0	0	0
Epha4	6.70225	3.01969	15.7176	4.53897	0	17.6873
Mir6352	0	0	0	0	0	0
Pax3	0	0	0	0	0	0
Sgpp2	985.84	965.546	905.073	672.676	527.087	835.853
Farsb	1048.6	1041.79	1076.66	1254.57	1424.56	1035.47
Mogat1	1.82789	2.26477	1.3098	1.81559	7.1228	3.03212
Acsl3	289.415	263.468	305.184	415.316	462.982	286.535
Utp14b	130.998	127.582	148.008	188.367	263.544	168.788
Gm29536	0	0.754923	0	0.907795	0	0
Kcne4	1.82789	0	2.6196	0.453897	0	0
Scg2	35379.3	35311.5	39188	36789.7	69304.9	35923
Ap1s3	256.513	255.919	203.019	257.814	242.175	247.117
Wdfy1	612.342	646.969	678.478	751.2	2400.38	619.057
Mrpl44	232.751	230.252	221.357	172.935	284.912	273.396
Serpine2	51.1808	61.9037	81.2077	39.943	0	30.8265
Fam124b	1.21859	0	0	0	0	1.01071
Cul3	2123.39	2119.07	2476.84	2072.5	2785.02	2624.8
1700016L21Rik	0.609295	0	0	0	0	0
Dock10	102.362	86.0612	91.6862	44.0281	78.3508	83.3832
Nyap2	298.555	276.302	261.96	121.191	185.193	272.385
Mir6344	0	0	0	0	0	0
Irs1	580.658	600.919	552.737	484.762	334.772	433.087
Rhbdd1	432.6	472.582	468.909	1034.43	391.754	625.627
Col4a4	5.48366	1.50985	5.23921	5.44677	14.2456	4.04282
Col4a3	3.65577	6.03938	5.23921	5.90067	7.1228	3.53747
Mff	938.924	957.997	920.791	946.83	819.122	781.781
Tm4sf20	0	1.50985	3.92941	5.44677	0	1.51606
Agfg1	2797.88	2810.58	2966.7	3522.24	2421.75	2861.31
Slc19a3	1.21859	0	0	0	0	0
Krtap28-13	0	0	0	0	0	0
Ccl20	0.609295	0	0	0.453897	0	0
Daw1	0	0.754923	0	0	0	0
Sphkap	5740.17	5950.3	5482.83	5231.17	4195.33	3952.87
Pid1	30.4648	30.9518	37.9843	73.0775	21.3684	59.1263
Mir6353	0	0	0	0.453897	7.1228	0
Dner	1300.24	1370.19	1449.95	964.532	1061.3	1220.93
Mir5126	0	0	0	0	0	0
Trip12	4109.7	4130.18	4681.23	4797.7	3618.38	4579.51
Fbxo36	158.417	133.621	137.529	523.344	128.21	134.929
Slc16a14	7.92084	7.54923	1.3098	4.08508	0	8.08564
A530032D15Rik	10.358	21.1378	9.16862	15.4325	21.3684	7.58029
A530040E14Rik	16.451	27.1772	41.9137	31.7728	135.333	26.7837
Gm7609	4.87436	12.0788	19.647	4.53897	0	4.54817
C130026I21Rik	32.2927	34.7265	20.9568	42.6664	220.807	27.289
LOC108167347	9.13943	21.8928	62.8705	26.3261	783.508	21.7302
Sp110	23.1532	16.6083	47.1529	14.0708	220.807	15.6659
Sp140	23.7625	33.9715	37.9843	37.2196	64.1052	32.3426
Sp100	2.43718	0.754923	6.54901	3.63118	0	4.04282
A630001G21Rik	0.609295	0	2.6196	0.453897	0	0
Mir8096	0	0	0	0	0	0
9930111H07Rik	0	0	0	0	0	0
Cab39	1358.12	1329.42	1379.22	1632.22	1253.61	1569.12
Itm2c	2988.59	3049.13	2795.12	3824.09	3212.38	2911.34
4933407L21Rik	12.1859	12.8337	19.647	19.5176	0	11.6231
Gpr55	3.65577	2.26477	1.3098	7.26236	0	3.03212
Spata3	0	0	0	0	0	0
2810459M11Rik	0	0	0	0.453897	0	0
Psmd1	2534.06	2464.07	2682.48	3228.57	3020.07	2763.77
Htr2b	15.8417	10.5689	9.16862	6.35456	14.2456	13.1392
Armc9	353.391	349.529	310.423	652.251	341.894	283.503
Gm28626	0	0	0	0	0	0
B3gnt7	3.04648	3.77461	1.3098	4.99287	7.1228	4.04282
Ncl	5630.5	5458.09	6273.95	6546.11	6674.06	6193.6
Snora75	4.26507	2.26477	7.85881	8.62405	0	2.52676
Gm24148	5.48366	6.03938	6.54901	3.63118	14.2456	4.04282
Snord82	0	0	0	0	0	0.505353
C130036L24Rik	10.358	6.03938	9.16862	18.1559	14.2456	12.6338
Nmur1	0	0.754923	0	0.453897	0	2.02141
Tex44	0	0	0	0	0	0
Ptma	8340.03	8584.23	10281.9	5700.04	35443.1	8300.92
Pde6d	455.753	440.12	444.023	411.231	498.596	459.366
Cops7b	315.615	332.166	322.211	403.969	306.28	322.415
Nppc	0.609295	3.01969	1.3098	2.26949	7.1228	0.505353
Dis3l2	358.875	385.011	400.799	446.181	363.263	395.691
Alppl2	0.609295	0	0	0	0	0
Alpi	0	0	0	0	0	0
Akp3	0.609295	0.754923	2.6196	0	0	1.01071
Ecel1	67.0225	68.698	51.0823	21.7871	21.3684	55.5888
Prss56	1.21859	0	0	1.36169	0	1.01071
Chrnd	0	0	1.3098	0	0	0
Chrng	0.609295	0	1.3098	0.907795	0	0
Eif4e2	558.724	600.164	584.172	689.924	612.561	634.723
Efhd1	0	0.754923	2.6196	1.81559	0	3.03212
Gigyf2	1332.53	1316.59	1377.91	1245.49	1303.47	1249.23
Kcnj13	10.358	11.3238	15.7176	16.3403	7.1228	7.58029
Snorc	0	0.754923	0	0.453897	0	0
Ngef	19.4974	24.1575	27.5058	34.4962	49.8596	19.2034
Neu2	0	0	0	0	0	0.505353
Inpp5d	1.82789	3.77461	0	2.26949	0	0.505353
Gm33517	3.04648	0.754923	0	0.453897	0	1.01071
Atg16l1	702.517	676.411	650.972	987.227	762.14	565.49
Scarna6	1.82789	3.01969	6.54901	1.81559	0	4.04282
Sag	4.26507	2.26477	6.54901	5.90067	49.8596	4.04282
Dgkd	2492.02	2398.39	2394.32	2371.61	2386.14	2741.54
Gm19582	3.65577	5.28446	3.92941	3.63118	7.1228	8.08564
Usp40	570.3	555.623	488.556	705.357	398.877	479.074
Ugt1a10	0	0	0	0	0	0
Ugt1a9	11.5766	13.5886	13.098	3.63118	0	7.58029
Ugt1a7c	0.609295	0.754923	0	2.26949	7.1228	4.54817
Ugt1a6b	1.21859	1.50985	0	4.08508	0	2.02141
Ugt1a6a	19.4974	22.6477	31.4353	43.5742	7.1228	65.1905
Ugt1a5	0	0	0	0.453897	0	0.505353
Ugt1a2	0	0	0	0	0	0
Dnajb3	0	0	0	0	0	0
Ugt1a1	0	0.754923	0	0	0	0
Mroh2a	3.04648	3.01969	3.92941	2.26949	0	2.02141
Hjurp	348.517	357.833	387.701	306.381	341.894	407.82
6430706D22Rik	0	0	0	0	0	0
A730008H23Rik	0.609295	0	0	0	0	0.505353
Trpm8	1.21859	0	0	1.36169	0	1.51606
Spp2	4.87436	3.77461	9.16862	18.1559	7.1228	15.1606
Glrp1	0.609295	0	0	0.907795	0	0
Gm19589	0	0	2.6196	3.17728	7.1228	1.01071
Arl4c	90.1757	89.8358	77.2783	76.2548	56.9824	82.8778
Platr5	0	0.754923	0	0	0	1.01071
1700067G17Rik	0	0	0	0	0	0
Sh3bp4	206.551	205.339	179.443	139.8	192.316	261.267
C030007H22Rik	0.609295	0	0	2.72338	7.1228	0
Agap1	2030.78	2175.69	2370.74	2239.53	3005.82	2957.32
4933400F21Rik	6.09295	2.26477	5.23921	3.17728	7.1228	6.56959
Gbx2	0	0	0	0	0	0
Asb18	0	1.50985	1.3098	0.453897	0	0.505353
Iqca	1.21859	1.50985	0	1.36169	7.1228	2.02141
Ackr3	0	0	1.3098	0	0	1.01071
Cops8	809.144	803.238	851.371	509.273	462.982	946.02
Col6a3	847.53	872.691	889.356	440.281	883.227	1575.18
Mlph	37.167	42.2757	26.196	8.62405	0	14.6552
Prlh	0	0	0	0	0	0
Rab17	24.9811	24.1575	19.647	17.702	0	15.1606
Lrrfip1	308.913	331.411	358.886	239.204	548.456	381.541
Rbm44	0	0	2.6196	0.453897	0	0
Ramp1	13.4045	17.3632	13.098	6.80846	0	8.591
Ube2f	380.2	392.56	366.745	535.599	327.649	400.745
Scly	1901	1960.53	2089.13	3189.54	3005.82	1954.2
Espnl	15.2324	13.5886	22.2666	31.7728	14.2456	10.6124
Klhl30	5.48366	9.814	6.54901	10.8935	0	4.54817
Erfe	4.26507	4.52954	3.92941	7.26236	0	5.55888
Ilkap	750.043	767.002	747.897	802.037	747.894	709.515
1700020N18Rik	0	0	0	0	0	0
Hes6	358.875	336.696	259.341	193.36	163.824	289.567
Per2	837.172	899.113	910.313	965.894	947.332	1033.95
Traf3ip1	268.699	264.978	267.2	337.7	356.14	295.126
Asb1	1054.69	1096.15	1057.01	1165.61	925.964	1054.67
Twist2	0	1.50985	1.3098	0.907795	7.1228	1.51606
Hdac4	1004.73	1105.96	991.52	523.344	1125.4	911.656
Ndufa10	1011.43	932.33	1070.11	1426.15	1139.65	1052.65
Mir6900	0.609295	0.754923	0	0	0	0.505353
Olfr1416	0	0	0	0	0	0
Olfr1415	0	0	0	0	0	0
Olfr1414	0	0	0	0	0	0
Olfr1413	0	0	0	0	0	0
Olfr1412	0	0	0	0	0	0
Olfr1411	0	0	0	0	0	0
Olfr1410	0	0	0	0.907795	0	0
Olfr12	0	0	0	0.453897	0	0
Cops9	598.937	646.969	595.96	588.251	648.175	481.601
Otos	0	2.26477	0	3.63118	0	1.01071
Gpc1	364.359	429.551	387.701	484.309	648.175	416.411
Mir149	0	0	0	0	0	0
Ankmy1	6.09295	6.79431	1.3098	15.4325	0	5.55888
Dusp28	175.477	175.142	140.149	193.36	71.228	142.509
5033417F24Rik	44.4786	58.884	44.5333	55.3755	21.3684	34.8693
Rnpepl1	1038.24	1076.52	1045.22	1241.86	854.736	845.455
9430060I03Rik	6.70225	7.54923	3.92941	8.17015	21.3684	4.54817
Capn10	636.714	654.518	519.992	833.356	541.333	584.188
Gpr35	2.43718	1.50985	2.6196	2.72338	0	2.02141
Aqp12	0	0	0	0.453897	7.1228	1.01071
Kif1a	4304.06	4482.73	4345.92	3836.34	5619.89	4509.77
Agxt	0	0	0	0	0	0
Mab21l4	0.609295	0	0	0	0	0
Crocc2	0.609295	0.754923	2.6196	5.44677	7.1228	1.01071
Sned1	4.26507	12.8337	7.85881	17.2481	14.2456	11.1178
Mir6901	0	0	0	0	0	0
Mterf4	138.31	154.004	162.415	242.835	185.193	146.552
Gm28535	8.53013	7.54923	14.4078	6.35456	28.4912	8.591
Pask	298.555	261.203	298.635	348.139	377.508	357.284
Ppp1r7	690.941	696.039	698.125	703.995	997.192	699.914
Mir6902	0	0	0	0	0	0
Mir6345	0	1.50985	1.3098	0	0	0.505353
Ano7	1.82789	0.754923	2.6196	2.72338	0	0.505353
Hdlbp	12617.3	12663.1	14350.2	13725.4	12279.7	13423.2
2024-09-02	2637.64	2606.75	2512.2	1005.38	2471.61	2670.79
Farp2	247.374	291.4	301.255	136.623	306.28	288.051
Stk25	1551.88	1564.96	1608.44	1866.88	1367.58	1640.37
Bok	50.5715	55.1094	26.196	39.0352	49.8596	41.9443
Thap4	238.844	241.575	227.906	252.367	192.316	275.417
Atg4b	867.637	818.336	775.403	861.043	1004.31	854.551
Dtymk	783.554	777.571	760.995	591.882	648.175	705.472
Ing5	393.605	413.698	353.647	616.393	470.105	468.462
D2hgdh	483.171	455.219	635.254	601.414	605.438	544.77
Gal3st2	0.609295	0.754923	0	0.453897	0	0.505353
Gal3st2b	1.21859	0	0	1.36169	0	0
Gal3st2c	4.87436	2.26477	1.3098	3.17728	0	1.51606
Neu4	0	0.754923	0	0.453897	0	0
Pdcd1	0.609295	0	0	0.907795	0	0
4930440C22Rik	0	0	0	0	0	0
Fam174a	247.374	216.663	167.655	254.636	178.07	200.625
St8sia4	62.1481	55.8643	68.1097	49.0209	42.7368	82.3725
4930598F16Rik	0	0	0	0	0	0
1700063A18Rik	0	0	0	0	0	0
4930533P14Rik	0	0	0	0	0	0
Slco4c1	0.609295	0.754923	0	3.17728	0	1.51606
Panct2	20.716	21.8928	10.4784	35.404	14.2456	30.8265
Slco6b1	0	0	0	0	0	0
Slco6c1	0	0	0	0	0	0
D1Ertd622e	667.178	650.744	698.125	825.186	676.666	689.806
Ppip5k2	859.106	779.081	759.685	1140.19	755.017	1187.58
Gin1	196.802	172.877	172.894	188.367	170.947	154.638
Pam	8124.95	8254.33	9624.43	15663.1	6887.75	6627.2
B230216N24Rik	121.859	132.112	180.753	217.417	42.7368	98.0384
1810006J02Rik	1.21859	0	0	0.453897	7.1228	0
Gm29461	0.609295	0	1.3098	0	0	0
Slco6d1	0	0	0	0	0	0
Cntnap5b	216.909	218.173	191.231	40.8508	327.649	159.691
Gm20268	0.609295	0	0	0	0	0
Cdh20	0.609295	0	0	0	0	0
Rnf152	93.2222	113.238	96.9254	36.7657	99.7192	69.2333
Gm17634	0	1.50985	2.6196	0.907795	0	1.01071
Pign	741.512	764.737	720.391	786.604	569.824	776.727
Relch	1155.22	1109.74	1081.9	1288.16	1837.68	1080.44
Tnfrsf11a	101.143	98.14	108.714	73.5314	142.456	91.9742
Gm7160	15.2324	13.5886	11.7882	11.3474	21.3684	9.09635
Zcchc2	819.502	801.728	818.626	833.81	826.245	900.033
Gm20753	1.21859	2.26477	0	0.453897	0	3.03212
Phlpp1	364.359	388.03	339.239	531.968	498.596	469.978
Bcl2	127.343	139.661	168.964	83.5171	149.579	199.614
Mir3473f	0	0	0	0	0	0
Kdsr	194.974	178.162	150.627	231.034	163.824	170.304
Vps4b	995.589	937.614	1003.31	1113.41	904.596	948.042
Serpinb5	2.43718	0	0	6.35456	0	1.51606
Serpinb12	0.609295	0	0	0	0	0
Serpinb13	0	0	0	0.453897	7.1228	0
Serpinb3a	0	0	0	0.453897	0	0.505353
Serpinb3d	0	0	0	0	0	0
Serpinb3b	0	0	0	0	0	0
Serpinb3c	0	0	0	0	0	0
Serpinb11	3.04648	4.52954	2.6196	1.81559	0	3.53747
Serpinb7	13.4045	13.5886	26.196	3.63118	99.7192	11.6231
Serpinb2	0	0	0	0	0	0
Serpinb10	0	0	0	0	0	0
Serpinb8	47.525	51.3348	57.6313	43.1203	28.4912	44.471
D830032E09Rik	0	1.50985	1.3098	4.08508	0	0
Cdh7	59.7109	61.9037	62.8705	101.673	71.228	86.9207
Cdh19	1.82789	1.50985	2.6196	1.81559	0	4.54817
Dsel	455.753	444.65	428.305	193.814	292.035	253.687
Gm32810	0	0	0	0	0	0
Cntnap5a	7.92084	4.52954	3.92941	4.08508	7.1228	3.03212
B020011L13Rik	0.609295	0	0	0	0	0
Tsn	1508.01	1481.91	1629.39	1833.29	1303.47	1632.79
Nifk	530.087	483.906	527.85	450.72	662.42	509.396
Clasp1	1121.71	1204.86	1245.62	994.489	1011.44	1340.7
2900060B14Rik	3.04648	3.77461	7.85881	1.81559	21.3684	2.52676
Tfcp2l1	360.094	382.746	334	288.225	227.93	265.31
Gli2	26.1997	27.9321	74.6587	6.35456	7.1228	54.0727
Mir6346	0	0	0	0	0	0
Inhbb	3.04648	0.754923	3.92941	0.453897	0	4.04282
Ralb	358.875	351.794	322.211	345.87	299.158	341.618
Tmem185b	217.518	208.359	193.851	171.573	121.088	225.893
3830432H09Rik	0.609295	0.754923	1.3098	1.81559	0	1.51606
Epb41l5	318.052	338.205	316.972	263.714	220.807	300.18
Ptpn4	577.612	588.085	615.607	717.158	413.122	629.669
Tmem177	121.25	134.376	115.263	154.325	135.333	153.627
Cfap221	0	0	0	0.453897	0	0
Sctr	0	0	1.3098	0.907795	0	0.505353
Tmem37	0.609295	0	0	2.26949	0	1.51606
Dbi	672.662	630.361	551.427	591.428	555.578	464.925
3110009E18Rik	16.451	24.1575	22.2666	17.2481	7.1228	16.1713
Steap3	51.7901	49.07	40.6039	34.0423	42.7368	37.3961
C1ql2	0.609295	0	0	0	0	0
Marco	0	0	0	0	0	0.505353
En1	7.92084	7.54923	20.9568	0.907795	0	21.2248
Celrr	0	0	0	0	0	0
Insig2	913.943	851.553	772.783	1006.74	904.596	948.547
Ccdc93	364.968	375.952	392.941	382.182	484.35	435.109
Htr5b	5.48366	5.28446	5.23921	9.53185	35.614	11.1178
Ddx18	790.256	771.531	798.979	1262.74	940.21	905.592
Gm28590	0	0	0	0	0	0
Dpp10	246.765	243.84	212.188	85.3327	64.1052	277.439
Actr3	2378.08	2362.15	2483.39	2318.05	2485.86	2623.79
Slc35f5	1097.34	1067.46	1038.67	1206.01	783.508	1023.84
Gpr39	17.6696	15.8534	17.0274	22.241	7.1228	37.3961
Lypd1	0.609295	0.754923	0	0	0	1.01071
Nckap5	10.358	10.5689	9.16862	4.99287	21.3684	8.591
Mgat5	372.889	400.109	476.768	438.465	263.544	397.713
Tmem163	1160.71	1158.05	1050.46	895.994	847.613	852.025
Acmsd	1.82789	2.26477	1.3098	4.08508	0	0
2900009J06Rik	0.609295	1.50985	1.3098	4.08508	0	0.505353
Ccnt2	1245.4	1269.03	1211.57	1228.7	1274.98	1150.69
Map3k19	9.74872	13.5886	18.3372	12.7091	14.2456	11.6231
Rab3gap1	1181.42	1143.71	1169.65	1463.82	1339.09	1104.7
Zranb3	255.295	254.409	254.102	277.785	292.035	249.644
R3hdm1	1706.64	1729.53	2017.1	1860.98	1039.93	1873.34
Mir128-1	0	0	0	0	0	0
Ubxn4	2153.25	2150.02	2297.39	2036.64	1780.7	2048.7
Lct	402.135	370.667	523.921	227.857	534.21	574.081
Mcm6	2964.83	2851.34	3125.19	2850.48	2813.51	3450.04
Dars	1270.99	1255.44	1313.73	1501.49	911.718	1387.19
Cxcr4	14.0138	15.0985	7.85881	4.08508	0	8.591
Thsd7b	9.13943	6.03938	6.54901	4.08508	7.1228	4.04282
Cd55b	1.21859	1.50985	0	1.36169	0	1.01071
Cd55os	4.26507	4.52954	3.92941	0.907795	0	2.02141
Cd55	69.4597	86.0612	111.333	59.9145	7.1228	39.9229
Zp3r	1.82789	0	0	1.36169	0	0
C4bp	2.43718	2.26477	1.3098	4.08508	0	2.52676
C4bp-ps1	4.26507	5.28446	6.54901	8.62405	14.2456	8.591
Pfkfb2	2952.65	2978.93	3053.15	3393.79	2364.77	3245.88
Yod1	324.754	329.146	265.89	308.196	249.298	255.203
AA986860	40.2135	34.7265	51.0823	32.2267	92.5964	39.4175
Gm28856	0	0	0	0	0	0
Fcamr	0	0	0	1.81559	0	0.505353
Pigr	2.43718	3.01969	5.23921	5.90067	0	1.01071
Fcmr	0.609295	0	0	0.453897	0	0
Il24	0	0.754923	0	0	0	0
Il20	0	0	0	0	0	0
Il19	0	0	0	0	0	0
Il10	0.609295	0	0	0.453897	0	0
Mapkapk2	341.205	338.96	334	425.756	384.631	407.82
Dyrk3	120.031	119.278	116.572	155.233	128.21	91.4688
Eif2d	709.829	682.45	709.913	752.108	918.841	702.44
Rassf5	38.3856	48.3151	35.3647	34.4962	35.614	28.8051
Ikbke	236.407	213.643	272.439	205.616	149.579	213.764
Srgap2	382.637	411.433	383.772	312.281	327.649	361.327
Fam72a	23.7625	25.6674	23.5764	18.1559	7.1228	25.773
Avpr1b	0	0	0	0.453897	0	0
Ctse	0	0	0	0	0	0
Rab7b	0	0	0	0	0	0
Slc26a9	0	0	0	0	0	0
Pm20d1	1.21859	0	0	0.907795	0	0.505353
Slc41a1	91.3943	81.5317	82.5175	81.2476	71.228	65.6959
Rab29	0	0	0	0	0	0
Nucks1	2410.37	2295.72	2378.6	1901.38	2749.4	2981.58
Slc45a3	0.609295	0	0	2.26949	0	0.505353
Elk4	214.472	216.663	264.58	197.445	163.824	220.839
Mfsd4a	82.2549	84.5514	92.996	76.2548	85.4736	88.9421
Cdk18	134.654	137.396	140.149	259.629	121.088	132.402
Lemd1	0	0	0	0.453897	0	0
Mir135b	0	0	0	0	0	0
Klhdc8a	120.031	124.562	108.714	73.5314	199.438	80.8564
Nuak2	333.285	280.076	255.411	287.317	235.052	264.299
Tmcc2	658.039	748.884	713.842	463.429	861.859	789.866
Dstyk	650.118	625.076	653.591	580.989	377.508	749.943
Rbbp5	644.634	656.783	690.266	1054.86	641.052	822.714
Tmem81	51.7901	46.0503	64.1803	51.7443	64.1052	50.5353
Cntn2	12.7952	15.0985	14.4078	6.35456	7.1228	11.1178
Nfasc	3148.84	3205.4	2979.8	2731.55	2849.12	2763.77
Gm10538	4.26507	3.77461	9.16862	3.17728	0	4.04282
Lrrn2	188.882	198.545	163.725	147.063	235.052	265.31
Mdm4	3239.01	3197.85	3037.43	2805.54	1830.56	2565.17
Pik3c2b	63.3667	52.8446	53.7019	46.7514	35.614	45.4817
Ppp1r15b	1966.81	1931.85	1946.37	2129.23	1645.37	1827.36
Plekha6	2912.43	2902.68	3139.6	2662.11	2606.95	3489.97
Gm19461	47.525	40.0109	41.9137	50.8365	21.3684	56.5995
Golt1a	124.906	113.238	159.796	150.24	99.7192	108.651
Kiss1	5.48366	3.77461	2.6196	6.80846	0	5.05353
Ren2	0	0	0	0	0	0
Ren1	0	0	0	0	0	0
Etnk2	30.4648	22.6477	31.4353	36.7657	7.1228	30.3212
Sox13	88.9571	109.464	91.6862	119.829	135.333	68.2226
Snrpe	661.085	616.772	582.862	593.698	705.157	489.181
Zc3h11a	2653.48	2605.99	2499.1	2592.66	2015.75	2670.28
Zbed6	1341.06	1316.59	1299.32	1148.36	676.666	1299.77
Lax1	0.609295	0.754923	1.3098	0.453897	0	2.02141
Atp2b4	174.868	157.779	187.302	180.651	128.21	237.516
Mir6903	0	0	0	0	0	0
Optc	0.609295	1.50985	2.6196	4.99287	0	1.01071
Prelp	0.609295	0	1.3098	2.26949	0	0
Fmod	0	0	0	0.453897	0	0
Btg2	842.046	837.964	1918.86	852.419	733.648	1626.73
Chit1	1.82789	2.26477	0	5.90067	0	0
Chil1	7.31154	8.30415	3.92941	2.72338	0	2.02141
Mybph	2.43718	4.52954	3.92941	5.44677	0	4.54817
Adora1	179.742	181.936	146.698	195.176	185.193	161.208
Myoparr	0	0	0	0	0	0
Myog	0	0	0	0	7.1228	0
Ppfia4	42.6507	48.3151	49.7725	35.404	14.2456	41.4389
Tmem183a	998.026	982.91	970.563	1587.73	861.859	810.586
Mgat4f	1.21859	0	1.3098	1.36169	0	0.505353
Cyb5r1	636.714	609.978	673.238	752.562	826.245	602.886
Adipor1	2102.68	2132.66	2174.27	2607.64	2158.21	2032.02
Klhl12	448.441	452.199	428.305	566.01	284.912	498.783
Rabif	456.362	483.906	504.274	696.279	277.789	510.912
Mgat4e	0	0	5.23921	0.907795	0	0
Kdm5b	525.822	498.249	440.094	384.451	527.087	390.638
Syt2	812.191	815.317	798.979	559.202	491.473	841.918
Ppp1r12b	1151.57	1157.3	1241.69	1153.81	1232.24	1065.79
Mir5104b	0	0	0	0.453897	0	1.01071
Ube2t	255.904	259.694	230.525	245.559	320.526	272.385
Lgr6	0.609295	1.50985	1.3098	4.99287	0	2.52676
Ptprv	6.70225	12.0788	14.4078	18.6098	0	5.55888
Ptpn7	0.609295	1.50985	5.23921	2.72338	0	0
Arl8a	535.571	535.24	454.501	481.585	605.438	525.567
Gpr37l1	0	0	0	0	0	0
Elf3	200.458	201.564	132.29	157.502	292.035	174.347
Rnpep	775.024	786.63	768.854	630.917	655.298	688.796
Timm17a	684.848	683.96	737.419	888.277	584.07	647.357
Lmod1	0	0.754923	0	0.453897	0	0
Shisa4	16.451	14.3435	18.3372	16.3403	35.614	33.8586
Ipo9	3641.15	3631.93	3732.94	3009.34	3269.37	4018.06
Nav1	1375.18	1380.75	1629.39	1070.74	1225.12	1575.69
Mir1231	0	0	0	0	0	0
Gm4793	1.21859	1.50985	1.3098	0	0	1.01071
Csrp1	921.864	930.065	933.889	893.27	961.578	720.633
Phlda3	90.1757	79.2669	83.8273	136.623	14.2456	40.9336
Tnni1	0	0.754923	0	0	0	0
Lad1	0	0	1.3098	3.17728	0	0
Tnnt2	0	0	1.3098	0.453897	0	0
Pkp1	0.609295	0.754923	0	0	0	0.505353
Igfn1	0	0.754923	0	0.907795	0	1.01071
Tmem9	502.059	523.917	492.486	434.834	427.368	495.246
Ascl5	0	0	0	0	0	0.505353
Cacna1s	4.26507	6.03938	13.098	4.08508	14.2456	18.1927
Gm15850	0	0	0	0	0	0.505353
Kif21b	17.6696	14.3435	31.4353	8.62405	14.2456	61.653
Mroh3	0	0.754923	0	0.907795	0	0
Inava	17.0603	24.1575	14.4078	14.5247	7.1228	43.4603
Gpr25	0	2.26477	2.6196	1.36169	0	1.01071
Camsap2	1211.89	1297.71	1354.34	1292.7	1602.63	1270.96
9230116N13Rik	18.2789	22.6477	28.8157	11.8013	14.2456	19.7088
Ddx59	74.334	98.8949	108.714	135.261	113.965	130.381
Kif14	357.656	397.844	428.305	303.203	349.017	431.066
Zfp281	261.997	251.389	227.906	234.665	249.298	240.548
Gm19705	1.82789	0	2.6196	5.44677	0	2.52676
Platr22	0	0	0	0	0	0.505353
Nr5a2	0	0.754923	0	0.453897	0	0
Mir181a-1	0	0	0	0	0	0
Mir181b-1	0	0	0	0	7.1228	0
Ptprc	0.609295	1.50985	0	1.36169	0	0.505353
Atp6v1g3	0	0	0	0.453897	0	0
Nek7	601.374	562.418	609.058	491.571	270.666	588.231
Gm5833	0	0	0	0	0	0
Lhx9	1.82789	3.01969	5.23921	0.907795	0	1.51606
2310009B15Rik	54.2273	55.1094	48.4627	41.7586	78.3508	42.4496
1700019P21Rik	0	0	0	0	0	0
Dennd1b	369.842	371.422	354.956	336.338	363.263	354.252
4930596I21Rik	1.82789	3.77461	0	1.36169	0	2.02141
Crb1	62.1481	68.698	58.9411	76.7087	7.1228	46.4925
4933436E23Rik	0.609295	0	1.3098	1.81559	0	0
Gm34816	0	0	0	0	0	0
Zbtb41	1128.41	1102.19	1174.89	942.291	947.332	1264.39
Aspm	1037.02	1067.46	1024.27	714.888	1075.54	1126.43
F13b	0.609295	0.754923	1.3098	0.453897	0	0.505353
Cfhr1	0	0	0	0	0	0
Cfhr3	0	0	0	0	0	0
Gm4788	0.609295	0	0	0	0	0
Cfhr2	0	0.754923	0	0	0	0
Cfh	2.43718	0	0	0	0	0
Kcnt2	10.358	8.30415	13.098	5.90067	35.614	31.8372
4930590L20Rik	0	0	0	0	0	0.505353
Cdc73	1111.96	1107.47	1301.94	1233.24	861.859	1239.12
B3galt2	151.715	168.348	148.008	174.751	135.333	273.396
Glrx2	322.317	357.079	316.972	255.998	121.088	244.085
Ro60	1290.49	1261.48	1231.21	1085.72	833.368	1039.51
Uchl5	635.495	637.91	658.831	704.449	712.28	758.534
Rgs2	157.807	175.142	119.192	104.85	163.824	137.456
Rgs13	0	0	0	0	0	0
Rgs1	0	0	0	0	0	0
Rgs21	0.609295	1.50985	0	0.907795	0	1.51606
Rgs18	0	0	0	0.453897	0	1.01071
Brinp3	0.609295	1.50985	0	0.907795	0	3.03212
Pla2g4a	1.21859	0.754923	2.6196	0.907795	0	1.51606
Ptgs2os	0	0	0	0	0	0
Ptgs2	8.53013	9.05908	9.16862	7.71626	7.1228	6.56959
Ptgs2os2	0	0	0	0	0	0
Pdc	0	0	0	0	0	0.505353
2310030A07Rik	0	0.754923	2.6196	0	0	0
Odr4	1065.05	1053.12	1115.95	1328.56	861.859	1064.78
Tpr	4243.74	4235.12	4576.45	4373.3	4786.52	4713.93
Prg4	12.7952	18.8731	14.4078	44.9358	14.2456	12.6338
Hmcn1	3.65577	5.28446	2.6196	6.35456	7.1228	5.05353
C730036E19Rik	0	0.754923	0	0.907795	0	1.01071
3110040M04Rik	0	0	0	0.907795	0	0
Ivns1abp	3587.53	3536.06	3579.69	2833.23	2906.1	3362.62
Swt1	241.89	237.801	184.682	276.877	149.579	209.721
Trmt1l	483.78	516.367	628.705	575.996	619.684	511.922
Mir7682	1.82789	0.754923	5.23921	0.453897	0	1.01071
Rnf2	740.903	674.146	597.27	549.67	519.964	859.1
Fam129a	658.648	714.157	821.246	859.228	897.473	856.573
2810414N06Rik	45.6971	37.7461	27.5058	44.0281	7.1228	31.8372
Edem3	2164.22	2208.9	2330.14	2755.61	1552.77	2288.74
1700025G04Rik	147.449	149.475	154.557	87.6022	85.4736	174.347
Tsen15	200.458	181.936	153.247	231.942	277.789	224.882
Colgalt2	16.451	15.8534	5.23921	4.08508	7.1228	17.182
Rgl1	291.243	308.763	398.18	248.282	284.912	370.929
Apobec4	5.48366	3.01969	3.92941	4.08508	7.1228	4.54817
Arpc5	1727.35	1722.73	1620.23	1712.1	1709.47	1747.51
Ncf2	5.48366	4.52954	7.85881	4.08508	35.614	3.53747
Smg7	1920.5	1925.81	2017.1	1622.68	1980.14	1986.04
Nmnat2	84.692	86.0612	72.0391	53.5599	35.614	74.2869
Lamc2	338.768	330.656	348.407	796.136	498.596	255.203
Lamc1	460.627	446.914	464.98	720.789	484.35	563.468
E330020D12Rik	3.04648	2.26477	5.23921	3.63118	0	0.505353
Shcbp1l	10.358	10.5689	17.0274	14.0708	7.1228	11.6231
Dhx9	4374.13	4429.13	4393.08	3768.26	4060	4338.45
Npl	0.609295	5.28446	5.23921	5.44677	7.1228	2.52676
Rgs8	3.04648	6.03938	7.85881	2.72338	0	4.04282
C230024C17Rik	3.65577	3.01969	2.6196	0.453897	0	1.51606
Rgs16	42.0414	30.9518	48.4627	13.163	21.3684	25.2676
Rnasel	4.26507	3.77461	0	3.17728	0	2.52676
Rgsl1	0	0	0	0.907795	28.4912	0
Teddm2	0	0.754923	0	0.453897	0	0
Teddm1b	0.609295	0.754923	1.3098	0.907795	0	0
Teddm1a	0.609295	0	0	0.907795	0	0
Mir8114	0	0	0	0	0	0
Glul	3448	3549.65	3401.56	2109.26	3112.66	3990.77
Zfp648	0	0	0	0	0	0
4930452N14Rik	0	0	0	0	0	0
4930532M18Rik	0	0	0	0	0	0
Cacna1e	209.598	206.094	155.866	36.7657	21.3684	62.1584
Gm9530	8.53013	9.05908	9.16862	8.17015	0	5.05353
Ier5	132.217	132.866	129.67	194.268	213.684	167.272
Mr1	1.21859	0	1.3098	3.63118	0	1.51606
Stx6	541.664	556.378	499.035	554.209	420.245	532.136
BC034090	927.957	1010.84	977.112	508.819	527.087	969.772
Xpr1	923.692	888.544	1008.55	878.745	1082.67	1073.37
Gm5532	0	1.50985	0	0.907795	0	0
Acbd6	286.978	306.499	284.227	327.714	377.508	305.233
Lhx4	14.0138	11.3238	9.16862	19.5176	28.4912	19.2034
Qsox1	3541.83	3498.31	3165.79	2263.59	1609.75	2716.78
Cep350	1386.76	1370.19	1482.7	1397.55	1317.72	1538.29
Tor1aip1	933.44	947.428	1053.08	827.455	733.648	846.466
Tor1aip2	2005.8	2056.41	1874.33	2601.29	2008.63	2046.68
Fam163a	138.919	175.142	119.192	98.9496	128.21	73.7815
Tdrd5	1.21859	1.50985	0	0.453897	0	0
Nphs2	0.609295	0	0	0.907795	0	0
Axdnd1	5.48366	3.01969	6.54901	3.17728	0	4.54817
Soat1	1515.32	1535.51	1371.36	1691.68	1061.3	1246.2
Abl2	949.891	949.693	986.281	565.556	1025.68	960.676
Tor3a	466.72	458.993	426.996	468.422	284.912	491.708
Fam20b	2162.39	2091.89	2459.81	2161.91	2215.19	2482.8
Ralgps2	530.087	600.164	597.27	375.373	505.719	337.576
Angptl1	26.1997	27.9321	30.1255	19.5176	28.4912	34.364
Tex35	1.82789	3.01969	3.92941	3.63118	14.2456	1.01071
Rasal2	796.349	871.181	982.352	998.12	1047.05	1141.59
2810025M15Rik	503.278	450.689	447.952	536.507	356.14	570.038
Cryzl2	0	1.50985	2.6196	1.81559	0	1.51606
Gm15486	1.21859	1.50985	2.6196	1.36169	0	1.01071
Sec16b	484.999	483.151	577.623	922.773	341.894	518.492
Brinp2	425.897	417.472	429.615	385.813	519.964	632.196
Astn1	1592.09	1592.89	1846.82	1546.88	2001.51	2231.13
Mir488	0	0	1.3098	0	0	0
Pappa2	38415.5	40111.3	43902	31473.7	40685.4	35644.5
1600012P17Rik	1.82789	3.01969	2.6196	5.90067	14.2456	2.02141
Cop1	812.191	782.1	984.971	1123.85	804.876	921.258
Pou5f1-rs1	0	0.754923	0	0	0	0.505353
Scarna3a	0	0	0	0	0	0.505353
Mir1843b	0	0	0	0	0	0
Tnr	294.29	291.4	424.376	162.495	142.456	546.286
4930523C07Rik	23.1532	15.8534	22.2666	6.80846	7.1228	10.6124
4930562F07Rik	1.82789	0.754923	0	0.453897	0	0
Tnn	0.609295	1.50985	1.3098	0.907795	0	1.01071
Mrps14	460.018	502.024	453.192	495.202	370.386	468.967
Cacybp	768.321	698.304	827.795	739.853	733.648	809.575
Rabgap1l	213.253	246.105	222.666	175.658	149.579	218.818
Mir1927	0	0	0	0	0	0
Gpr52	4.87436	5.28446	7.85881	4.08508	0	6.06423
Rc3h1	901.148	959.507	920.791	653.158	1068.42	952.085
Serpinc1	5.48366	2.26477	7.85881	2.72338	0	3.03212
Zbtb37	161.463	162.308	183.372	141.162	113.965	175.863
Gas5	1064.44	982.91	1387.08	797.952	1908.91	1027.38
Snord47	6.70225	7.54923	6.54901	2.26949	0	5.55888
Dars2	334.503	339.715	305.184	322.267	92.5964	373.456
Cenpl	221.174	221.192	225.286	221.956	249.298	225.893
Klhl20	290.025	290.645	313.043	519.259	227.93	254.698
Ankrd45	15.8417	18.1182	22.2666	72.6236	0	20.7195
Tex50	0.609295	2.26477	1.3098	3.17728	0	1.01071
Prdx6	685.457	736.805	612.987	773.441	591.192	570.038
Tnfsf4	0	0	0	0	0	0
Tnfsf18	0	0	0	0	0	0
Fasl	1.21859	0.754923	1.3098	0.907795	7.1228	1.01071
Suco	2306.18	2220.98	2167.72	2506.88	2428.88	2256.4
4930558K02Rik	0	0	1.3098	1.36169	0	0
Pigc	327.801	314.048	301.255	476.592	284.912	268.848
Dnm3	122.468	117.013	113.953	161.587	121.088	140.488
2810442N19Rik	0.609295	3.77461	0	3.63118	0	0.505353
Dnm3os	0	0	3.92941	0	0	0.505353
Mir199a-2	0	0	0	0	0	0
Mir214	0	0	0	0	0	0
Eef1aknmt	346.08	297.44	292.086	383.089	242.175	286.03
Vamp4	740.294	652.253	678.478	701.725	534.21	541.738
Myoc	1.82789	0.754923	2.6196	1.36169	7.1228	1.51606
Myocos	0	0	1.3098	0.453897	7.1228	0
Prrc2c	4533.77	4747.71	5159.31	4283.88	5142.66	5596.78
Fmo4	10.9673	23.4026	13.098	14.9786	7.1228	16.1713
Fmo1	54.2273	71.7177	98.2352	93.5029	619.684	79.8457
Fmo2	6.09295	7.54923	5.23921	4.99287	7.1228	4.04282
Fmo6	1.21859	6.03938	2.6196	3.63118	0	7.07494
Fmo3	0	0.754923	1.3098	0.453897	0	0.505353
Mroh9	0	0	0	0	0	0
Prrx1	0	0	1.3098	0	7.1228	0.505353
Gorab	389.34	360.098	357.576	475.231	235.052	423.991
Mettl11b	0	0	0	0	0	0
Kifap3	945.017	1023.68	991.52	974.064	762.14	955.622
Scyl3	467.329	480.131	484.627	464.337	498.596	467.451
BC055324	365.577	358.588	364.125	377.189	327.649	348.693
Mettl18	68.8504	69.4529	68.1097	59.4606	64.1052	56.0942
Sele	0	0.754923	0	0	0	0.505353
Sell	0.609295	0	0	0.453897	0	1.51606
Selp	2.43718	8.30415	1.3098	8.17015	7.1228	6.06423
Gm16548	0	0	0	0	0	0
F5	3.04648	6.79431	7.85881	4.53897	0	5.55888
Mir12178	0	0	0	0	0	0
Slc19a2	398.479	399.354	370.674	403.515	220.807	211.743
Ccdc181	288.806	277.812	328.76	486.124	256.421	260.762
Blzf1	483.78	455.219	512.133	993.128	747.894	542.749
Nme7	161.463	158.534	174.204	308.196	49.8596	139.477
Atp1b1	3799.57	3811.61	4153.38	3198.16	4366.28	4283.37
Gm26685	0.609295	0	0	0	0	0
Dpt	0	0	0	0	0	0
Gm20743	1.82789	0	1.3098	0.907795	0	1.01071
Xcl1	0.609295	0	0	0.453897	0	2.02141
4930568G15Rik	1.82789	1.50985	1.3098	1.36169	0	0.505353
Tbx19	0	0	0	0.453897	0	0
Sft2d2	695.206	634.89	618.227	373.104	512.842	612.487
Tiprl	544.101	561.663	535.709	448.905	733.648	600.864
Gpr161	268.09	234.026	227.906	254.636	263.544	197.088
Dcaf6	508.762	474.847	514.752	641.357	406	527.083
Mpc2	288.197	283.851	296.015	252.821	299.158	260.257
Adcy10	1.82789	3.77461	5.23921	3.63118	7.1228	4.04282
Mpzl1	796.958	813.052	776.713	745.753	619.684	1074.38
Rcsd1	0	1.50985	1.3098	9.07795	7.1228	2.52676
Creg1	1053.47	1053.87	1072.73	907.341	740.771	885.883
Cd247	0	1.50985	0	1.36169	0	0
Pou2f1	602.593	588.84	586.791	425.302	633.929	568.016
Dusp27	1.82789	0.754923	2.6196	7.26236	7.1228	4.54817
Gpa33	113.329	107.954	99.545	360.848	156.702	255.203
Mael	0	0	0	0	0	0
Ildr2	414.93	462.768	551.427	994.943	541.333	405.293
Tada1	397.261	422.002	347.098	423.94	299.158	404.788
Pogk	575.175	566.192	675.858	765.725	527.087	735.288
Gm33354	0	0	0	0	0	0
Gm4846	0	0	0	0	0	0
Gm4847	1.21859	0	0	0	0	0
Fmo9	0	0	0	0.907795	0	0
Gm16701	10.9673	9.814	9.16862	6.35456	0	11.6231
Fam78b	89.5664	92.8555	87.7568	68.5385	135.333	127.854
Uck2	858.497	815.317	884.117	775.711	1025.68	1026.88
Mir6347	0.609295	0	0	0	0	0
Tmco1	927.957	903.643	952.226	1471.54	990.069	1006.16
Aldh9a1	1128.41	1113.51	1337.31	890.547	997.192	1212.85
Mgst3	173.04	186.466	153.247	216.509	220.807	123.811
Lrrc52	0	0	0	0	0	0
Rxrg	0	0	0	0	0	0
Lmx1a	0.609295	3.01969	0	0	0	0
Pbx1	789.037	745.109	829.105	458.436	783.508	802.5
Mir6348	0	0	0	0	0	0
Mir6354	0	0	0	0	0	0
Nuf2	663.523	593.369	729.56	816.561	890.35	883.862
Rgs5	0.609295	2.26477	0	0.453897	7.1228	0.505353
Rgs4	1705.42	1681.97	1608.44	1352.16	1104.03	1178.48
Ccdc190	0	0.754923	2.6196	1.81559	0	0.505353
Hsd17b7	182.789	199.3	175.514	140.254	327.649	127.349
3110045C21Rik	21.9346	27.9321	14.4078	13.6169	14.2456	16.1713
Ddr2	4.26507	4.52954	11.7882	4.08508	28.4912	12.1285
Uap1	635.495	699.059	673.238	707.172	726.526	784.813
Uhmk1	3281.66	3288.44	3451.33	1493.78	3041.44	3237.79
Sh2d1b2	0	0	0	0	0	0
Gm6345	3.65577	2.26477	2.6196	2.72338	14.2456	3.53747
Sh2d1b1	0	0	0	0	0	0
Gm7694	6.70225	2.26477	6.54901	1.81559	7.1228	2.52676
Spata46	1.82789	1.50985	0	0	0	1.01071
Nos1ap	7.92084	9.05908	9.16862	4.53897	7.1228	6.06423
Olfml2b	90.1757	80.7768	108.714	43.5742	56.9824	55.5888
Atf6	1932.08	1953.74	2159.86	2228.18	1104.03	2326.14
Gm29733	1.82789	0	0	0.453897	0	1.01071
Dusp12	174.868	166.838	167.655	170.665	192.316	181.422
Fcrlb	0.609295	1.50985	0	0.453897	0	1.01071
Fcrla	0	0	1.3098	0.907795	0	0
Fcgr2b	0	0.754923	0	0	0	0
Fcgr4	0	0	0	0	0	0
Fcgr3	1.21859	0	0	0.453897	0	0.505353
Mir6546	0	0	0	0	0	0
Cfap126	43.8693	57.3741	52.3921	105.304	28.4912	67.2119
Sdhc	954.766	1027.45	999.379	1016.28	1218	969.772
Mpz	7.31154	15.0985	13.098	12.7091	21.3684	7.07494
Pcp4l1	124.296	136.641	149.317	442.096	199.438	89.9528
Nr1i3	9.74872	7.54923	5.23921	4.99287	7.1228	4.54817
Tomm40l	701.299	659.048	670.619	705.357	633.929	581.661
Apoa2	114.548	117.013	92.996	143.885	99.7192	93.4903
Fcer1g	20.716	18.1182	36.6745	26.7799	14.2456	20.7195
Ndufs2	4488.68	4367.23	5186.82	5731.82	7229.64	4499.16
Adamts4	58.4923	46.8052	52.3921	52.1982	35.614	50.5353
B4galt3	1085.76	1049.34	998.069	1091.17	1232.24	945.515
Ppox	554.459	554.868	540.948	455.713	341.894	488.676
Usp21	482.562	437.1	470.219	378.55	484.35	541.233
Ufc1	1393.46	1352.07	1353.03	1305.86	1203.75	1117.33
Dedd	495.966	482.396	474.148	476.138	534.21	457.85
Nit1	313.787	326.882	341.858	367.203	242.175	368.907
Pfdn2	506.934	473.337	499.035	561.017	534.21	485.644
Klhdc9	7.31154	8.30415	7.85881	10.4396	0	7.07494
Nectin4	71.8968	65.6783	89.0666	57.645	85.4736	109.156
Arhgap30	0	0	1.3098	3.17728	0	2.02141
Usf1	472.813	474.847	474.148	447.997	455.859	510.406
Tstd1	9.74872	10.5689	3.92941	3.63118	0	6.06423
Gm26641	28.6369	27.9321	39.2941	24.5105	92.5964	21.2248
F11r	778.07	786.63	819.936	960.901	854.736	761.061
Alyref2	32.9019	49.07	27.5058	36.3118	21.3684	30.3212
Itln1	0	0	0	0	0	0
Cd244a	0.609295	0	0	0.453897	0	0.505353
Ly9	0	0	0	0	0	0
Slamf7	0	0	0	0	0	0
Mir7683	0	0	0	0	0	0
Cd48	0	0	0	0	0	0.505353
LOC115487184	92.0036	101.915	121.812	69.9002	377.508	66.2012
Slamf1	0	0	0	0.453897	0	0
Cd84	0	0.754923	0	0	7.1228	0
Gm37065	0	0	0	0	0	0
Slamf6	0	0	0	0	0	0
Vangl2	59.1016	53.5995	57.6313	31.3189	35.614	66.2012
Nhlh1	0.609295	0.754923	0	0.907795	0	0.505353
Ncstn	2672.98	2681.49	2605.2	3057.45	2136.84	2534.85
Copa	10436.6	10739.5	11382.2	13042.7	8483.26	10680.6
Pex19	1046.16	1094.64	978.422	557.386	911.718	929.849
Dcaf8	1571.98	1566.47	1579.62	1586.83	1203.75	1546.88
Pea15a	1436.11	1380	1491.86	877.384	1139.65	1353.84
Casq1	6.70225	9.05908	14.4078	11.8013	7.1228	6.06423
Atp1a4	1.21859	1.50985	0	1.81559	0	0.505353
Atp1a2	0.609295	2.26477	1.3098	1.81559	0	0
Igsf8	695.815	726.991	628.705	437.103	833.368	701.43
Kcnj9	3.65577	4.52954	0	6.35456	7.1228	2.52676
Kcnj10	2.43718	2.26477	2.6196	0.453897	0	1.01071
Pigm	663.523	611.488	660.14	782.065	498.596	624.111
Slamf9	0	0	0	0.453897	0	0
Igsf9	54.8366	52.8446	52.3921	57.1911	14.2456	37.9015
Tagln2	2357.36	2288.17	2378.6	1876.41	2208.07	2371.62
Cfap45	3.65577	3.77461	2.6196	18.1559	0	6.56959
4933439K11Rik	6.09295	9.05908	3.92941	21.3332	7.1228	6.06423
Vsig8	5.48366	3.77461	0	1.81559	7.1228	1.51606
Slamf8	1.21859	0	0	0	7.1228	0.505353
Fcrl6	1.82789	0	0	1.36169	0	0.505353
Dusp23	227.876	236.291	158.486	101.219	185.193	166.766
Crp	60.3202	61.9037	134.91	34.9501	7.1228	313.319
Apcs	0	0	0	0.907795	0	0.505353
Olfr16	0	0	0	0	0	0
Olfr1408	0	0	0	0	0	0
Olfr1406	0	0	0	0	0	0
Olfr218	0	0	0	0	0	0
Olfr1404	0	0	0	0	0	0
Fcer1a	0	0	0	0	0	0.505353
Olfr418	0	0	0	0	0	0
Mptx2	0	0	0	0.453897	0	0
Ackr1	10.358	12.8337	15.7176	17.2481	0	6.56959
Cadm3	174.258	163.818	159.796	257.814	227.93	144.531
Aim2	3.04648	6.79431	1.3098	1.36169	14.2456	3.53747
Ifi206	0	1.50985	1.3098	0	0	1.51606
Ifi214	0	0	0	0	0	0
Ifi213	280.276	247.615	343.168	83.0632	170.947	303.717
Ifi209	0	0.754923	0	0	0	0
Ifi208	1.21859	0	0	0	0	0
Ifi207	0	0	0	0	0	0
Ifi204	0	0	0	0	0	0
Mndal	2.43718	0.754923	1.3098	0.453897	0	1.01071
Ifi211	0	0	2.6196	0	0	0
Ifi203	2.43718	3.01969	2.6196	3.17728	0	0
Ifi202b	0	0	0	0.453897	0	0
Ifi205	0	0	2.6196	0	0	0
Olfr433	0	0	0	0	0	0
Olfr432	0	0	0	0	0	0
Olfr430	0	0	0	0	0	0
Olfr429	0	0.754923	0	0	0	0
Olfr426	0	0	0	0	0	0
Olfr427	0	0	0	0	0	0
Olfr231	0	0	0	0	0	0
Olfr424	0	0	0	0	0	0
Olfr421-ps1	0	0	0	0	0	0
Olfr420	0	0	0	0	0	0
Spta1	3.04648	0.754923	1.3098	0.453897	0	1.01071
Olfr419	0	0	0	0	0	0
Mptx1	0	0.754923	0	0	0	0
Olfr417	0	0	0	0	0	0.505353
Olfr248	0	0	0	0	0	0
Olfr414	0	0	0	0	0	0
Olfr220	0	0	0	0	0	0
Fmn2	736.638	709.628	705.983	670.407	783.508	912.162
Grem2	0	0	0	0.453897	0	0.505353
Rgs7	243.109	258.939	294.706	234.665	235.052	266.826
Fh1	2701.62	2769.81	2610.44	3088.77	1844.81	2288.74
Kmo	0	0	0	0.907795	0	0.505353
Opn3	100.534	92.8555	86.447	127.545	49.8596	83.3832
Chml	325.364	314.803	313.043	187.46	199.438	285.019
Wdr64	10.9673	12.0788	7.85881	3.63118	0	9.09635
Exo1	437.474	423.512	463.67	467.514	648.175	475.032
Becn2	2.43718	0.754923	1.3098	5.90067	0	1.51606
Pld5	71.8968	64.9234	60.2509	37.2196	92.5964	109.662
Gm36536	0.609295	0	0	0.907795	0	2.02141
Cep170	1371.52	1402.65	1355.65	1890.48	1574.14	1582.26
Mir350	0	0	0	0	0	0
Sdccag8	318.661	283.096	340.549	426.21	334.772	321.404
Hmga2-ps1	1.21859	0.754923	0	0.907795	0	0.505353
Akt3	1506.18	1396.61	1358.26	1594.54	1239.37	1387.7
Zbtb18	800.614	788.14	681.097	555.57	847.613	922.269
Mir12179	0	0	0	0	0	0
2310043L19Rik	0	0.754923	0	1.81559	7.1228	1.01071
1700016C15Rik	4.26507	3.77461	2.6196	0.453897	0	1.01071
Adss	586.142	623.566	581.552	666.321	477.228	630.68
Catspere1	0.609295	0	3.92941	0.453897	0	0.505353
Catspere2	32.2927	38.5011	35.3647	59.0067	192.316	29.3105
Desi2	488.655	495.984	453.192	296.395	356.14	517.481
Cox20	1.21859	0.754923	1.3098	0	0	1.01071
Hnrnpu	7830.05	7654.92	7883.7	6619.64	8162.73	8114.95
Efcab2	128.561	124.562	150.627	248.736	85.4736	149.584
Kif26b	0.609295	0.754923	1.3098	0.453897	0	0
Smyd3	205.942	188.731	158.486	144.339	235.052	148.574
Tfb2m	300.992	320.087	382.462	524.705	961.578	344.145
Cnst	1047.99	1039.53	1083.21	1099.79	1111.16	1182.53
Sccpdh	555.068	552.604	560.595	682.662	683.789	597.327
Kif28	1.82789	0.754923	0	0.907795	0	0
Ahctf1	1538.47	1586.09	1531.16	1516.47	2286.42	1838.98
Cdc42bpa	1352.64	1474.36	1626.77	1315.39	1930.28	1694.45
Coq8a	65.1946	63.4135	69.4195	74.8931	78.3508	98.0384
Psen2	474.641	480.131	475.458	378.55	519.964	401.755
Gm5069	54.8366	53.5995	72.0391	40.8508	28.4912	38.9122
Itpkb	1244.79	1344.52	1573.07	971.794	876.104	1427.12
Stum	0	0.754923	5.23921	2.72338	7.1228	3.03212
Parp1	2184.93	2139.45	2394.32	2362.54	1595.51	2590.94
Mir6904	1.82789	2.26477	7.85881	1.81559	0	3.03212
Lin9	600.156	576.006	568.454	509.727	598.315	587.22
Mixl1	0.609295	0	1.3098	0.907795	0	0
Acbd3	1300.85	1326.4	1380.53	1119.76	1246.49	1311.39
H3f3a	4556.92	4800.56	4770.3	2155.11	9772.48	3834.11
Sde2	396.651	444.65	400.799	284.14	306.28	374.972
Lefty2	0	0	0	0.453897	0	0
Pycr2	1802.9	1784.64	1495.79	1332.19	1111.16	1379.61
Lefty1	15.2324	15.8534	14.4078	10.4396	7.1228	10.6124
Tmem63a	1244.79	1311.3	1203.71	1644.47	591.192	930.354
Ephx1	503.278	487.68	512.133	572.365	277.789	355.768
9130409I23Rik	0.609295	0.754923	2.6196	0.907795	0	0
Nvl	1355.68	1315.83	1318.97	1319.03	1374.7	1295.22
Cnih4	255.295	252.899	281.607	114.836	313.403	274.912
Wdr26	2064.9	2102.46	2208.33	2086.11	1410.31	2082.56
Cnih3	0	0	0	0	0	0
Ccdc121	0	0	0	0.453897	0	0
Lbr	1032.76	1031.98	907.693	624.563	990.069	891.948
Enah	1101.61	1055.38	1191.92	1028.99	961.578	1358.39
Srp9	1179.6	1155.03	1203.71	1325.83	2407.51	1181.01
Vmn1r1	0.609295	0	0	0	0	0
LOC105244034	6716.87	6915.09	13345.6	5636.95	45614.4	7750.59
Degs1	2309.84	2276.85	2171.65	2296.72	1624	2249.83
1700047M11Rik	0	0	0	0	0	0.505353
Fbxo28	591.016	560.908	526.541	646.35	548.456	518.997
Trp53bp2	461.237	438.61	438.784	374.465	548.456	551.845
Capn2	1472.06	1518.91	1736.8	1019.91	1524.28	1351.31
Capn8	23.1532	27.1772	26.196	38.5813	0	11.6231
Ccdc185	0.609295	0	0	0	0	0
Susd4	601.374	595.634	547.497	450.72	491.473	410.346
Tlr5	192.537	207.604	210.878	240.112	71.228	168.788
Disp1	186.444	191.75	201.71	181.105	185.193	214.775
Brox	1556.14	1554.39	1578.31	1909.09	1930.28	1803.6
Aida	1122.93	1165.6	1321.59	1291.34	819.122	1198.19
Mia3	6521.29	6585.95	7668.89	11427.8	5171.15	8482.35
Taf1a	176.086	172.122	193.851	214.24	192.316	167.272
Hhipl2	9.13943	4.52954	3.92941	16.7942	7.1228	5.55888
Gm34068	0	0	2.6196	1.81559	0	0
1700056E22Rik	26.809	26.4223	23.5764	28.5955	28.4912	28.2998
Dusp10	720.187	745.109	778.023	852.419	633.929	786.329
1700112H15Rik	0.609295	0	0	0.453897	0	0
4930488B22Rik	0	0	0	0	0	0
Hlx	54.2273	63.4135	37.9843	25.8722	78.3508	46.9978
2024-03-01	0.609295	1.50985	0	0.453897	0	0
2024-03-02	420.414	400.864	406.039	530.152	349.017	311.297
Mir1981	0	0	0	0	0	0
C130074G19Rik	0.609295	2.26477	1.3098	2.26949	0	1.51606
Mark1	0.609295	0.754923	0	0	0	0
Rab3gap2	2107.55	2188.52	2121.88	2170.99	1809.19	1903.16
Snora36b	0	0	0	0	0	0
Mir664	0	0	0	0	0	0
Iars2	723.234	735.295	690.266	624.109	633.929	711.031
Mir194-1	1.21859	2.26477	1.3098	3.63118	0	3.03212
Mir215	2.43718	0.754923	3.92941	2.26949	7.1228	3.03212
Bpnt1	1785.24	1774.07	1663.45	2118.79	1403.19	1901.14
Eprs	4126.76	3959.57	4673.37	4957.92	4608.45	4611.85
9630028B13Rik	0.609295	0.754923	1.3098	0.453897	0	1.51606
Gm2061	0.609295	0	0	0	0	0
Slc30a10	1.21859	1.50985	2.6196	0	0	1.01071
5033404E19Rik	0	0	0	0	0	0
Mir297c	0	0	0	0	0	0
Lyplal1	506.324	529.956	592.031	526.521	334.772	569.027
A730004F24Rik	0	0	0	0	0	0
Tgfb2	22.5439	27.9321	23.5764	14.5247	14.2456	17.6873
Rrp15	150.496	128.337	145.388	158.864	256.421	179.4
D1Pas1	0	0	0	0	0	0
Spata17	14.6231	12.0788	6.54901	28.5955	14.2456	10.1071
Gm15509	0.609295	0	0	0.453897	0	0
1700007P06Rik	0.609295	0	1.3098	0.453897	0	0
Gpatch2	555.068	581.291	610.368	530.152	406	498.278
Esrrg	293.071	260.448	251.482	261.445	106.842	284.008
9330162B11Rik	0	3.01969	1.3098	0.907795	0	0.505353
Ush2a	1336.79	1339.99	1288.85	1127.03	733.648	1237.1
Kctd3	766.493	752.658	732.179	919.142	861.859	939.451
Kcnk2	10.358	10.5689	7.85881	5.44677	7.1228	9.09635
Cenpf	1774.27	1734.81	1966.01	1717.55	3027.19	2789.55
Ptpn14	82.2549	99.6498	91.6862	46.2975	49.8596	62.1584
Smyd2	601.984	594.879	658.831	769.81	306.28	593.284
Prox1	738.466	772.286	783.262	544.677	648.175	732.256
LOC102632463	5.48366	9.05908	0	2.26949	0	0.505353
Gm29678	0	0	0	0	0	0
Rps6kc1	265.043	289.135	297.325	307.289	292.035	286.535
Angel2	651.946	637.155	695.505	671.768	534.21	679.194
Vash2	63.976	68.698	82.5175	65.3612	14.2456	63.1691
Flvcr1	396.042	414.453	332.69	576.904	235.052	399.229
A230020J21Rik	3.04648	5.28446	1.3098	4.99287	0	3.53747
Spata45	6.09295	1.50985	3.92941	7.26236	0	2.52676
Tatdn3	118.813	126.072	137.529	162.495	420.245	121.285
Nsl1	338.768	341.225	278.988	388.99	270.666	352.736
Batf3	3.04648	3.01969	2.6196	1.81559	7.1228	0
Fam71a	0.609295	0	3.92941	0.907795	0	1.01071
Atf3	71.8968	70.9628	171.584	178.836	185.193	139.477
D730003I15Rik	75.5526	61.9037	72.0391	74.4392	78.3508	43.4603
Nenf	640.369	649.234	537.019	507.911	555.578	466.946
Pacc1	1405.64	1392.83	1499.72	1295.88	1602.63	1886.48
Ppp2r5a	674.49	722.461	842.203	830.632	1324.84	1004.64
Gm32200	3.04648	3.01969	2.6196	4.53897	0	1.01071
Dtl	954.156	990.459	958.775	961.809	698.034	1120.87
Ints7	1252.1	1305.26	1138.22	1252.3	1267.86	1286.63
Lpgat1	2112.43	2217.96	2444.09	1944.5	3418.94	2892.64
Nek2	1259.41	1156.54	1156.56	1760.67	1552.77	1635.83
1700034H15Rik	26.1997	25.6674	32.7451	24.5105	28.4912	24.2569
Slc30a1	300.992	295.175	307.804	276.877	341.894	290.072
Rd3	9.13943	6.79431	6.54901	21.7871	21.3684	7.58029
Traf5	107.845	103.424	86.447	45.8436	85.4736	132.908
Mir3473c	1.82789	2.26477	5.23921	0	0	1.51606
Rcor3	1010.82	904.398	924.72	648.166	883.227	1058.21
Gm10516	138.31	141.171	127.051	139.347	199.438	150.595
Kcnh1	1010.21	987.439	1100.23	979.965	897.473	941.977
Hhat	213.863	175.897	213.498	227.403	170.947	132.908
A730013G03Rik	1.82789	3.01969	5.23921	0	0	0
1700065J18Rik	0.609295	0	0	0.453897	0	0.505353
Sertad4	193.756	161.554	137.529	59.9145	142.456	147.058
Gm15867	1.21859	0.754923	2.6196	0.907795	0	1.51606
Syt14	1177.77	1199.57	1207.64	884.646	883.227	1117.84
Utp25	338.159	329.146	343.168	403.969	284.912	326.963
Irf6	689.113	651.499	681.097	684.931	733.648	511.417
A130010J15Rik	194.365	160.044	180.753	162.041	135.333	153.122
Traf3ip3	0	0	0	0.907795	0	1.01071
Hsd11b1	0	0.754923	1.3098	0.453897	0	3.53747
G0s2	0	0	0	0	0	0
Lamb3	5.48366	5.28446	9.16862	9.53185	0	3.53747
Camk1g	69.4597	80.7768	66.7999	76.7087	113.965	68.728
Mir205	0	0	0	0	0	0
4930503O07Rik	0	0.754923	0	0.453897	0	0
Plxna2	1018.74	1040.28	1050.46	1411.17	1018.56	1428.63
Mir3962	0	0	0	0	0	0
Cd34	1.21859	3.01969	10.4784	11.8013	0	1.51606
Gm16897	10.358	8.30415	6.54901	11.3474	0	5.55888
A330023F24Rik	127.343	129.092	58.9411	101.219	92.5964	31.3319
Mir29b-2	0	0	0	0	0	0
Mir29c	0	0	0	0	0	0
Cd46	16.451	18.8731	9.16862	19.0637	28.4912	15.6659
Cr1l	806.707	826.641	738.728	551.939	477.228	518.997
Cr2	4.26507	2.26477	1.3098	3.17728	0	2.02141
Fam171a1	527.65	538.26	618.227	649.527	690.912	698.903
Nmt2	2006.41	2033.76	2184.75	1248.22	2386.14	2107.32
Rpp38	86.5199	87.5711	78.5881	118.013	71.228	74.7922
Acbd7	13.4045	9.814	9.16862	37.2196	0	7.07494
Olah	0	0.754923	0	0	0	0
Meig1	7.92084	5.28446	5.23921	29.5033	7.1228	6.56959
Dclre1c	238.844	234.026	201.71	225.587	220.807	196.077
Suv39h2	118.813	107.199	82.5175	96.6802	85.4736	93.4903
Hspa14	1115.01	1055.38	1187.99	1231.42	1274.98	1321.5
Cdnf	18.2789	13.5886	13.098	26.7799	7.1228	21.2248
Fam107b	3.65577	5.28446	3.92941	4.99287	0	11.6231
Frmd4a	1216.15	1169.38	1375.29	675.853	1196.63	1435.2
1700080N15Rik	0.609295	0	0	0	0	0
Prpf18	843.265	804.748	745.277	967.255	541.333	845.455
Bend7	55.4459	50.5798	113.953	17.2481	21.3684	119.263
Sephs1	768.321	760.207	730.87	626.378	477.228	892.958
Phyh	888.962	882.505	895.905	668.137	769.262	929.849
Ucma	2.43718	1.50985	0	0.453897	0	1.01071
Mcm10	455.753	445.405	518.682	553.755	747.894	599.348
Optn	302.82	263.468	310.423	231.942	612.561	375.982
Ccdc3	0	0.754923	0	0	0	0
Camk1d	29.2462	25.6674	34.0549	33.5884	42.7368	31.8372
Mir466d	0	0	0	0	0	0
Cdc123	1465.96	1458.51	1620.23	1869.6	1944.52	1353.84
Nudt5	963.905	984.42	1077.97	1112.05	1203.75	940.967
Gm13199	29.8555	23.4026	37.9843	26.3261	35.614	28.8051
Sec61a2	422.242	458.993	425.686	231.942	406	497.267
Dhtkd1	20.1067	19.628	10.4784	22.6949	14.2456	17.182
Upf2	769.54	756.433	775.403	868.306	861.859	873.25
Proser2	0	0	0	0	0	0
Gm10857	0	0	0	0	0	0
Echdc3	13.4045	12.8337	15.7176	34.9501	14.2456	9.09635
A230108P19Rik	4.26507	3.01969	1.3098	1.36169	7.1228	2.02141
Usp6nl	407.009	404.639	446.643	301.388	284.912	409.841
Celf2	988.277	1017.64	1019.03	786.15	933.087	992.007
5031426D15Rik	0.609295	0	0	0	0	0
1700061F12Rik	0	0	0	0	0	0
Gata3	0	0	0	0	0	0.505353
4930412O13Rik	0	0	0	0	0	0
9230102O04Rik	0	0	0	0	0	0
Gm13262	0	0	0	0	0	0.505353
Taf3	224.83	231.761	184.682	245.559	206.561	220.334
Atp5c1	2275.11	2249.67	2355.02	2153.74	1737.96	2204.85
Kin	240.062	222.702	259.341	290.04	227.93	263.289
Itih2	0.609295	0.754923	0	0.907795	0	0
Itih5	1.21859	0	1.3098	0.453897	0	0
Sfmbt2	8.53013	9.814	23.5764	3.17728	0	20.7195
Mir466m	0	0	0	0	0	0
Mir669f	0	0	0	0	0	0
Mir669e	0	0	0	0	0	0
Mir669b	0	0	0	0	0	0
Mir669d	0	0	0	0	0	0
Mir669l	0	0	0	0	0	0
Mir669d-2	0	0	0	0	0	0
Mir297a-2	0	0	0	0	0	0
Mir297a-4	0	0	0	0	0	0
Mir297a-3	0	0	0	0	0	0
Mir467c	0	0	0	0	0	0
Mir466b-6	0	0	0	0	0	0
Mir466b-4	0	0	0	0	0	0
Mir466b-7	0	0	0	0	0	0
Mir466b-5	0	0	0	0	0	0
Mir466b-1	0	0	0	0	0	0
Mir669a-3	0	0	0	0	0	0
Mir669k	0	0	0	0	0	0
Mir467a-8	0	0	0	0	0	0
Mir467a-9	0	0	0	0	0	0
Mir467a-2	0	0	0	0	0	0
Mir467a-4	0	0	0	0	0	0
Mir467a-7	0	0	0	0	0	0
Mir467a-5	0	0	0	0	0	0
Mir467a-1	0	0	0	0	0	0
Mir466b-8	0	0	0	0	0	0
Mir466e	0	0	0	0	0	0
Mir669a-2	0	0	0	0	0	0
Mir669a-1	0	0	0	0	0	0
Mir669g	0	0	0	0	0	0
Mir669j	0	0	0	0	0	0
Mir467b	0	0	0	0	0	0
Mir466c-2	0	0	0	0	0	0
Gm25285	0	0	0	0	0	0
Mir466c-1	0	0	0	0	0	0
Mir467a-3	0	0	0	0	0	0
Mir467a-10	0	0	0	0	0	0
Mir467a-6	0	0	0	0	0	0
Mir466b-2	0	0	0	0	0	0
Mir466b-3	0	0	0	0	0	0
Mir467d	0	0	0	0	0	0
Mir466	0	0	0	0	0	0
Mir297b	0	0	0	0	0	0
Mir669m-1	0	0	0	0	0	0
Mir669m-2	0	0	0	0	0	0
Mir466n	0	0	0	0	0	0
Mir669o	0	0	0	0	0	0
Mir466g	0	0	0	0	0	0
Mir466l	0	0	0	0	0	0
Mir669i	0	0	0	0	0	0
Mir669h	0.609295	0	0	0	0	0
Prkcq	0.609295	0	0	0.453897	0	0
8030442B05Rik	0	0	0	0	0	0
Gm13293	0	0	0	0	0	0
Pfkfb3	160.854	141.171	182.063	106.212	56.9824	264.805
Rbm17	929.175	875.711	931.269	1167.42	1161.02	1158.77
Il2ra	0	0.754923	0	0	0	0
Il15ra	66.4132	82.2866	56.3215	45.3897	28.4912	61.653
Fbh1	753.089	742.089	806.838	998.574	569.824	930.86
Ankrd16	419.804	409.168	377.223	415.77	327.649	366.381
Itga8	0.609295	1.50985	0	1.81559	0	0.505353
E030013I19Rik	0	0	0	0	0	0
Mindy3	562.989	600.919	652.282	633.641	477.228	643.819
Pter	9.13943	2.26477	6.54901	5.44677	7.1228	15.1606
C1ql3	15.2324	6.79431	14.4078	21.3332	21.3684	21.7302
Rsu1	304.038	297.44	318.282	334.976	263.544	284.514
Cubn	4.87436	3.01969	2.6196	6.80846	0	4.54817
Trdmt1	62.7574	63.4135	53.7019	73.9853	64.1052	63.1691
Vim	1.82789	2.26477	0	10.8935	0	1.51606
St8sia6	0	0	0	0.907795	0	0
Hacd1	102.362	95.8752	100.855	86.2405	85.4736	58.6209
Stamos	13.4045	9.05908	10.4784	19.5176	0	14.1499
Stam	491.701	466.542	478.078	560.109	299.158	393.67
Tmem236	1.82789	3.77461	2.6196	3.17728	0	2.52676
Mrc1	1.82789	0	2.6196	1.36169	0	2.02141
Mir511	0	0	0	0	0	0
Slc39a12	0	0	0	0.453897	0	0
Cacnb2	589.798	594.879	517.372	719.881	1104.03	534.663
Gm13315	9.13943	5.28446	13.098	3.63118	0	6.06423
Nsun6	191.319	183.446	214.808	225.133	142.456	194.561
Arl5b	479.515	451.444	400.799	433.018	491.473	436.119
Malrd1	0	0	0	0	0	0.505353
Plxdc2	0.609295	1.50985	1.3098	0	0	0.505353
4930515L03Rik	0	0	0	0	0	0
Nebl	177.305	188.731	187.302	188.821	242.175	150.595
Mir6419	0	0	0	0	0	0
H2al2a	0	0.754923	0	0	0	0
A930004D18Rik	23.1532	20.3829	26.196	19.5176	21.3684	29.3105
Gm17762	6.70225	9.814	3.92941	1.81559	0	3.53747
Skida1	128.561	130.602	121.812	91.2334	106.842	86.4153
Mllt10	723.234	752.658	736.109	530.152	740.771	741.858
Mir7655	1.21859	2.26477	0	1.36169	7.1228	1.01071
Dnajc1	700.08	681.695	686.336	895.086	477.228	630.68
Commd3	873.12	826.641	926.03	1098.43	1374.7	866.175
Bmi1	1009.6	1016.13	1057.01	662.236	1025.68	1345.25
Spag6	1.21859	3.01969	1.3098	2.26949	7.1228	4.04282
Gm3363	1.82789	1.50985	3.92941	0.907795	0	2.02141
Carlr	0.609295	0	0	0	0	0
Pip4k2a	304.038	334.431	326.141	419.855	277.789	273.396
4930426L09Rik	7.92084	9.05908	3.92941	3.17728	14.2456	7.58029
Armc3	1.21859	0	1.3098	0.907795	0	0.505353
4930447M23Rik	18.2789	20.3829	19.647	14.9786	14.2456	15.6659
Msrb2	50.5715	46.0503	44.5333	62.6378	42.7368	60.137
Ptf1aos	0	0	0	0	0	0
Ptf1a	0	0	0	0	0	0
4921504E06Rik	0	0	0	0.453897	0	1.01071
Gm3230	0	0	0	0	0	1.01071
Otud1	6.70225	14.3435	9.16862	5.44677	21.3684	7.07494
Etl4	333.285	298.195	326.141	290.494	277.789	328.479
Arhgap21	2058.81	2089.63	2169.03	2494.17	3091.3	2598.52
Gm13375	51.7901	52.8446	51.0823	59.4606	85.4736	58.6209
Enkur	4.26507	4.52954	1.3098	11.3474	0	3.03212
Thnsl1	233.36	221.192	246.243	251.005	156.702	228.419
Gpr158	1451.95	1520.41	1567.83	1476.98	1203.75	1329.58
Myo3a	3.65577	5.28446	1.3098	1.81559	7.1228	3.03212
Gad2	89.5664	101.915	107.404	19.0637	78.3508	108.651
Mir3967	0.609295	0	0	0	0	0.505353
Apbb1ip	0	0	0	0.453897	0	0
Pdss1	164.51	138.151	150.627	192.906	185.193	145.542
Abi1	1018.13	988.194	1055.7	830.178	833.368	938.44
Acbd5	1160.71	1149.75	1091.07	1038.52	1011.44	1114.81
Mastl	223.611	200.81	188.612	259.175	306.28	258.741
Yme1l1	2893.54	2807.56	2960.15	3479.58	2663.93	2927
Fem1al	1.21859	0	2.6196	3.63118	0	1.01071
Nxph2	0	0.754923	0	0	0	0
Spopl	213.863	222.702	221.357	224.225	199.438	225.893
Hnmt	1.82789	0.754923	1.3098	1.36169	0	1.01071
Tbpl2	0	0	0	0	0	0
Il1f8	0	0	0	0	0	0
Il1f9	1.82789	0.754923	0	0.907795	0	0
Il1f6	0	0	0	0	0	0
Il1f5	0	0	0	0	0	0
Il1f10	0	0	0	0	0	0
Il1rn	0	0.754923	1.3098	0.453897	7.1228	1.01071
Psd4	0	0.754923	1.3098	0.453897	0	1.01071
Pax8	0.609295	0	1.3098	0	0	2.52676
Cacna1b	377.763	396.335	413.898	467.968	512.842	428.539
Ehmt1	594.063	623.566	628.705	547.854	619.684	622.089
Arrdc1	132.826	130.602	106.094	157.956	106.842	118.758
Zmynd19	416.149	445.405	449.262	473.869	292.035	437.13
Dph7	234.579	255.919	231.835	176.112	227.93	250.655
Mrpl41	368.624	365.383	343.168	296.395	341.894	274.912
Pnpla7	151.715	141.926	192.541	212.424	220.807	177.884
Nsmf	522.775	511.838	542.258	578.719	683.789	551.34
Mir7664	1.21859	0	1.3098	1.81559	0	2.02141
Entpd8	0	0	0	3.17728	0	4.54817
Noxa1	0	0	0	0	0	0
Nrarp	38.9949	40.7658	32.7451	29.0494	14.2456	33.8586
Tor4a	4.87436	3.77461	7.85881	9.07795	0	8.591
Nelfb	917.599	881.75	885.426	1059.4	740.771	767.125
Stpg3	7.31154	7.54923	3.92941	14.9786	7.1228	10.6124
Fam166a	26.1997	22.6477	30.1255	47.6592	49.8596	57.1049
Tubb4b	4083.5	4034.31	4632.77	4559.85	6025.89	4745.26
Slc34a3	0.609295	0.754923	2.6196	2.26949	0	1.51606
Rnf224	0.609295	0	0	1.36169	0	0
Cysrt1	0	0	0	0	0	0
Rnf208	3.65577	3.01969	3.92941	3.17728	7.1228	4.54817
Ndor1	715.922	750.393	681.097	965.44	598.315	646.851
Tmem203	164.51	163.818	137.529	215.147	78.3508	132.908
Tprn	118.813	101.16	103.474	102.127	71.228	123.811
Ssna1	456.362	418.227	360.196	416.224	341.894	379.52
Anapc2	1225.9	1250.91	1118.57	1558.23	1068.42	1292.69
Tmem210	10.358	12.0788	19.647	6.80846	14.2456	18.6981
Lrrc26	18.8882	25.6674	18.3372	7.26236	21.3684	25.773
Grin1	1058.35	1087.09	1262.65	746.661	1282.1	1283.6
Grin1os	53.0087	47.5601	60.2509	26.3261	28.4912	51.546
AA543186	31.0741	43.7855	26.196	34.9501	21.3684	28.8051
Man1b1	1857.13	1849.56	1717.15	2731.1	1346.21	1856.16
Dpp7	333.285	326.127	297.325	263.261	356.14	263.794
Uap1l1	476.469	450.689	366.745	380.366	313.403	371.94
Sapcd2	457.581	446.914	441.403	359.487	434.491	450.775
Entpd2	6.09295	4.52954	6.54901	24.9644	7.1228	6.56959
Npdc1	1997.88	2039.8	1916.24	2296.72	2300.66	1740.43
Fut7	0	0	0	2.72338	0	1.51606
Abca2	1695.06	1743.87	1694.88	1542.34	1837.68	1831.9
Mir3087	0	0	0	0	0	0
Clic3	48.7436	44.5405	55.0117	77.1626	78.3508	58.1156
Paxx	214.472	192.505	204.329	212.424	170.947	176.873
Ptgds	0.609295	0	1.3098	0.907795	0	2.52676
Lcn12	0	0	0	0.907795	0	0
C8g	54.2273	62.6586	66.7999	74.8931	71.228	61.653
Fbxw5	1056.52	1042.55	948.297	1064.84	783.508	1002.11
Traf2	488.046	496.739	441.403	449.358	413.122	443.7
Edf1	994.37	1087.09	992.83	1021.27	1118.28	946.526
Mamdc4	66.4132	79.2669	77.2783	106.666	85.4736	81.3618
Phpt1	288.197	298.195	305.184	444.366	256.421	302.201
Ajm1	223.002	264.223	214.808	194.722	227.93	222.861
Rabl6	1294.14	1197.31	1446.02	2134.68	2307.79	2178.07
Ccdc183	33.5112	27.9321	44.5333	47.2053	35.614	37.3961
Tmem141	148.668	142.68	129.67	147.063	99.7192	128.865
Fcna	3.65577	0.754923	0	14.0708	7.1228	3.03212
Lcn8	0	0	0	0	0	0
Lcn5	0	0.754923	0	0	0	0
Lcn6	0	0	0	0	0	0
Lcn10	0	0	0	0	0	0
Obp2a	0	0	0	0	0	0.505353
Bmyc	96.2687	127.582	91.6862	106.666	121.088	118.758
Obp2b	0	0	0	0.907795	0	0
Lcn3	0	0	0	0.453897	0	0
Lcn11	0	0	0	0.453897	0	0
Gm13539	0	0	1.3098	0	0	0
Glt6d1	0	0	0	0	0	0
Lcn9	0	0	0	0	0	0
Sohlh1	0	0.754923	0	0	0	0
Kcnt1	9.13943	12.0788	19.647	7.71626	21.3684	6.56959
Camsap1	947.454	931.575	1007.24	1153.35	1189.51	1234.07
Ubac1	467.939	474.847	429.615	578.719	441.614	467.957
Nacc2	46.3064	55.1094	92.996	20.4254	14.2456	69.7387
Tmem250-ps	497.794	505.798	446.643	683.57	327.649	480.085
Lhx3	4.26507	3.01969	1.3098	4.99287	0	1.01071
Qsox2	1364.21	1312.81	1273.13	1142.91	762.14	1007.17
Ccdc187	4.26507	4.52954	11.7882	9.07795	0	5.55888
Gpsm1	729.936	794.179	766.234	992.22	1047.05	1052.65
Dnlz	531.305	541.28	495.105	411.231	598.315	490.192
Card9	41.4321	35.4814	24.8862	56.7372	21.3684	15.6659
Snapc4	752.48	684.715	690.266	645.442	669.543	706.988
Entr1	1116.84	1022.92	1003.31	1177.41	861.859	1138.56
Pmpca	1358.73	1346.78	1404.11	1590.46	1346.21	1322
Inpp5e	366.796	340.47	374.603	321.813	377.508	379.52
Sec16a	3703.91	3903.71	4305.32	4098.69	3326.35	4040.3
0610009E02Rik	43.8693	52.8446	37.9843	55.8294	28.4912	32.8479
Notch1	338.159	326.882	464.98	334.522	341.894	657.464
Mir6996	0	0	0	0	0	0
Gm35978	0	0	0	0	0	0
Egfl7	14.6231	10.5689	14.4078	19.0637	14.2456	16.1713
Mir126a	0	0	0	0	0	0
Mir126b	0	0	0	0	0	0
Agpat2	24.9811	24.9125	17.0274	36.7657	21.3684	24.2569
Dipk1b	210.207	210.624	170.274	230.126	185.193	149.079
Snhg7	54.2273	50.5798	43.2235	83.0632	49.8596	36.8907
Snora43	6.09295	6.79431	6.54901	5.44677	21.3684	2.52676
Snora17	6.70225	5.28446	2.6196	8.17015	0	6.06423
Lcn4	0	0	0	0	0	0
Gm39773	0	0	0	0	0	0
Gm39774	0.609295	1.50985	2.6196	0.907795	0	1.01071
Abo	0	0.754923	0	2.72338	0	1.51606
Surf6	368.014	354.059	286.847	480.677	420.245	357.79
Med22	950.501	931.575	821.246	889.185	847.613	900.033
Rpl7a	2181.89	2193.81	2470.29	2151.47	2934.59	2145.22
Surf1	451.488	474.847	461.05	708.08	391.754	387.1
Surf2	282.104	282.341	259.341	295.487	349.017	298.663
Surf4	8812.85	8856.76	9830.07	10858.1	9003.22	8943.73
Stkld1	15.2324	6.79431	9.16862	24.5105	14.2456	9.6017
Rexo4	480.734	475.601	453.192	576.45	320.526	495.246
Adamts13	56.6645	77.0021	51.0823	59.9145	327.649	36.3854
Cacfd1	1023.62	1013.11	1004.62	1800.16	612.561	1054.17
Slc2a6	715.313	721.706	569.764	355.856	284.912	408.325
Mymk	0	0	0	0	0	0.505353
Adamtsl2	3.65577	4.52954	9.16862	0.907795	0	7.58029
Fam163b	7.92084	2.26477	3.92941	1.36169	7.1228	9.6017
Dbhos	0	0	0	0.453897	0	0.505353
Dbh	3.04648	3.77461	9.16862	0.907795	14.2456	5.05353
Sardh	10.9673	9.814	24.8862	4.99287	7.1228	21.7302
Vav2	313.787	320.842	351.027	177.02	341.894	366.886
Brd3os	129.78	147.965	146.698	202.892	227.93	108.145
Brd3	962.687	980.645	940.438	651.343	1417.44	1083.48
Mir7578	0	0.754923	0	0.907795	0	0
Wdr5	746.387	723.971	674.548	907.795	982.947	759.545
Rxra	756.745	772.286	863.16	878.292	555.578	924.29
Col5a1	3.04648	1.50985	7.85881	1.81559	0	1.51606
Fcnb	0	0	0	0	0	0
Olfm1	1161.32	1169.38	1367.43	1152.9	883.227	1434.19
Ppp1r26	346.689	393.315	378.533	381.274	462.982	549.824
1700007K13Rik	53.618	70.9628	69.4195	99.4035	49.8596	33.8586
Mrps2	590.407	573.741	685.027	795.228	527.087	665.55
Gbgt1	0	1.50985	2.6196	3.17728	0	0.505353
Ralgds	527.65	504.289	514.752	690.378	448.736	496.762
Cel	5.48366	4.52954	7.85881	6.35456	7.1228	5.55888
Gtf3c5	714.094	693.019	630.015	830.178	712.28	673.13
Gfi1b	0	0	0	0	0	0
Tsc1	1004.73	1089.35	1049.15	915.057	897.473	1130.98
Spaca9	2.43718	3.77461	2.6196	13.6169	7.1228	3.03212
Ak8	3.04648	4.52954	2.6196	10.8935	14.2456	4.04282
Mir3088	0	0	0	0	0	0
Gtf3c4	1658.5	1697.82	1583.55	1700.75	1666.74	2097.72
Ddx31	888.962	896.848	1011.17	813.838	783.508	892.958
Barhl1	424.07	505.798	345.788	299.118	455.859	412.368
Cfap77	8.53013	6.03938	13.098	14.9786	0	11.6231
Ttf1	382.028	403.129	369.364	438.465	356.14	378.509
Setx	2142.28	2168.14	2207.02	2423.81	2015.75	2139.66
Ntng2	28.0276	33.9715	18.3372	35.404	49.8596	26.2783
6530402F18Rik	85.9106	89.0809	85.1371	96.2263	56.9824	72.7708
Med27	455.144	451.444	402.109	442.096	455.859	454.312
Mir133c	1.21859	0.754923	1.3098	2.26949	0	0.505353
Rapgef1	2044.8	2079.81	2179.51	1884.13	1652.49	2206.37
Gm13420	60.9295	69.4529	74.6587	89.8717	28.4912	82.8778
Gm13547	2.43718	0	2.6196	0.907795	0	3.03212
Trub2	561.161	558.643	557.976	796.59	790.631	539.211
Coq4	162.073	144.19	171.584	260.537	220.807	158.175
Slc27a4	922.473	976.87	914.242	1085.27	1011.44	985.943
Urm1	410.665	416.717	438.784	438.465	406	355.768
Mir219a-2	0	0	0	0.453897	0	0
Mir219b	0	0	0	0	0	0
Cercam	11.5766	6.03938	5.23921	18.6098	21.3684	16.1713
Odf2	1049.82	1055.38	1110.71	1182.86	968.701	1175.45
Gle1	1058.35	1077.28	1123.81	1118.4	776.385	1092.07
Sptan1	6913.67	7195.17	8393.21	7933.22	8127.12	10303.1
Mir6997	1.21859	0	0	0.453897	0	0.505353
Wdr34	399.698	357.079	281.607	503.372	235.052	288.556
Set	2785.09	2747.92	3186.75	2080.67	5035.82	2849.18
Pkn3	15.8417	9.05908	13.098	12.2552	21.3684	13.6445
Zdhhc12	327.192	320.087	261.96	402.153	156.702	263.289
Zer1	672.662	667.352	677.168	884.646	669.543	742.869
Tbc1d13	686.067	711.137	685.027	821.554	534.21	650.894
Endog	21.9346	25.6674	20.9568	25.8722	21.3684	30.8265
Spout1	371.061	353.304	352.337	461.16	320.526	415.905
Kyat1	213.253	198.545	200.4	176.566	149.579	184.959
1700084E18Rik	6.70225	11.3238	5.23921	3.63118	0	8.591
Lrrc8a	303.429	330.656	348.407	363.118	334.772	402.261
Phyhd1	34.7298	43.0306	60.2509	38.5813	64.1052	37.3961
Dolk	445.395	452.199	430.925	553.755	420.245	361.327
Nup188	1352.03	1386.79	1317.66	961.809	1381.82	1383.15
Sh3glb2	664.132	662.067	599.889	633.641	747.894	621.584
Miga2	499.013	492.965	499.035	461.16	562.701	513.944
Dolpp1	285.15	285.361	248.862	208.339	256.421	287.546
Crat	267.481	275.547	268.509	428.479	277.789	408.83
Ptpa	1703.59	1690.27	1604.51	1538.71	1666.74	1688.38
Ier5l	1.21859	3.01969	2.6196	1.36169	7.1228	3.03212
Cstad	10.358	15.0985	3.92941	19.0637	7.1228	3.53747
Gm14486	0.609295	0.754923	0	1.81559	0	1.51606
Mir3089	0.609295	0	0	1.36169	0	0
1700001O22Rik	0	0.754923	0	0.453897	0	0.505353
Ntmt1	218.128	226.477	206.949	229.218	213.684	197.593
Asb6	470.985	459.748	411.278	568.733	398.877	449.259
Prrx2	0	0	1.3098	0.453897	0	0
Ptges	93.8315	96.6301	83.8273	72.1697	35.614	36.8907
Tor1b	1609.15	1612.52	1633.32	2497.34	1609.75	1429.64
Tor1a	385.075	353.304	358.886	468.876	334.772	442.689
BC005624	517.901	491.455	563.215	841.072	740.771	518.492
Usp20	469.767	455.219	426.996	697.186	790.631	500.299
Fnbp1	257.123	323.862	282.917	222.41	448.736	333.027
D330023K18Rik	37.167	51.3348	34.0549	37.6735	49.8596	36.3854
Gpr107	1081.5	1040.28	1085.83	1478.34	1039.93	1101.16
Ncs1	2.43718	2.26477	7.85881	3.63118	7.1228	2.52676
Hmcn2	2.43718	6.03938	7.85881	4.08508	14.2456	3.03212
Ass1	0	0	0	0	0	0
Gm5424	0	0	0	0	0	0
Fubp3	1210.67	1211.65	1147.39	765.725	1054.17	1084.49
Mir6998	4.26507	4.52954	6.54901	1.36169	0	3.53747
Prdm12	0.609295	0.754923	0	0.453897	0	1.51606
Exosc2	634.276	620.547	694.195	661.329	512.842	718.106
Gm13427	35.9484	35.4814	30.1255	28.5955	28.4912	30.3212
Abl1	870.074	922.516	813.387	755.739	776.385	1007.17
Qrfp	4.87436	3.01969	2.6196	3.17728	0	4.04282
Fibcd1	18.8882	17.3632	36.6745	10.8935	21.3684	37.9015
Lamc3	12.1859	12.8337	6.54901	6.80846	0	2.02141
Aif1l	9.13943	9.05908	5.23921	2.26949	0	1.51606
Nup214	1166.19	1180.7	1298.01	1220.08	1111.16	1263.38
Fam78a	37.7763	30.1969	35.3647	41.3047	42.7368	35.3747
Mir7674	0	0	0	0	0	0
Plpp7	110.892	120.788	110.023	126.183	113.965	107.135
Prrc2b	5090.05	5427.9	5671.44	3620.29	6602.84	5964.17
Pomt1	344.252	338.96	301.255	336.792	249.298	326.963
Uck1	754.308	763.982	767.544	1025.35	804.876	696.881
Swi5	1888.21	1831.44	1984.35	1845.09	1973.02	1642.9
Golga2	1511.05	1486.44	1651.66	2248.61	2136.84	1790.46
Dnm1	54.2273	49.07	48.4627	55.8294	64.1052	36.3854
Gm23363	0	0	0	0	0	0
Mir199b	0	0	0	0	0	0
Ciz1	750.043	776.061	818.626	743.03	904.596	836.864
1110008P14Rik	377.763	400.109	288.157	356.309	477.228	315.34
Lcn2	3.65577	3.77461	3.92941	1.81559	21.3684	6.56959
Ptges2	219.956	235.536	216.117	214.693	227.93	189.002
Slc25a25	711.048	702.078	726.94	922.773	619.684	988.47
Naif1	48.1343	40.0109	36.6745	58.0989	49.8596	49.0192
Fam102a	1141.21	1207.88	1129.05	1273.64	769.262	820.187
Dpm2	650.727	619.792	502.964	567.372	320.526	474.526
Pip5kl1	24.3718	29.442	27.5058	49.0209	21.3684	33.8586
St6galnac4	193.147	174.387	176.823	223.771	99.7192	185.464
St6galnac6	355.828	353.304	337.929	219.686	398.877	412.873
Ak1	687.894	692.264	801.599	765.271	740.771	637.755
Eng	2.43718	1.50985	3.92941	9.98574	0	3.03212
Mir1954	0	0	0	0	0	0
Fpgs	366.796	323.862	389.011	385.359	398.877	334.038
Mir8093	0	0	0	0	0	0
Cdk9	489.264	457.483	488.556	467.968	498.596	489.181
Mir2861	0	0	0	0	0	0.505353
Mir3960	0	0	0	0	0	0
Sh2d3c	73.1154	67.9431	57.6313	126.637	64.1052	81.8671
6330409D20Rik	1.82789	0.754923	0	1.36169	0	0
Ttc16	29.2462	21.8928	31.4353	60.8223	21.3684	33.3533
Tor2a	768.931	813.807	682.407	803.852	669.543	762.577
Ptrh1	48.1343	43.7855	35.3647	41.7586	28.4912	31.8372
Cfap157	30.4648	25.6674	35.3647	39.4891	21.3684	24.7623
Snord14a	0	0	0	0	0	0
Stxbp1	4257.76	4399.69	4813.52	3672.94	5641.26	4093.86
Fam129b	152.324	154.759	174.204	211.062	199.438	133.918
Lrsam1	282.713	306.499	319.592	343.146	398.877	279.965
Rpl12	2339.69	2403.67	2615.68	2248.15	3618.38	2189.69
Snora65	31.6834	28.6871	22.2666	25.8722	28.4912	21.2248
Slc2a8	169.993	177.407	148.008	159.772	99.7192	237.01
Garnl3	33.5112	47.5601	31.4353	31.7728	56.9824	45.9871
Ralgps1	588.579	579.781	588.101	514.72	783.508	568.016
Angptl2	9.74872	3.01969	9.16862	3.63118	7.1228	1.01071
Zbtb34	291.243	262.713	231.835	208.339	156.702	272.385
Zbtb43	318.661	323.862	276.368	356.763	299.158	285.019
Lmx1b	0	0	0	0	0	0
C130021I20Rik	0	0	0	0	0	0
Mvb12b	0	0	0	0	0	0
Nron	0	0	0	0	0	0
C230014O12Rik	0	0	0	0.453897	0	0
Pbx3	651.337	680.941	846.132	1320.39	1253.61	1209.81
Mapkap1	191.928	208.359	176.823	231.034	227.93	228.419
Gapvd1	1678	1715.18	1781.33	1724.81	1716.59	1809.67
Hspa5	35622.4	35569	42034.2	48877.9	33811.9	32102.5
Rabepk	164.51	138.906	155.866	165.219	71.228	142.509
Fbxw2	942.58	954.978	918.171	941.837	854.736	919.237
Psmd5	710.438	693.019	658.831	546.493	797.754	695.365
Cutal	45.6971	30.1969	34.0549	68.5385	14.2456	24.7623
Phf19	25.5904	30.9518	51.0823	25.4183	213.684	56.0942
Traf1	1.21859	1.50985	0	0	0	0.505353
Hc	0	0.754923	1.3098	0.453897	0	0
AI182371	5.48366	9.814	3.92941	8.62405	21.3684	8.591
Cntrl	572.738	551.849	550.117	416.678	584.07	575.091
Rab14	1979.6	2059.43	2184.75	1885.04	2279.3	2084.58
Gsn	42.6507	44.5405	28.8157	64.9073	0	13.1392
Stom	3.65577	2.26477	3.92941	2.72338	21.3684	2.52676
4930568D16Rik	0	0	0	0	0	0
4930402F06Rik	0	0	0	0	0	0
Ggta1	0	0.754923	0	0	0	0
Gm13446	1.82789	1.50985	1.3098	0.907795	0	0.505353
Dab2ip	875.557	905.153	927.34	817.923	1353.33	1351.82
Ttll11	20.1067	31.7068	28.8157	55.8294	49.8596	17.182
9030204H09Rik	0	0.754923	0	0	0	0
Ndufa8	633.058	673.391	628.705	689.47	804.876	689.301
Morn5	3.04648	3.01969	2.6196	17.702	7.1228	2.52676
Lhx6	85.9106	87.5711	85.1371	131.176	85.4736	92.9849
Rbm18	619.653	652.253	639.184	587.343	619.684	758.534
Mrrf	237.625	245.35	258.031	217.871	170.947	236.505
Ptgs1	2.43718	0	2.6196	2.26949	0	0.505353
Olfr338	0	0	0	0	0	0
Mir684-1	915.771	1105.96	983.662	398.522	4914.73	800.479
Olfr339	0	0	0	0	0	0
Olfr340	0	0	0	0	0	0
Olfr341	0	0	0	0	0	0
Olfr342	0	0	0	0	0	0
Olfr344	0	0	0	0	0	0
Olfr345	0	0	0	0	0	0
Olfr346	0	0	0	0	0	0
Olfr347	0	0	0	0	0	0
Olfr348	0	0	0	0	0	0
Olfr50	0	0	0	0	0	0
Olfr3	0	0	0	0	0	0
Olfr350	0	0	0	0	0	0
Olfr351	0	0	0	0	0	0
Olfr352	0	0	0	0	0	0
Olfr353	0	0	0	0	0	0
Olfr354	0	0	0	0	0	0
Olfr355	0	0	0	0	0	0
Olfr356	0	0	0	0	0	0
Olfr357	0	0	0	0	0	0
Olfr358	0	0	0	0	0	0
Olfr360	0	0	0	0	0	0
Olfr361	0	0	0	0	0	0
Olfr362	0	0	0	0	0	0
Olfr365	0	0	0	0	0	0
Olfr366	0	0	0	0	0	0
Olfr367-ps	0	0	0	0	0	0
Olfr368	10.9673	11.3238	10.4784	31.7728	35.614	16.1713
Pdcl	626.356	592.615	557.976	271.885	235.052	536.685
Rc3h2	2237.94	2295.72	2200.47	1475.17	2314.91	1798.04
Snord90	0.609295	0	0	0	0	0
Zbtb6	368.624	378.216	309.113	382.636	341.894	445.721
Zbtb26	386.293	344.245	269.819	482.039	306.28	273.901
Rabgap1	1025.44	970.076	1019.03	1057.13	883.227	1168.38
Gpr21	3.04648	7.54923	7.85881	4.99287	0	7.07494
Strbp	1139.38	1145.22	1208.95	1019	1453.05	1196.68
Mir5128	0	0	1.3098	0	64.1052	0.505353
Crb2	12.1859	7.54923	6.54901	12.2552	35.614	6.56959
Dennd1a	757.354	820.601	806.838	898.717	705.157	772.684
Lhx2	69.4597	69.4529	78.5881	71.7158	121.088	100.565
Nek6	107.845	115.503	123.121	249.19	149.579	180.916
Psmb7	1810.83	1752.18	1861.23	2230.91	1624	1841.51
Nr5a1	0.609295	0	0	1.36169	0	2.52676
Nr6a1	257.123	255.164	294.706	265.076	256.421	267.837
Mir181a-2	0.609295	1.50985	2.6196	0	0	0
Mir181b-2	0.609295	0	0	0	0	0
Olfml2a	0	2.26477	0	0.453897	0	0.505353
Wdr38	0	0	1.3098	3.63118	0	0.505353
Rpl35	1809	1838.24	2073.42	1587.73	3062.8	1418.02
Arpc5l	739.684	725.481	681.097	790.689	904.596	748.933
Golga1	1031.54	1004.05	919.481	1030.35	925.964	933.386
Scai	580.658	579.026	499.035	291.856	356.14	522.029
Gm16523	3.04648	2.26477	6.54901	0	0	5.55888
Ppp6c	1044.94	1038.77	1062.25	899.625	968.701	1117.33
Lrp1b	5.48366	6.03938	7.85881	1.81559	7.1228	3.53747
Mir6336	0	0	0	0	0	0
Kynu	0	0.754923	0	1.36169	0	0.505353
Arhgap15	0.609295	0.754923	0	0	0	1.01071
Arhgap15os	0	0	0	0	0	0
Gtdc1	182.179	163.818	158.486	124.822	199.438	177.884
Zeb2	23.1532	23.4026	27.5058	6.35456	28.4912	48.5139
Mir5129	0	0	0	0	0	0
Zeb2os	0	0	0	0	0	0
1700019E08Rik	0	0	0	0	0	0
Acvr2a	619.653	628.851	615.607	462.521	562.701	636.239
Orc4	672.053	654.518	683.717	566.464	819.122	660.496
Mbd5	421.632	425.022	474.148	367.657	477.228	494.235
Epc2	538.617	508.063	564.525	532.876	548.456	546.286
Kif5c	1446.47	1405.67	1600.58	1254.12	1745.09	1678.28
Lypd6b	0.609295	0.754923	0	7.26236	7.1228	2.52676
Lypd6	6.09295	3.77461	3.92941	9.07795	14.2456	10.6124
Mmadhc	1074.8	1001.78	1011.17	1225.07	1723.72	1047.09
Gm13483	1.21859	2.26477	0	0.453897	0	1.01071
Gm48908	4.87436	4.52954	0	4.08508	0	1.01071
Gm13498	0	0	0	0	0	0
Rnd3	107.236	101.16	104.784	63.9995	192.316	153.627
Gm13497	0	0	0	0	0	0
1700057H21Rik	0	0.754923	0	1.36169	0	0
Tas2r134	0	0	0	0	0	0
Gm13490	0	0	0	0	0	0
Rbm43	204.114	215.153	210.878	329.983	142.456	200.12
Nmi	74.334	71.7177	100.855	94.8646	56.9824	75.8029
Tnfaip6	0	0.754923	0	0.453897	0	0.505353
Rif1	2122.18	2054.9	2015.79	1846	1695.23	2053.75
Neb	92.6129	89.8358	103.474	88.51	64.1052	78.3297
4930573O16Rik	0	0.754923	0	0	0	0
Arl5a	1996.66	2002.81	2142.84	2767.41	5320.73	2573.26
Cacnb4	95.0501	89.8358	85.1371	85.7866	113.965	97.0277
Stam2	1380.66	1384.53	1296.7	1412.07	1552.77	1333.12
Fmnl2	123.078	129.847	121.812	179.743	178.07	153.627
Prpf40a	1707.85	1620.06	1730.25	1829.21	2507.23	2175.04
Arl6ip6	410.665	383.501	357.576	233.757	349.017	465.43
Rprm	14.0138	16.6083	19.647	16.3403	0	7.58029
Galnt13	76.7712	55.1094	81.2077	14.5247	106.842	66.7066
Kcnj3	11.5766	6.79431	20.9568	11.3474	21.3684	12.1285
Mir195b	0	0	0	0	0	0
[truncated: 23,232 more rows]

## Sheet: EndoC-bH3_RNAseq
RNA-seq result for EndoC-bH3 (siPdia6 vs siNT)
Gene	baseMean	log2FoldChange	lfcSE	stat	pvalue	padj
PDIA6	1301.36	-4.00393	0.210569	-19.0148	1.28555e-80	2.21771e-76
CBX1	2811.9	1.26168	0.112225	11.2423	2.52586e-29	2.17868e-25
GLIPR2	752.084	-1.25947	0.123154	-10.2268	1.50433e-24	8.65041e-21
CBWD2	611.405	-0.934023	0.100185	-9.32301	1.13085e-20	4.87707e-17
TMEM209	987.706	1.20748	0.143066	8.44008	3.17124e-17	1.09414e-13
DSC2	3068.09	0.72499	0.0933867	7.76332	8.27367e-15	2.0628e-11
LINC00674	3483.84	0.789271	0.101686	7.76184	8.37028e-15	2.0628e-11
ROBO1	5749.44	-1.03085	0.133107	-7.7445	9.59615e-15	2.06929e-11
PGAM1	2448.45	1.14697	0.149226	7.68612	1.51665e-14	2.90709e-11
GNPNAT1	1475.46	0.917559	0.120028	7.64457	2.09642e-14	3.61653e-11
RAP1B	3871.32	0.938285	0.123036	7.62609	2.41974e-14	3.79481e-11
RSL24D1	1292.28	1.50955	0.207532	7.27381	3.495e-13	5.02436e-10
SGCE	647.575	1.15433	0.159738	7.22638	4.96049e-13	6.58257e-10
UBE2J1	3092.69	0.743031	0.109179	6.80561	1.00623e-11	1.23989e-08
STYX	1053.89	0.796541	0.120004	6.63761	3.18803e-11	3.66645e-08
FAM222A-AS1	124.144	-1.76483	0.267799	-6.59014	4.39426e-11	4.73784e-08
CALHM1	30.7823	-2.1532	0.327498	-6.57469	4.87535e-11	4.94734e-08
GPR158	589.988	-1.09958	0.170753	-6.43957	1.19815e-10	1.14829e-07
TMEM254	489.369	1.46232	0.234212	6.24358	4.27675e-10	3.88306e-07
SGPP1	1111.4	0.843335	0.135338	6.23135	4.62445e-10	3.98882e-07
ZDHHC9	1907.5	1.43039	0.236072	6.05914	1.36852e-09	1.12421e-06
UBE3C	5877.88	0.943032	0.156948	6.00858	1.87155e-09	1.46755e-06
PI4K2A	1425.53	-0.691286	0.115662	-5.97679	2.27573e-09	1.70689e-06
GLS	9148.06	-0.55742	0.0953806	-5.84416	5.09123e-09	3.65954e-06
RCBTB2	211.338	-0.953653	0.164957	-5.78123	7.41578e-09	5.11718e-06
PROS1	60.773	1.61074	0.280329	5.74588	9.14432e-09	6.06726e-06
ALPK3	517.377	-0.996785	0.175004	-5.69578	1.22811e-08	7.6735e-06
EZR	3833.72	1.17024	0.205545	5.69338	1.24548e-08	7.6735e-06
LOC339685	39.2347	-1.66431	0.293971	-5.66147	1.50079e-08	8.83716e-06
ENOPH1	2822.57	0.989356	0.174878	5.6574	1.53681e-08	8.83716e-06
ZNF252P	1209.81	-0.630046	0.111481	-5.65161	1.58948e-08	8.84517e-06
ARL6IP1	7576.78	0.999671	0.178346	5.60524	2.07968e-08	1.12114e-05
MAP6	1266.09	-0.621599	0.111368	-5.5815	2.38457e-08	1.24655e-05
DSC3	19.2381	3.27661	0.588263	5.56997	2.54788e-08	1.29275e-05
MAPRE1	12170.2	1.26937	0.232686	5.4553	4.88907e-08	2.40975e-05
ZNF711	1903.2	0.939759	0.173696	5.41036	6.28966e-08	3.01397e-05
CCDC43	661.497	0.8132	0.153362	5.3025	1.1423e-07	5.32591e-05
MRFAP1L1	3121.73	0.647651	0.124504	5.20184	1.9733e-07	8.95827e-05
NUS1	1811.09	-1.04798	0.204645	-5.12097	3.03974e-07	0.000134458
TAS1R3	142.508	-0.97075	0.189766	-5.11552	3.12882e-07	0.000134938
GPAM	1269.51	0.941245	0.18739	5.02291	5.08948e-07	0.000214143
B3GALNT2	654.711	-0.93369	0.187313	-4.98466	6.2072e-07	0.000254953
SSR1	11757.5	-0.530137	0.106469	-4.97928	6.3821e-07	0.000256041
RFX5	1522.61	-0.5007	0.102466	-4.88648	1.02656e-06	0.000402483
RGS9	2763.68	-1.33295	0.273914	-4.86631	1.137e-06	0.000435874
SH3BGRL	1782.61	1.29954	0.268136	4.84657	1.25616e-06	0.000471088
MMD	651.795	1.03624	0.214123	4.83945	1.30201e-06	0.000473549
CLUL1	133.678	-1.18721	0.245439	-4.83708	1.31762e-06	0.000473549
LINC01146	107.553	1.15224	0.238507	4.83107	1.35802e-06	0.000478106
KCNK13	68.5548	-1.03543	0.215671	-4.80099	1.57879e-06	0.000544715
BTBD17	2842.87	-1.65859	0.34644	-4.78751	1.68863e-06	0.000560731
CILK1	377.926	-0.578995	0.120943	-4.78732	1.69022e-06	0.000560731
GCLC	1975.16	0.722855	0.151436	4.77335	1.81187e-06	0.000589746
LCN10	150.078	-2.11963	0.444575	-4.76777	1.86278e-06	0.000595089
PPP1R14C	696.753	-0.895982	0.188739	-4.74721	2.06246e-06	0.000646901
VPS26A	1123.21	0.573099	0.121088	4.73291	2.21325e-06	0.000678178
PTAR1	2388.38	0.669573	0.141547	4.7304	2.24081e-06	0.000678178
PAK3	2710.48	-1.15082	0.244468	-4.70746	2.50825e-06	0.000746033
RSPH3	734.205	-0.8696	0.184948	-4.70186	2.57799e-06	0.000753778
MDGA1	148.926	-2.11116	0.449827	-4.69328	2.68865e-06	0.000773032
TLE4	3530.31	-0.411111	0.0877534	-4.68484	2.80179e-06	0.000792355
IMPAD1	7289.11	-0.400838	0.0858832	-4.66725	3.05257e-06	0.000849353
EPHB2	571.248	-0.814375	0.174731	-4.66074	3.15076e-06	0.000862758
COL5A1	136.54	-1.55079	0.335298	-4.6251	3.74422e-06	0.00100924
SPOPL	4257.26	1.45649	0.316429	4.60288	4.16696e-06	0.00110591
ST8SIA3	3969.65	0.53648	0.117083	4.58205	4.60449e-06	0.00120352
TSEN2	325.491	0.794842	0.1743	4.56021	5.11037e-06	0.00130782
OSBP	3648.81	-0.439347	0.0964259	-4.55632	5.20584e-06	0.00130782
TMEM181	4084.37	0.622393	0.13663	4.5553	5.23097e-06	0.00130782
TMEM35B	283.732	1.05572	0.232201	4.54656	5.453e-06	0.00134385
LRP10	5184.6	0.372136	0.0821226	4.53147	5.85753e-06	0.00142322
TMEM63C	2761.69	0.607213	0.134359	4.51934	6.20321e-06	0.00148627
LINC02313	67.0376	1.265	0.280316	4.51278	6.3984e-06	0.00151204
CISD2	1467.82	0.901286	0.200188	4.50221	6.72515e-06	0.00156778
L2HGDH	1431.78	0.781088	0.174114	4.48607	7.25496e-06	0.00165715
MFSD8	1004.88	0.62467	0.139288	4.48473	7.30063e-06	0.00165715
RHOA	7676.23	0.524905	0.117304	4.47475	7.65017e-06	0.00171394
ABHD5	1059.5	0.68845	0.154072	4.46837	7.88183e-06	0.0017432
B4GALT6	1077.02	1.15246	0.259565	4.43997	8.99719e-06	0.00196469
SPTBN4	1949.8	0.493132	0.112098	4.39911	1.08693e-05	0.00234383
SLC17A8	155.145	1.07817	0.245248	4.39622	1.1015e-05	0.00234515
MROCKI	136.451	1.72118	0.39178	4.39324	1.11675e-05	0.00234515
RAB21	3166.82	0.804437	0.183201	4.391	1.12833e-05	0.00234515
NPAS3	20.1444	-2.15164	0.490828	-4.3837	1.16679e-05	0.00239622
BBOX1	27.4268	4.60057	1.05264	4.37051	1.23957e-05	0.00251575
SLC22A18AS	34.1769	-1.22251	0.279893	-4.36778	1.25518e-05	0.00251779
RNF7	1717.91	1.02763	0.237231	4.3318	1.47898e-05	0.00292198
RNF141	865.381	0.515431	0.119035	4.33008	1.49055e-05	0.00292198
SLC39A8	564.919	0.586542	0.136149	4.30807	1.64685e-05	0.00319211
B3GNT5	1761.68	0.950972	0.221405	4.29517	1.74556e-05	0.00334584
RORA	996.26	0.944304	0.22007	4.29093	1.77928e-05	0.003373
DHRS2	1351.02	1.45063	0.338277	4.28828	1.80063e-05	0.00337638
FER1L5	139.516	-1.6763	0.392949	-4.26594	1.99064e-05	0.00369252
ABCB4	1392.85	0.618983	0.145534	4.25319	2.1075e-05	0.00386771
ANP32E	950.187	-0.924647	0.217704	-4.24726	2.164e-05	0.0039296
PURB	3167.94	-0.351955	0.0830383	-4.23847	2.25052e-05	0.00403157
IFNLR1	672.145	0.536596	0.12665	4.23684	2.2669e-05	0.00403157
SLC25A53	1905.62	-0.73373	0.173294	-4.23402	2.29549e-05	0.00404077
NTNG2	126.537	-0.940374	0.222842	-4.21991	2.44397e-05	0.0042307
MARK1	1740.55	0.728682	0.172733	4.21855	2.45879e-05	0.0042307
BTBD7	1874.23	-0.454974	0.107893	-4.21689	2.47696e-05	0.0042307
GOLT1B	1754.02	0.484224	0.114923	4.21347	2.51479e-05	0.0042486
PTPRJ	1335.74	0.769781	0.18278	4.21151	2.5367e-05	0.0042486
TLE1	3147.2	0.655529	0.156353	4.19263	2.75737e-05	0.00457379
KBTBD6	1392.49	0.317072	0.0759364	4.17549	2.97343e-05	0.0048852
FBXO7	2685.37	-0.670942	0.161267	-4.16044	3.17638e-05	0.0051694
ADH6	406.771	1.67452	0.404324	4.14152	3.4501e-05	0.0055624
LOC100128593	6.4861	-3.26825	0.792919	-4.1218	3.75923e-05	0.00600467
DNAJC18	886.925	0.535061	0.13001	4.11552	3.86306e-05	0.00611391
GALNT7	588.445	1.29369	0.314697	4.11091	3.94106e-05	0.00618066
POLR3G	73.3417	1.45664	0.354986	4.10338	4.07155e-05	0.00632778
DNAJC6	1216.03	-0.497008	0.121209	-4.10042	4.12406e-05	0.00635215
ACTR3C	624.133	-0.630206	0.154363	-4.08262	4.45301e-05	0.00679813
NTM	93.1638	-1.85692	0.456675	-4.06616	4.77942e-05	0.00723244
TMEM41B	3711.49	0.988474	0.243409	4.06096	4.88724e-05	0.00723445
TNFSF11	22.6948	1.59539	0.39289	4.06065	4.89357e-05	0.00723445
ACYP2	287.937	-0.462377	0.113885	-4.06003	4.90656e-05	0.00723445
SOWAHA	2279.29	1.71984	0.427039	4.02737	5.64042e-05	0.00824601
CAMKK2	769.886	0.790625	0.197465	4.00387	6.23156e-05	0.0090028
VIPR2	53.7584	-1.26761	0.316689	-4.0027	6.26245e-05	0.0090028
CYP2C19	94.834	1.65407	0.41455	3.99005	6.60604e-05	0.00941825
DNAJB6	2221.48	0.379382	0.095287	3.98147	6.84902e-05	0.00968462
MAP1B	19622.1	0.6079	0.153831	3.95175	7.75826e-05	0.0108811
CBWD1	256.499	-1.02185	0.259215	-3.94208	8.07784e-05	0.011238
TXLNG	1069.69	0.688682	0.174819	3.9394	8.16852e-05	0.0112732
LRPAP1	11156.9	-0.438527	0.1115	-3.93297	8.39036e-05	0.0114875
MTURN	1709.78	0.753662	0.191926	3.92684	8.60684e-05	0.0116911
PTBP2	3304.24	-0.675366	0.17209	-3.92448	8.69161e-05	0.011714
ACVR2B	2866.87	0.6186	0.157841	3.91914	8.88643e-05	0.0118837
PNRC1	823.456	-0.680688	0.174061	-3.91064	9.20522e-05	0.0122153
PDLIM7	683.072	-0.524633	0.13452	-3.90004	9.61781e-05	0.0125953
UPF1	9325.27	-0.285624	0.0732456	-3.89954	9.63761e-05	0.0125953
CYP51A1	13727.1	-0.312162	0.0801425	-3.89509	9.81632e-05	0.0127324
UBE2H	3582.59	-0.612332	0.157415	-3.88993	0.000100272	0.0129088
TEX261	4385.16	0.515548	0.132609	3.88772	0.00010119	0.0129306
ROR1	1434.97	-0.910035	0.234281	-3.88438	0.000102591	0.0129673
AQP4	91.6157	-1.47912	0.380877	-3.88346	0.000102981	0.0129673
DEUP1	126.991	-0.958562	0.247218	-3.8774	0.00010558	0.0131983
RO60	1661.6	0.529107	0.136898	3.86496	0.000111109	0.0137411
DIAPH1	3916.24	0.379602	0.098268	3.86293	0.000112037	0.0137411
PTP4A2	4398.7	0.339543	0.0879114	3.86233	0.000112312	0.0137411
ITSN2	1652.46	-0.546083	0.141664	-3.85477	0.000115841	0.014073
PEX5L	1053.74	-0.585616	0.152042	-3.85167	0.000117317	0.0141527
BACE2	601.14	-1.11501	0.290847	-3.83367	0.000126248	0.0151243
MDK	363.993	-2.04949	0.535243	-3.82909	0.000128619	0.0152527
RHOU	523.219	0.953384	0.249043	3.82819	0.000129088	0.0152527
HTRA1	527.87	-0.962874	0.25164	-3.82639	0.000130035	0.0152601
GTPBP2	2340.28	0.307403	0.080529	3.81729	0.000134926	0.0157271
ECEL1P2	57.702	-1.3656	0.358288	-3.81145	0.000138151	0.015995
MFSD6	2054.34	0.511163	0.134341	3.80496	0.000141826	0.0163109
HHLA3	27.9308	1.70261	0.44789	3.80141	0.000143876	0.0164372
AHRR	1013.51	-1.43921	0.379872	-3.78867	0.000151457	0.0171894
IFNAR1	3365.85	0.818465	0.216487	3.78066	0.000156411	0.0176356
ROCK2	1288.45	0.553463	0.146642	3.77426	0.000160486	0.0179775
OTUD7A	856.001	-0.489205	0.129807	-3.7687	0.0001641	0.018124
CD151	2076.4	-0.35098	0.0931313	-3.76866	0.000164127	0.018124
PMM1	1746.02	0.735633	0.195262	3.76742	0.000164945	0.018124
GAMT	593.492	-0.545161	0.14497	-3.76051	0.000169568	0.018514
RBM41	832.375	0.406299	0.108137	3.75725	0.00017179	0.0186386
CHRND	40.0151	-1.64727	0.438609	-3.75567	0.000172879	0.0186395
SCIN	2763.91	-0.693129	0.184827	-3.75014	0.000176733	0.0189367
PPP2R5A	2253.08	0.588235	0.157247	3.74083	0.00018341	0.0194145
ABCC2	108.436	2.76251	0.738483	3.74079	0.000183442	0.0194145
DUSP18	520.724	0.40733	0.109	3.73696	0.000186258	0.0195923
FAM171B	1467.38	-0.541605	0.145186	-3.73042	0.000191164	0.0199865
DDI2	769.076	-1.13525	0.304678	-3.72605	0.000194502	0.020213
NPR1	30.7203	-1.25574	0.33716	-3.72445	0.000195738	0.0202196
KCNJ4	8.40635	-2.52856	0.680039	-3.71826	0.000200603	0.0205989
HTATSF1	6100.74	-0.484024	0.130431	-3.71095	0.000206483	0.0210377
LYRM2	1964.86	0.678215	0.182811	3.70993	0.000207316	0.0210377
CHMP4A	999.844	0.436229	0.117805	3.70299	0.000213076	0.0214506
KANK2	517.061	0.470179	0.127005	3.70204	0.000213871	0.0214506
ATRNL1	1959.29	-0.97636	0.264061	-3.69749	0.000217745	0.0216719
TPCN1	3469.94	0.622089	0.168291	3.6965	0.000218591	0.0216719
MTMR11	858.799	1.39134	0.377361	3.68702	0.000226893	0.0222865
H2AZ2	5398.1	0.365695	0.0992362	3.6851	0.000228617	0.0222865
RNF220	1508.02	0.41133	0.111622	3.68504	0.000228665	0.0222865
CTNND2	545.399	-0.392451	0.106912	-3.6708	0.000241793	0.0234336
SEPTIN8	3183.53	0.606544	0.165489	3.66516	0.000247187	0.0238225
KIF5B	9948.04	0.457913	0.125293	3.65473	0.000257451	0.0246738
CABP4	51.7697	-2.5415	0.696668	-3.64808	0.000264207	0.0251777
GSTO2	326.535	0.713046	0.195532	3.6467	0.000265627	0.0251777
ST8SIA4	1052.95	0.872483	0.239677	3.64024	0.000272384	0.025677
TSPAN2	2168.05	-1.32108	0.363679	-3.63256	0.000280627	0.0263103
VKORC1	2882.98	-1.04642	0.288394	-3.62844	0.000285139	0.0265888
OVOL1	13.5205	3.1022	0.856449	3.62217	0.000292146	0.0270958
FAM83G	1249.02	0.749293	0.207419	3.61246	0.000303309	0.0279807
SEMA4D	1191.78	0.316258	0.0876903	3.60654	0.000310311	0.0284743
PHTF2	1031.78	0.874805	0.242831	3.60253	0.000315137	0.0287641
TUFT1	1590.14	0.36983	0.102877	3.59486	0.000324564	0.0294253
SOX8	19.3759	-1.67738	0.466732	-3.59388	0.000325792	0.0294253
CPNE4	236.499	1.15211	0.320982	3.58932	0.000331536	0.0297882
STAM	1607.56	-0.328275	0.0917323	-3.57862	0.000345417	0.0308746
CTDSPL2	1934.82	-0.373312	0.104641	-3.56756	0.000360321	0.0320407
ZNF652	1564.2	-0.405287	0.113783	-3.56194	0.000368127	0.0325212
MTFP1	264.464	0.83593	0.234748	3.56096	0.000369495	0.0325212
CAMK2D	2343.58	0.616645	0.173764	3.54876	0.000387054	0.0338164
SCML2	950.571	0.494519	0.139379	3.54803	0.000388131	0.0338164
YWHAH	1692.28	-0.859524	0.242794	-3.54014	0.000399912	0.0346678
AMACR	281.309	-1.19856	0.338916	-3.53645	0.000405549	0.0349806
LINC00997	451.589	0.438484	0.124094	3.53347	0.000410138	0.0350428
CLIC5	79.7054	2.41638	0.684145	3.53196	0.000412485	0.0350428
MEP1B	60.665	2.06749	0.585401	3.53176	0.000412805	0.0350428
EZH1	1808.02	0.295386	0.0836612	3.53074	0.000414395	0.0350428
JMJD1C-AS1	93.422	-0.778878	0.220686	-3.52935	0.000416575	0.0350553
ST6GALNAC5	4820.52	-0.557904	0.158159	-3.52749	0.000419517	0.0351315
TCF12	2422.79	-0.65774	0.186567	-3.52549	0.000422699	0.035227
DYNLL2	7075.95	-0.276909	0.078579	-3.52396	0.000425149	0.0352608
LRP1-AS	8.04261	-2.22626	0.632103	-3.52199	0.000428317	0.0353535
GPR161	567.443	-1.18553	0.336935	-3.51857	0.000433884	0.0356425
GRM8	29.2757	-1.39906	0.39823	-3.51319	0.000442767	0.0361999
CALHM2	361.749	-0.71831	0.204854	-3.50645	0.000454135	0.0369542
SBNO1	4689.35	0.427087	0.122037	3.49965	0.000465868	0.0375838
TCF7L2	324.346	0.880603	0.251641	3.49944	0.00046623	0.0375838
KCTD5	2184.59	0.658726	0.188329	3.49774	0.000469216	0.0376486
HECTD4	16397.7	-0.57074	0.163273	-3.49563	0.000472948	0.0377724
PNP	1281.45	0.982139	0.281333	3.49103	0.00048117	0.0382519
MMP28	7.11464	-2.62483	0.752591	-3.48773	0.000487146	0.0385493
FAM107B	2927.75	0.586412	0.168635	3.4774	0.000506308	0.0398827
MT1X	61.5314	-1.40447	0.40539	-3.4645	0.000531214	0.0416544
NT5DC2	11211.9	-0.471175	0.136396	-3.45447	0.000551375	0.0430397
PPFIBP2	371.307	0.837132	0.242599	3.45068	0.000559176	0.0431121
FAM167A	2427.38	-0.473165	0.137131	-3.45047	0.000559601	0.0431121
CELF5	34.2531	-1.40682	0.40773	-3.45038	0.0005598	0.0431121
CYP27A1	177.193	0.68977	0.200268	3.44424	0.000572668	0.0439071
PSAT1	230.147	2.27201	0.660822	3.43816	0.000585686	0.0447065
UBE2Q2L	23.7902	1.67583	0.487633	3.43665	0.000588955	0.044758
DENND10	396.506	0.581142	0.169222	3.43419	0.000594328	0.0449471
CASP4	56.03	2.02724	0.590717	3.43183	0.000599514	0.0449471
LOC100128253	80.2983	-1.53124	0.446235	-3.43148	0.000600306	0.0449471
CDK8	1845.76	0.617199	0.17995	3.42984	0.00060393	0.0449471
GPD1	799.619	1.07161	0.312459	3.4296	0.000604471	0.0449471
METTL7B	82.1549	1.6262	0.474632	3.42623	0.000612019	0.0453131
GAL3ST4	61.7684	1.38702	0.405247	3.42265	0.000620132	0.0457175
CRISPLD1	451.351	0.643689	0.188181	3.42058	0.000624875	0.0458712
SLC41A3	1525.95	0.589557	0.172725	3.41326	0.000641897	0.046921
TMED10P1	189.173	-0.642613	0.188408	-3.41076	0.000647818	0.0471541
C16orf74	10.8709	3.06762	0.901417	3.40311	0.000666239	0.0479548
LRP1B	80.9173	1.86098	0.546938	3.40255	0.0006676	0.0479548
C22orf42	343.143	-0.671493	0.19736	-3.40237	0.000668047	0.0479548
ACTN1	3648.73	0.65408	0.192286	3.40159	0.000669939	0.0479548
FRK	2051.65	-0.795878	0.234238	-3.39773	0.000679469	0.048436
CASP3	772.136	-0.550661	0.16222	-3.39453	0.000687463	0.0488042
CYP1A1	156.785	3.13905	0.925083	3.39326	0.000690667	0.0488307
ACSL4	3629.51	1.2215	0.360175	3.39141	0.000695334	0.04896
C5orf24	3214.1	0.573677	0.16931	3.38833	0.000703191	0.049312
HINT3	1279.54	0.534417	0.157943	3.38361	0.000715396	0.0499648
CACNB2	860.574	-0.458409	0.135582	-3.38104	0.000722117	0.0502308
RNF186	38.6051	1.6843	0.499018	3.37523	0.000737546	0.051098
CDH7	17.025	-1.43038	0.424393	-3.37042	0.000750528	0.0517894
MOB1A	2697.21	-0.820733	0.243598	-3.36921	0.000753849	0.0518114
IGFBP7	32.9802	-1.91107	0.567625	-3.36677	0.000760534	0.0518918
SLC26A4	133.932	-1.35003	0.401007	-3.36659	0.000761036	0.0518918
CDS1	895.049	-0.953671	0.283459	-3.3644	0.0007671	0.0520994
SPAST	2351.26	0.301235	0.0898271	3.3535	0.000797962	0.0539829
GAS2	80.4024	1.21727	0.363848	3.34555	0.000821197	0.0552396
HS3ST1	277.27	0.83261	0.248915	3.34496	0.000822942	0.0552396
LIG3	1365.86	0.357634	0.107345	3.33162	0.000863424	0.0577323
MIB1	8405.28	-0.396455	0.119092	-3.32899	0.000871609	0.0580545
TOR3A	1521.91	0.386635	0.116425	3.32088	0.000897336	0.0595383
PALM2AKAP2	2186.74	0.673326	0.203144	3.31452	0.000918007	0.0606764
PDZD2	1977.46	-0.802825	0.242357	-3.31258	0.000924407	0.0608662
CCDC117	1584.51	0.294721	0.0891358	3.30643	0.000944935	0.0619813
AQP4-AS1	148.685	-0.642644	0.194535	-3.30349	0.000954903	0.0623979
ETNK2	1265.65	-0.449787	0.137074	-3.28135	0.00103313	0.0672547
SSTR1	7459.83	0.54654	0.16664	3.27976	0.00103894	0.0673791
FUCA1	2154.61	-0.824653	0.251948	-3.27311	0.00106372	0.068521
MOAP1	1685.1	-0.49267	0.15053	-3.2729	0.0010645	0.068521
LINC00622	15.2601	-1.69571	0.518586	-3.26987	0.00107598	0.0690026
OLFM2	4598.86	-0.917763	0.280793	-3.26846	0.00108133	0.069089
MRPL44	1046.11	0.403314	0.123565	3.26397	0.00109862	0.0699074
GBP1	3.26843	4.81615	1.47596	3.26307	0.00110214	NA
CHRNA3	2131.64	1.80179	0.552181	3.26304	0.00110224	0.0699074
CCDC68	1068.62	1.00391	0.307944	3.26003	0.00111401	0.0703949
G6PC2	146.107	-1.89709	0.583169	-3.25307	0.00114167	0.0718793
SEMA7A	76.1388	1.23965	0.381611	3.24845	0.00116034	0.0727416
PDE5A	9202.37	-0.746636	0.229903	-3.24761	0.0011638	0.0727416
HSD17B4	2205.11	-0.519831	0.160155	-3.24581	0.00117117	0.0729381
PNN	5174.32	0.324397	0.100009	3.24367	0.00117999	0.0730516
FKBP3	1203.54	0.277828	0.0856615	3.24332	0.00118146	0.0730516
SYNE3	276.337	-0.857641	0.264565	-3.24171	0.00118817	0.0731292
SNAP91	1948.92	0.533345	0.164563	3.24098	0.0011912	0.0731292
CD99P1	36.1067	-1.69002	0.522167	-3.23656	0.00120979	0.0739304
SYBU	104.819	-0.87178	0.269413	-3.23585	0.00121282	0.0739304
PPARGC1A	29.0031	1.72358	0.533353	3.2316	0.00123099	0.0745924
UBIAD1	528.436	0.439321	0.135958	3.23129	0.00123232	0.0745924
EFNA1	62.106	0.8137	0.252164	3.22687	0.00125151	0.0753994
SPTBN1	7625.65	0.562423	0.174329	3.22621	0.0012544	0.0753994
STN1	516.573	-0.312127	0.0968074	-3.22421	0.00126321	0.0756652
PPP1R26-AS1	86.1312	-0.776756	0.241228	-3.22001	0.00128186	0.0765171
HEPACAM2	8296.11	-0.5538	0.172179	-3.21641	0.00129805	0.0772158
UHRF1BP1	1249.11	-0.366055	0.113848	-3.21529	0.00130314	0.0772524
EDEM1	2541.2	0.644757	0.200654	3.21327	0.00131231	0.0775299
CALHM3	6.41886	-2.1746	0.677786	-3.20839	0.00133482	0.0785901
FRMD8	1214.57	0.267775	0.0836462	3.20128	0.0013682	0.0802818
SLC35F1	37.7409	-1.25362	0.391747	-3.20007	0.00137394	0.0803453
TRIM14	149.677	1.37891	0.431183	3.19796	0.00138402	0.0806614
MATN2	1180.69	-1.27116	0.398188	-3.19236	0.00141117	0.0817701
TMEM190	141.962	-1.30352	0.40836	-3.19208	0.00141253	0.0817701
MAPT	277.762	-0.868542	0.272308	-3.18955	0.00142492	0.0822117
TMEM231	152.679	-0.613761	0.19255	-3.18753	0.00143492	0.0825124
GLTP	1023.82	0.668135	0.209777	3.18497	0.00144768	0.0826345
FAM120AOS	2881.52	-0.346823	0.108911	-3.18446	0.00145025	0.0826345
PRKCQ	670.667	-0.375516	0.117944	-3.18386	0.00145326	0.0826345
RDH11	7187.53	0.562054	0.176598	3.18269	0.00145916	0.0826345
CYYR1	376.689	-1.50645	0.473527	-3.18133	0.00146599	0.0826345
SLC2A13	2479.57	-0.607357	0.190951	-3.1807	0.00146919	0.0826345
ATG16L2	628.357	-0.511451	0.16086	-3.17947	0.00147544	0.0826345
DAB1	105.102	0.630981	0.198526	3.17834	0.00148123	0.0826345
TMEM127	2871.14	0.353202	0.11114	3.17799	0.00148298	0.0826345
TMEM30A	8673.95	0.795792	0.250437	3.17761	0.00148494	0.0826345
FYB2	14.4672	1.78356	0.563074	3.16754	0.00153733	0.0852749
STK26	487.873	1.11337	0.351598	3.16659	0.00154239	0.0852815
SLC9A9	135.102	1.99286	0.630198	3.16227	0.00156545	0.0860252
AIF1	137.318	0.706726	0.223492	3.1622	0.00156582	0.0860252
ZNF770	2011.28	0.616845	0.195693	3.1521	0.00162103	0.0887758
MCTP1	57.8444	0.743804	0.236164	3.14952	0.00163541	0.0892798
DDIT4	166.099	-0.62212	0.197751	-3.14598	0.00165528	0.0900209
RPGR	302.984	0.371781	0.118236	3.14441	0.00166422	0.0900209
BRWD1-AS2	46.6732	-0.719366	0.228782	-3.14434	0.00166464	0.0900209
INTS12	548.266	0.358214	0.114021	3.14166	0.00167995	0.090565
ATRX	5994.74	-0.510986	0.162706	-3.14055	0.00168631	0.0906245
APBB3	1016.02	0.483993	0.154277	3.13717	0.00170585	0.0913902
TTC9	347.116	0.704077	0.224918	3.13037	0.00174589	0.0932456
C1QTNF12	150.06	-1.15535	0.369232	-3.12906	0.00175364	0.0933704
TIMM17A	2070.19	0.561247	0.179437	3.12783	0.00176105	0.0934163
SLC4A4	27.3911	-1.09975	0.351681	-3.12711	0.00176533	0.0934163
MALL	287.347	0.988133	0.316211	3.12492	0.00177852	0.0936356
EEF1AKMT2	369.124	-0.322861	0.103328	-3.12462	0.00178033	0.0936356
INAVA	10.7555	2.84571	0.911518	3.12194	0.00179663	0.0939386
TENT2	1053.26	0.298558	0.0956515	3.12131	0.00180048	0.0939386
DMBT1	65.9376	1.64243	0.526252	3.12099	0.00180243	0.0939386
MPDZ	1091.3	0.469592	0.150794	3.11414	0.00184483	0.0955529
FOXA3	89.2086	1.13161	0.363472	3.11335	0.00184976	0.0955529
CSNK2A2	853.583	0.32498	0.104384	3.11331	0.00185002	0.0955529
ATP2B1-AS1	217.583	-0.594788	0.19124	-3.11017	0.00186977	0.0962849
DCBLD2	892.936	-0.772426	0.248516	-3.10816	0.00188259	0.0966566
ZCWPW1	96.5781	0.686998	0.221099	3.1072	0.00188868	0.0966814
CAVIN3	394.089	-0.730663	0.235284	-3.10545	0.00189993	0.096813
SLC35G2	989.543	0.50541	0.162773	3.105	0.00190279	0.096813
ABCA10	85.5483	2.46911	0.795415	3.10418	0.00190809	0.096813
JADE2	679.727	0.702271	0.226422	3.10161	0.00192474	0.0973714
DNAI1	29.8389	1.19233	0.384863	3.09807	0.00194786	0.0979641
PDE2A	6.94879	-1.8657	0.602219	-3.09804	0.00194806	0.0979641
SERINC2	2104.46	-0.546145	0.176334	-3.09721	0.00195349	0.0979641
HTATIP2	1289.58	0.8515	0.275066	3.09562	0.00196399	0.0982053
ENTPD6	2696.71	0.393874	0.127337	3.09317	0.00198033	0.0987358
USP53	534.05	0.401982	0.130044	3.09113	0.00199397	0.0989685
UCP2	1389.88	-0.836714	0.270715	-3.09076	0.00199647	0.0989685
RMI1	702.912	0.371186	0.120302	3.08546	0.00203236	0.100459
LONRF2	3214.6	0.379441	0.123039	3.08391	0.00204297	0.100695
DCK	1977.51	0.386928	0.126029	3.07016	0.00213945	0.10515
DDX54	1781.13	0.292228	0.0952569	3.06779	0.00215649	0.105686
SCARB2	10477.8	0.320161	0.104637	3.05972	0.00221546	0.108269
ALK	281.83	1.5814	0.517553	3.05553	0.00224663	0.109482
HSD11B1L	1021.14	-0.477396	0.156301	-3.05434	0.00225554	0.109606
TOP1MT	815.595	0.58854	0.192792	3.05272	0.00226776	0.10985
LINC02351	94.9357	1.02682	0.336519	3.05129	0.00227859	0.10985
LOC101927151	310.011	0.38839	0.127322	3.05045	0.00228497	0.10985
ACADSB	2705.24	1.3255	0.434544	3.05031	0.00228602	0.10985
LIN7C	3552.65	-0.461774	0.151537	-3.04727	0.00230931	0.110605
MAPK8IP1	6029.53	-0.432339	0.141918	-3.0464	0.00231601	0.110605
C9orf163	86.6204	-0.882988	0.289908	-3.04576	0.00232097	0.110605
ZCCHC18	803.142	-0.60719	0.199581	-3.04233	0.00234756	0.111504
PPP2R2B	482.828	0.86357	0.283914	3.04166	0.00235275	0.111504
SGMS1-AS1	126.796	-0.689274	0.226849	-3.03847	0.00237783	0.11203
TBRG4	2349.17	0.450425	0.148244	3.0384	0.0023784	0.11203
MBP	2526.57	-0.487754	0.160563	-3.03777	0.00238334	0.11203
LINC00886	10.2984	-2.16165	0.713006	-3.03174	0.00243145	0.113981
OTULIN	1351.02	0.276962	0.0913799	3.03089	0.00243833	0.113994
VPS33A	2533.72	0.36472	0.120541	3.02569	0.00248063	0.115658
NEU1	7639.43	-0.557218	0.184363	-3.02239	0.00250783	0.116611
CANT1	1970.17	0.318551	0.105492	3.01968	0.00253043	0.117346
TECR	4611.13	-0.274498	0.0909452	-3.01828	0.00254211	0.117571
PTPN4	1085.96	-0.426981	0.141571	-3.01602	0.00256119	0.118137
C1QL1	8754.32	-0.786172	0.260752	-3.01501	0.00256969	0.118213
PGAP3	595.942	-0.319666	0.10631	-3.00692	0.00263905	0.121081
LAMB1	5915.36	-0.750396	0.249778	-3.00425	0.00266237	0.121827
FAM160A1	56.8188	1.09334	0.364061	3.00318	0.00267177	0.121933
CHURC1	1461.05	1.11216	0.370736	2.99988	0.0027009	0.122871
NKAIN3	3.72152	-2.5939	0.864854	-2.99924	0.00270657	0.122871
CSNK1G3	1793.56	0.492457	0.164314	2.99705	0.00272604	0.12343
TRMT2B	702.701	0.281777	0.0940977	2.99451	0.00274883	0.124136
IL6R	1163.55	0.952983	0.318673	2.99047	0.00278546	0.125462
SMIM7	1243.96	0.634808	0.21258	2.98621	0.00282463	0.126895
SMURF2	1247.75	0.338723	0.113513	2.98399	0.00284518	0.127486
SUPT3H	254.609	0.460448	0.154498	2.98029	0.00287979	0.128703
SOAT2	50.4811	2.19342	0.736466	2.97831	0.00289844	0.129201
CARS1	1388.34	-0.269325	0.0904763	-2.97675	0.00291325	0.129527
LINC00235	43.4503	-0.918604	0.308693	-2.97579	0.00292238	0.129599
DPP10-AS1	220.04	-0.898631	0.30207	-2.97491	0.00293077	0.129638
RHOQ	647.424	0.490074	0.164926	2.97148	0.0029637	0.130759
TCTN3	1873.18	-0.358912	0.121385	-2.95681	0.00310835	0.136669
SYT7	5303.82	0.404472	0.136817	2.95631	0.00311349	0.136669
UBFD1	3835.38	-0.730831	0.247419	-2.95382	0.00313866	0.137424
G3BP1	7297.11	-0.318652	0.10799	-2.95076	0.00316992	0.138441
DEFB131B	9.79165	1.71623	0.581795	2.94989	0.00317889	0.138483
ENAH	1775.79	-0.604375	0.205174	-2.94567	0.00322255	0.140031
GDF15	417.506	0.98809	0.336197	2.93902	0.0032925	0.142711
MATN1	29.5977	-1.10499	0.376099	-2.93803	0.00330307	0.14281
KDM6B	6263.08	0.403221	0.137538	2.9317	0.00337117	0.145002
PHLDB3	2519.39	0.33616	0.114686	2.93115	0.00337714	0.145002
TSPAN3	7899.47	-0.379309	0.129414	-2.93098	0.00337898	0.145002
LINC01521	503.29	-0.603296	0.205926	-2.92968	0.00339317	0.145249
OAS1	23.7049	1.24757	0.425966	2.92881	0.00340257	0.145292
MAFA	2504.1	-1.30091	0.444645	-2.92572	0.00343655	0.145509
ATP10D	956.067	-0.857799	0.293259	-2.92506	0.00344394	0.145509
NFKBIZ	694.819	0.625917	0.214035	2.92436	0.00345166	0.145509
ARHGEF33	58.2138	0.791403	0.270666	2.92392	0.00345659	0.145509
HEY1	171.813	1.05444	0.360655	2.92369	0.00345913	0.145509
RAB19	174.614	0.667858	0.22844	2.92356	0.00346054	0.145509
ENTPD5	1114.95	0.97789	0.33455	2.92301	0.0034667	0.145509
GRM1	69.1962	1.10772	0.379128	2.92174	0.0034808	0.145746
TNFRSF19	957.84	-0.600904	0.205739	-2.92072	0.00349229	0.145873
TRIM38	10.8795	1.58279	0.542595	2.91708	0.00353327	0.147135
GPD1L	917.905	0.409879	0.140537	2.91652	0.00353955	0.147135
TTC19	2357.5	-0.41535	0.142468	-2.91539	0.00355243	0.147226
CACNA2D3	27.2905	-1.76114	0.60437	-2.914	0.00356825	0.147226
WASF3	4939.09	0.369289	0.12674	2.91374	0.00357126	0.147226
CERS1	169.468	-0.902983	0.309956	-2.91326	0.00357674	0.147226
DOCK10	563.877	-0.702543	0.241209	-2.91259	0.00358443	0.147226
NID1	111.233	1.30243	0.447608	2.90974	0.00361726	0.148098
RNF5	2774.08	0.483241	0.166104	2.90926	0.00362283	0.148098
WNT9B	24.0414	1.22888	0.422728	2.90702	0.00364888	0.148681
ELF3	536.375	0.814017	0.280062	2.90656	0.00365433	0.148681
LOC101928523	2.29364	-4.39511	1.5129	-2.90509	0.00367149	NA
VWA5B1	148.761	1.69568	0.584393	2.90161	0.00371254	0.150538
ZNF217	159.044	0.976607	0.336622	2.9012	0.00371741	0.150538
GAS1	6.56387	-2.02261	0.697679	-2.89905	0.00374294	0.151216
C14orf39	187.165	0.566024	0.195479	2.89557	0.00378476	0.152347
FGD3	280.218	0.697084	0.240823	2.89459	0.00379655	0.152347
ACAP1	181.452	-0.70418	0.243355	-2.89363	0.00380813	0.152347
MMAB	2104.37	-0.392051	0.13551	-2.89316	0.00381387	0.152347
XRN1	2490.08	-0.528374	0.182635	-2.89306	0.00381509	0.152347
VPS52	1913.84	0.238832	0.082768	2.88556	0.00390724	0.15518
USP9X	7377.67	-0.324342	0.11241	-2.88535	0.0039098	0.15518
SLC39A11	693.925	0.60813	0.210784	2.88509	0.00391301	0.15518
XK	461.605	0.465469	0.161384	2.88423	0.00392378	0.15525
NACA	5426.01	0.754786	0.261838	2.88264	0.00394354	0.155675
PYROXD1	829.993	0.692564	0.24036	2.88137	0.00395953	0.155724
COPG2	630.114	-0.363922	0.126313	-2.88111	0.00396283	0.155724
HSD17B11	1348.08	0.721393	0.2509	2.87522	0.00403742	0.158149
PANK3	10568.2	0.26219	0.0912031	2.8748	0.00404288	0.158149
LOC646903	596.876	-0.787715	0.27433	-2.87142	0.00408635	0.159203
DNAJB2	2757.95	-0.599221	0.208705	-2.87114	0.0040899	0.159203
TOPAZ1	2.65713	4.48773	1.56315	2.87096	0.00409227	NA
COL9A3	70.0704	0.999446	0.348224	2.87012	0.0041031	0.159203
NIPA2	2058.22	-0.292745	0.102035	-2.86908	0.00411674	0.159203
RGS11	126.877	-1.12234	0.391222	-2.8688	0.00412035	0.159203
CBL	852.101	0.599794	0.209115	2.86825	0.0041275	0.159203
DPY19L2	729.383	0.382365	0.133339	2.86762	0.00413577	0.159203
SLC43A1	797.61	1.23435	0.430533	2.86701	0.00414364	0.159203
TPSG1	242.598	-0.495948	0.17311	-2.86492	0.0041711	0.159901
UPRT	573.906	-0.414506	0.144734	-2.86391	0.00418447	0.160058
LINC02210	771.179	0.347968	0.121644	2.86054	0.00422918	0.160881
C1orf232	81.1215	-0.799657	0.279612	-2.85988	0.00423805	0.160881
ADAM28	8.6316	3.02753	1.05884	2.8593	0.00424584	0.160881
SLC8A1	708.391	1.01744	0.35584	2.85925	0.0042465	0.160881
CTSO	23.0388	-0.921962	0.322501	-2.85879	0.0042526	0.160881
SLC26A9	11.9669	1.81409	0.636897	2.84832	0.00439511	0.165908
MYLK4	20.3178	-1.35922	0.47746	-2.84676	0.00441667	0.166358
JSRP1	5237.03	-0.529287	0.18616	-2.84318	0.00446657	0.167871
ATP5PB	4588.57	0.644257	0.226656	2.84245	0.00447689	0.167893
TMTC2	2054.19	-0.314669	0.110842	-2.83888	0.00452716	0.16941
IFNAR2	663.75	-0.577841	0.203714	-2.83654	0.00456058	0.170291
S100A11	935.808	0.674321	0.238176	2.83119	0.00463751	0.17279
ARHGEF10	480.811	-0.541294	0.191288	-2.82973	0.00465879	0.173209
LNPK	3469.36	0.442228	0.156333	2.82877	0.00467277	0.173355
RASSF6	3949.11	0.653396	0.231254	2.82545	0.00472142	0.174784
F7	2484.41	0.972223	0.344289	2.82386	0.00474498	0.17528
ASPSCR1	1064	0.315006	0.111608	2.82244	0.00476595	0.175652
CATSPER2P1	79.3037	0.919324	0.325858	2.82124	0.00478379	0.175652
MAPK8	1961.62	-0.528005	0.187185	-2.82077	0.00479086	0.175652
SHOC2	2674.17	-0.704299	0.249712	-2.82044	0.00479578	0.175652
RPGRIP1L	342.72	-0.383082	0.13588	-2.81926	0.00481344	0.175917
TMEM151A	838.954	-0.672591	0.238703	-2.81769	0.00483709	0.175917
TRNT1	1635.63	0.300126	0.106522	2.81751	0.00483974	0.175917
KPNA3	3621.85	-0.241705	0.0858023	-2.81699	0.00484756	0.175917
IQGAP2	55.8028	1.81361	0.643909	2.81657	0.004854	0.175917
MXD4	5776.97	-0.597487	0.212257	-2.81493	0.00487883	0.176189
DUSP28	731.751	-0.320594	0.113912	-2.81441	0.00488672	0.176189
ACTRT2	234.105	-0.627127	0.222856	-2.81405	0.00489216	0.176189
ANKRD44	263.464	0.602913	0.214401	2.81208	0.00492227	0.176904
TSPEAR	1409.81	-0.396612	0.14139	-2.80509	0.00503022	0.180259
MSX2P1	13.7455	1.5729	0.56081	2.80469	0.00503651	0.180259
DNAJA4	692.07	0.514096	0.183395	2.80322	0.00505955	0.180709
PIK3R3	316.042	-0.384661	0.137269	-2.80224	0.00507496	0.180884
LDHB	6229.97	0.793251	0.283253	2.8005	0.00510228	0.180899
NOP58	1910.06	0.340334	0.121555	2.79983	0.005113	0.180899
ADAT2	382.389	0.61021	0.217974	2.79946	0.00511883	0.180899
CTD-3080P12.3	242.797	-0.550133	0.196522	-2.79935	0.00512059	0.180899
ERG28	3181.89	-0.411923	0.147203	-2.79833	0.0051367	0.180899
ASGR2	18.5763	2.2909	0.818694	2.79823	0.0051383	0.180899
COL8A2	14.2552	-1.18355	0.423455	-2.79498	0.00519025	0.182073
GGH	3571.22	-0.399646	0.142995	-2.79483	0.00519274	0.182073
METTL15	536.975	0.297561	0.106504	2.79391	0.00520746	0.182219
LOC100652758	90.9224	0.58665	0.210063	2.79273	0.00522649	0.182514
CLDN1	160.252	1.00524	0.360394	2.78927	0.00528265	0.184103
GTF2F2	679.701	0.306367	0.109935	2.7868	0.00532309	0.185138
ASTN2	661.706	-1.21803	0.437273	-2.78552	0.0053442	0.185499
AKAP13	2579.96	-0.442646	0.158982	-2.78425	0.00536512	0.185851
CD68	654.005	1.42657	0.512631	2.78284	0.00538851	0.186045
LINC00205	3227.59	-0.578128	0.207764	-2.78261	0.00539228	0.186045
HNRNPA3P1	39.2745	1.85279	0.666044	2.78178	0.00540625	0.186154
TSTD3	159.727	0.732001	0.263213	2.78102	0.00541879	0.186214
PDCD4-AS1	28.9454	-0.831219	0.299032	-2.7797	0.00544091	0.186603
ARHGAP19	262.721	0.76315	0.274663	2.77849	0.00546123	0.186928
TTC36	44.4282	-1.00893	0.363588	-2.77493	0.00552128	0.18808
PAQR3	801.71	0.613603	0.221196	2.77403	0.00553673	0.18808
FOXK1	4810.53	-0.249328	0.0898897	-2.77371	0.00554217	0.18808
DTX1	1289.21	-0.604691	0.218023	-2.77352	0.00554529	0.18808
PAPOLG	1086.38	-0.267172	0.0963379	-2.77328	0.00554942	0.18808
STIM1	2105.35	0.394203	0.142189	2.77239	0.0055647	0.188191
KAZN	88.0119	0.88676	0.31992	2.77181	0.00557448	0.188191
UPF3B	1042.47	-0.214791	0.0776053	-2.76774	0.00564461	0.189889
CPD	9172.85	-0.171642	0.0620259	-2.76727	0.00565282	0.189889
MTDH	4791.7	0.328625	0.118767	2.76698	0.0056578	0.189889
DAAM1	2782.99	-0.53401	0.193108	-2.76534	0.00568634	0.190117
HCN2	467.593	-0.612953	0.221701	-2.76478	0.00569619	0.190117
APOB	3246.84	1.10576	0.400027	2.76422	0.00570597	0.190117
TOP1	7806.26	-0.267898	0.0969218	-2.76406	0.00570869	0.190117
CPA1	859.717	-1.33273	0.482542	-2.7619	0.00574662	0.190995
FRMD4B	1191.05	-0.431985	0.156443	-2.7613	0.0057572	0.190995
EIF3J-DT	580.376	0.380633	0.137976	2.7587	0.00580321	0.192152
SRGAP2	876.214	-0.326064	0.118367	-2.75468	0.00587494	0.194154
MCL1	8912.27	-0.285153	0.103565	-2.75337	0.00589849	0.19456
TTC28	2262.15	-0.545384	0.198164	-2.75218	0.00591996	0.194581
IKBIP	926.789	-0.400974	0.145716	-2.75176	0.00592764	0.194581
MCCC2	2040.28	0.267401	0.0971852	2.75146	0.00593296	0.194581
SHMT2	2107.73	-0.279007	0.101431	-2.7507	0.00594673	0.194662
AQP3	612.155	1.22912	0.447011	2.74965	0.00596591	0.194892
RLN2	22.1014	1.06575	0.387675	2.74908	0.00597634	0.194892
APPL1	3107.92	0.309784	0.112843	2.74526	0.0060463	0.196801
KCNH6	3762.53	0.592063	0.21602	2.74078	0.0061293	0.198757
RSBN1L	1244.86	0.219307	0.0800177	2.74073	0.00613036	0.198757
HEXB	2685.22	-1.12531	0.410674	-2.74016	0.00614093	0.198757
MIR217HG	256.772	-0.625288	0.228408	-2.73759	0.0061891	0.19978
NR1H4	28.5009	1.89675	0.692943	2.73724	0.00619572	0.19978
AP1S3	708.811	0.398855	0.145824	2.73517	0.00623476	0.200664
PRSS16	191.068	0.55172	0.202095	2.73001	0.0063333	0.203456
CSNK2A1	6111.85	0.187781	0.0688237	2.72844	0.00636343	0.204044
COL24A1	6.9896	2.1028	0.77185	2.72437	0.0064425	0.206196
RTN1	2686.63	-0.470118	0.172782	-2.72088	0.00651083	0.207997
TM7SF3	4851.98	0.430685	0.158341	2.71998	0.00652857	0.208178
ELOA	2691.01	-0.313062	0.11517	-2.71825	0.00656278	0.208883
UBE2B	1252.44	0.515123	0.190673	2.7016	0.00690067	0.218878
RPS16	8977.64	0.491137	0.18184	2.70093	0.00691466	0.218878
MBNL3	43.06	-0.849527	0.314533	-2.70092	0.00691488	0.218878
RDH12	11.7058	1.77454	0.657721	2.69802	0.00697537	0.220389
RIIAD1	409.703	-0.887889	0.329242	-2.69677	0.00700152	0.22081
STARD7-AS1	97.8684	-0.716543	0.266144	-2.69232	0.00709578	0.222843
ZHX2	144.956	0.689468	0.256138	2.69179	0.00710699	0.222843
AGR2	8.71322	2.01691	0.749346	2.69156	0.00711194	0.222843
HSPB1	19.6925	-1.01187	0.376034	-2.69092	0.00712562	0.222843
MMP24OS	788.766	0.360935	0.134143	2.69068	0.00713069	0.222843
C5orf38	1104.97	-0.783283	0.291174	-2.69008	0.00714348	0.222843
JAML	1.83827	3.97199	1.47732	2.68865	0.00717416	NA
DDX11L2	163.917	0.436532	0.162372	2.68846	0.0071782	0.223522
ATL3	1446.77	0.332476	0.123846	2.68458	0.00726203	0.225725
SHQ1	812.281	0.403624	0.150384	2.68395	0.0072757	0.225743
CEND1	41.1719	-0.834603	0.311082	-2.68291	0.00729849	0.226044
RIMS2	1760.44	0.28858	0.107722	2.67894	0.00738559	0.228331
TAP2	242.946	1.56145	0.583209	2.67734	0.00742098	0.229015
WNK3	1439.17	-0.625413	0.23367	-2.67648	0.00743997	0.229191
NAPG	1828.9	0.477333	0.178397	2.67568	0.00745769	0.229327
ADAMTS8	12.5865	-1.65764	0.619884	-2.67412	0.00749251	0.229988
ADI1	793.214	-0.720897	0.26991	-2.67088	0.00756521	0.231807
PRR22	122.329	1.06421	0.398893	2.6679	0.00763263	0.233458
LINC02417	48.7164	-1.53835	0.576796	-2.66706	0.00765184	0.233632
ZKSCAN5	1048.82	-0.303146	0.113711	-2.66593	0.00767751	0.233879
FMO5	147.189	0.858332	0.322014	2.66552	0.00768705	0.233879
CYB561D1	2631.34	0.304043	0.114138	2.66381	0.0077261	0.234154
MRPL10	770.246	0.310122	0.11646	2.6629	0.00774709	0.234154
LARP4B	3255.1	0.157579	0.0591807	2.66267	0.00775233	0.234154
RAB31	22.3208	-1.27962	0.480669	-2.66217	0.00776378	0.234154
MRPS18B	1427.25	0.373289	0.14022	2.66217	0.00776397	0.234154
ERLIN1	2863.68	0.515534	0.193891	2.65888	0.00784005	0.236036
PKD1	12768.4	-0.290414	0.109318	-2.65659	0.00789352	0.237232
DST	9797.48	-0.611012	0.23012	-2.65519	0.00792642	0.237296
CDC42BPG	4262.82	0.231463	0.0872077	2.65416	0.00795059	0.237296
LINC02202	22.9847	1.57069	0.591842	2.6539	0.00795686	0.237296
KLHL5	1111.85	0.382979	0.144312	2.65382	0.00795867	0.237296
ACCS	267.974	0.509388	0.191963	2.65357	0.00796444	0.237296
HDAC1	10547.8	0.28585	0.107784	2.65207	0.00799997	0.237944
LIN28B	337.57	1.21858	0.459801	2.65023	0.00804366	0.238675
KCNK15	4.74576	-2.27223	0.857487	-2.64987	0.00805223	0.238675
EPB41L1	2014.79	-0.331208	0.125025	-2.64914	0.00806971	0.238783
ELAVL3	404.807	1.01746	0.384237	2.64801	0.00809683	0.239175
TRERF1	668.908	0.415391	0.156963	2.64642	0.00813482	0.239887
MIR3615	5.03194	-2.38683	0.903436	-2.64195	0.00824298	0.242395
DPY19L2P2	585.317	0.291236	0.110244	2.64175	0.00824798	0.242395
MTERF1	507.21	0.447511	0.169605	2.63854	0.00832629	0.24428
NOCT	710.912	-0.427814	0.162194	-2.63767	0.00834786	0.244497
TMEM163	68.0539	-0.974569	0.369884	-2.6348	0.00841874	0.245816
PCID2	1534.76	0.178816	0.0678806	2.63427	0.00843185	0.245816
TMEM182	293.312	-0.891933	0.338608	-2.63412	0.00843564	0.245816
DBT	1285.86	0.650131	0.247063	2.63144	0.00850251	0.247347
RBFOX3	252.093	-1.09279	0.415708	-2.62873	0.00857034	0.248901
GPX2	90.4849	1.43749	0.547026	2.62783	0.00859324	0.249041
SUPT4H1	900.155	0.307997	0.117225	2.6274	0.00860405	0.249041
MFSD13A	748.77	0.399059	0.151918	2.62681	0.00861902	0.249057
PHLDA2	71.3066	2.14097	0.815639	2.6249	0.00866748	0.249704
ATAD3C	479.115	-0.676904	0.257889	-2.62479	0.00867037	0.249704
RDH5	60.3319	0.621855	0.237047	2.62334	0.00870719	0.250346
ZNNT1	35.2367	-0.865723	0.330147	-2.62223	0.00873556	0.250717
ISL1	7897.79	-0.487158	0.185817	-2.6217	0.00874916	0.250717
LCAL1	2.89125	4.62528	1.76547	2.61985	0.00879674	NA
GCNT3	190.952	1.14538	0.437237	2.6196	0.00880334	0.251851
SLC6A15	812.669	0.874642	0.334002	2.61867	0.00882734	0.25212
PPDPF	3832.21	-0.31445	0.12012	-2.61779	0.00885003	0.25235
KIAA1614	1107.74	-0.410334	0.156818	-2.61663	0.00888029	0.252775
ADAMTSL4	92.063	-0.824954	0.315351	-2.61599	0.00889702	0.252775
PLEKHG2	1856.69	0.722374	0.276186	2.61553	0.00890889	0.252775
LOC643072	125.336	-0.516002	0.197403	-2.61396	0.00895002	0.253197
HMGCR	17265.5	-0.342867	0.131174	-2.61384	0.00895313	0.253197
FAM81A	320.732	0.815896	0.312554	2.61041	0.00904326	0.255328
DTX3	2028.51	0.287952	0.110422	2.60773	0.00911451	0.256536
ZBTB25	674.173	0.320608	0.122964	2.60734	0.00912489	0.256536
GPR143	63.1809	-0.953701	0.365815	-2.60706	0.00913232	0.256536
DNAL1	684.367	-0.45679	0.175258	-2.60639	0.00915018	0.256536
NAP1L1	12964.7	0.285488	0.10955	2.60601	0.00916039	0.256536
FLOT2	2569.8	-0.47454	0.182198	-2.60453	0.0092001	0.256703
LRRC19	62.7922	0.653229	0.250818	2.60439	0.00920385	0.256703
CTPS2	1141.45	0.379748	0.145826	2.60412	0.009211	0.256703
MEIS2	10431.5	-0.288095	0.110657	-2.6035	0.00922786	0.256758
VPS39	5155.5	-0.350278	0.134579	-2.60278	0.00924712	0.256879
SLC19A3	53.596	1.4771	0.567726	2.60179	0.0092739	0.257209
MID2	450.746	0.421538	0.162128	2.60003	0.00932154	0.257517
B4GALT1-AS1	7.89994	-1.75564	0.675251	-2.59998	0.00932293	0.257517
LINC02542	10.2289	2.01914	0.776824	2.59923	0.00934339	0.257517
OXTR	85.4223	-0.886629	0.341119	-2.59918	0.0093447	0.257517
PCTP	1067.46	0.64779	0.249425	2.59714	0.00940043	0.258639
ST6GALNAC3	162.973	-0.793801	0.305887	-2.59507	0.00945703	0.25933
C7orf61	5.78447	1.97852	0.762658	2.59425	0.00947987	0.25933
FBXL19-AS1	791.609	-0.278067	0.107193	-2.59408	0.00948442	0.25933
LOC101927495	5.76259	2.3254	0.896511	2.59383	0.00949134	0.25933
PCYT1B	199.422	-0.634345	0.244591	-2.59349	0.00950068	0.25933
NOVA1	941.665	0.565412	0.218181	2.59147	0.00955657	0.260443
LOC400464	114.8	0.718504	0.277427	2.58988	0.00960093	0.260875
ERO1A	4223.25	0.46075	0.17794	2.58936	0.00961558	0.260875
TSPAN18	14.8211	-1.19661	0.46214	-2.58928	0.00961779	0.260875
FDXR	1061.43	0.502373	0.194111	2.58807	0.0096516	0.261381
CNRIP1	223.954	0.687901	0.265877	2.58729	0.00967338	0.26156
SNTG1	381.082	0.820042	0.317085	2.58619	0.00970429	0.261985
KIAA1143	1297.68	0.28672	0.110912	2.5851	0.00973495	0.262023
PDIA4	13154.3	1.53073	0.592145	2.58507	0.00973605	0.262023
B3GALT6	2349.44	-0.509192	0.197255	-2.58139	0.00984038	0.264418
ETV5	574.519	0.573118	0.222149	2.57988	0.00988341	0.265109
ZC3H6	352.561	-0.72603	0.281471	-2.57941	0.00989684	0.265109
MFSD3	1436.32	-0.506372	0.196423	-2.57796	0.00993844	0.265811
LASP1	5257.47	0.303949	0.117989	2.57607	0.0099929	0.266422
PARD6G	618.492	-0.671194	0.260559	-2.57598	0.00999576	0.266422
FGF7P3	133.119	-0.561736	0.218107	-2.57551	0.0100092	0.266422
LOC642648	4.09314	-2.09192	0.812386	-2.57503	0.0100231	0.266422
IRF8	517.816	-0.667481	0.259512	-2.57207	0.0101093	0.267803
ETF1	3561.77	-0.231789	0.0901195	-2.57201	0.0101109	0.267803
FOXJ1	124.687	0.45479	0.176848	2.57165	0.0101216	0.267803
CAMTA2	3259.83	0.209748	0.0815869	2.57085	0.0101449	0.268009
STOX2	199.705	0.932039	0.362764	2.56927	0.0101912	0.268378
GYG2	850.293	0.539319	0.209955	2.56874	0.0102069	0.268378
DNAJC13	2880.44	0.443028	0.172492	2.5684	0.0102169	0.268378
MYO1A	1544.32	1.98355	0.772332	2.56826	0.0102211	0.268378
TBX19	59.8433	-0.637391	0.248461	-2.56535	0.0103071	0.270224
LOC100506178	68.3624	0.666728	0.259995	2.56439	0.0103357	0.270253
DOK3	409.17	-0.843001	0.32875	-2.56426	0.0103395	0.270253
LRRC75A	436.729	-0.44881	0.175216	-2.56147	0.0104229	0.27202
EIF3J	2917.7	-0.260107	0.101607	-2.55994	0.0104692	0.272815
LSM8	2180.09	0.33024	0.129114	2.55775	0.0105353	0.274124
TUBBP5	167.767	0.658229	0.257456	2.55667	0.010568	0.27456
FOXD4	33.9542	-1.4022	0.54858	-2.55605	0.0105869	0.274639
CARMIL1	1896.37	0.76029	0.297689	2.55397	0.0106503	0.275598
DPY19L1P2	80.9154	-0.715162	0.280052	-2.55367	0.0106594	0.275598
IMPG2	23.8593	1.21799	0.477033	2.55325	0.0106723	0.275598
TTC30A	510.522	-0.411749	0.161297	-2.55274	0.0106878	0.275598
SLC9A3R1	12673.3	0.652088	0.255576	2.55144	0.0107279	0.275961
TTC39B	505.741	0.673373	0.264109	2.54961	0.0107844	0.275961
FLRT3	743.186	1.06198	0.416547	2.54949	0.0107881	0.275961
ATG4A	659.561	-0.530275	0.208028	-2.54906	0.0108015	0.275961
MID1IP1	2645.19	0.53759	0.2109	2.54903	0.0108023	0.275961
PDCD5	2025.09	-0.386169	0.151516	-2.5487	0.0108125	0.275961
XPOT	2110.05	-0.370101	0.145235	-2.54829	0.0108254	0.275961
SLC25A13	3186.97	-0.398301	0.15631	-2.54814	0.0108299	0.275961
MFAP3	2315.95	-0.636346	0.249916	-2.54624	0.010889	0.277059
PTCH1	4177.4	0.438461	0.172347	2.54406	0.0109573	0.278387
TOP1P1	29.1181	-0.834971	0.32842	-2.54239	0.0110099	0.279311
NOL4	3295.65	-0.341255	0.134269	-2.54157	0.0110356	0.279539
CRYBG3	1253.31	-1.40751	0.553904	-2.54107	0.0110513	0.279539
PHLPP2	806.503	-0.766806	0.301946	-2.53955	0.0110996	0.280349
SLC38A2	4264.3	0.467054	0.18402	2.53806	0.0111469	0.281134
NIPSNAP3B	213.254	-0.687714	0.271163	-2.53616	0.0112075	0.282248
TAF8	904.598	0.252738	0.0997944	2.53259	0.0113223	0.283903
TRNP1	2523.44	-0.631983	0.249553	-2.53246	0.0113267	0.283903
RAP2C	694.482	-0.495552	0.195715	-2.53201	0.0113411	0.283903
PRR13	2982.57	0.566902	0.223922	2.5317	0.0113513	0.283903
LGALS2	143.256	0.960153	0.379272	2.53157	0.0113555	0.283903
NTN3	2113.69	-0.47886	0.189252	-2.53028	0.0113971	0.284532
SEL1L	7909.02	0.867991	0.343113	2.52975	0.0114143	0.28455
PITPNA	3928.09	-0.191811	0.0758709	-2.52812	0.0114676	0.285146
CTTNBP2NL	1548.31	0.547732	0.216699	2.52762	0.011484	0.285146
CNNM3	4381.45	-0.277411	0.109775	-2.52708	0.0115016	0.285146
GLRA3	50.7076	0.906842	0.358862	2.52699	0.0115043	0.285146
TAGLN3	1122.2	0.830851	0.328986	2.52549	0.0115537	0.285959
L3MBTL2	1303.01	0.185056	0.0732985	2.52469	0.01158	0.2862
AQP7	391.279	0.785001	0.311092	2.52337	0.0116235	0.286587
FUOM	119.317	0.682354	0.270513	2.52245	0.0116542	0.286587
ANO3	118.269	0.717589	0.284502	2.52226	0.0116603	0.286587
ECE1	8091.78	-0.313358	0.12424	-2.52221	0.0116622	0.286587
IMMP2L	35.5314	0.754264	0.299438	2.51894	0.011771	0.288851
NQO1	272.557	1.43526	0.570037	2.51784	0.0118076	0.289125
KLHL42	3488.52	-0.209916	0.0833904	-2.51727	0.0118268	0.289125
SLC6A2	75.2038	2.377	0.94434	2.5171	0.0118325	0.289125
SERPINA12	1.65628	3.80685	1.51292	2.51623	0.0118619	NA
CASTOR3	1009.55	-0.551535	0.219204	-2.51608	0.0118667	0.289551
HCST	24.6919	-0.819568	0.325825	-2.51536	0.0118911	0.289736
SSR4P1	40.9379	-0.707284	0.281263	-2.51467	0.0119143	0.289891
NEK1	422.701	-0.320104	0.127379	-2.513	0.0119711	0.290588
EPB41L4A	396.541	0.547906	0.218043	2.51283	0.0119766	0.290588
GTF3C6	1200.47	0.278505	0.110876	2.51185	0.0120099	0.290986
FAM76A	337.778	-0.327231	0.130332	-2.51075	0.0120476	0.291491
PRKCD	1671.56	0.299892	0.119543	2.50866	0.012119	0.292627
HACL1	704.63	0.352716	0.14064	2.50794	0.0121437	0.292627
LIX1L	2374.59	0.627569	0.250238	2.50789	0.0121455	0.292627
TUFM	4826.1	0.289803	0.115582	2.50734	0.0121643	0.292672
PLK2	6102.17	0.428697	0.17102	2.5067	0.0121863	0.292783
VSTM2L	14.3706	1.32206	0.52751	2.50622	0.0122028	0.292783
CRIP3	12.3915	1.4408	0.575391	2.50404	0.0122785	0.294189
ANAPC10	188.466	-0.533212	0.213117	-2.50197	0.0123503	0.295252
KIAA0930	1595.35	0.499732	0.199751	2.50178	0.0123571	0.295252
MTMR8	88.5899	0.549747	0.219842	2.50064	0.0123968	0.295792
HHIPL1	67.8149	-0.921406	0.368552	-2.50007	0.0124167	0.295857
POU6F1	316.263	0.697425	0.279183	2.49809	0.0124864	0.296878
EXOC3L1	76.3015	-0.681592	0.272869	-2.49788	0.012494	0.296878
SYNRG	3838.34	0.405652	0.162512	2.49614	0.0125553	0.297651
MARCHF3	104.273	-0.61741	0.247362	-2.49598	0.012561	0.297651
LLGL1	8919.18	-0.545601	0.218683	-2.49495	0.0125976	0.298099
MINDY2	851.644	0.349358	0.140053	2.49447	0.0126145	0.298099
TMEM9B-AS1	59.1424	0.71106	0.285273	2.49256	0.0126826	0.2988
CLASP1	3585.41	-0.307438	0.123358	-2.49224	0.0126939	0.2988
CSGALNACT2	743.366	0.41494	0.166497	2.49218	0.0126961	0.2988
NR2F1	1242.7	0.717938	0.288246	2.49072	0.0127486	0.299626
CCDC88A	4491.78	-0.346638	0.139234	-2.48961	0.0127883	0.300152
KIAA1324	1063.17	-1.27325	0.511619	-2.48868	0.0128219	0.30048
ST3GAL5-AS1	16.1774	-1.76793	0.710509	-2.48825	0.0128372	0.30048
GPR39	51.2479	0.879688	0.353662	2.48737	0.0128692	0.300603
ACP7	66.6961	0.587685	0.236289	2.48715	0.0128772	0.300603
TMEM164	3489.54	0.236777	0.0952445	2.486	0.012919	0.300744
GCLM	2101.77	-0.38275	0.153971	-2.48586	0.0129239	0.300744
MAFG	5312.38	0.602717	0.24249	2.48554	0.0129356	0.300744
TM7SF2	2902.58	-0.849422	0.341869	-2.48464	0.0129682	0.301079
C3orf52	183.311	0.52719	0.212219	2.48418	0.0129849	0.301079
HAUS4	282.614	0.654242	0.263812	2.47995	0.0131399	0.304264
ESRRA	3661.28	0.555741	0.224186	2.47893	0.0131776	0.304727
CYBA	34.8496	-0.787054	0.317596	-2.47816	0.0132061	0.304977
PRDM11	276.182	-0.67669	0.273209	-2.47682	0.0132558	0.305715
BHLHE41	3.03444	-3.47335	1.40256	-2.47643	0.0132703	NA
ZBTB21	1170.09	-0.295324	0.119304	-2.47539	0.0133089	0.306532
ARMCX4	2057.8	0.332385	0.134366	2.47373	0.0133711	0.307491
TSPYL1	7699.3	-0.327404	0.132374	-2.47333	0.0133862	0.307491
MYOCD	40.9747	-1.48637	0.601484	-2.47117	0.013467	0.308936
LOC100128340	29.6996	-1.13958	0.461687	-2.46829	0.0135761	0.311025
CACNA1H	12147.4	-0.460208	0.186601	-2.46627	0.0136527	0.312365
CRYZ	1360.89	0.394283	0.159969	2.46475	0.0137109	0.313059
C15orf56	5.93061	-1.48423	0.602237	-2.46453	0.0137193	0.313059
CDH4	4353.95	-0.408657	0.166029	-2.46136	0.0138411	0.315346
HNF4G	995.118	0.347709	0.141289	2.46097	0.0138562	0.315346
HAVCR1	10.531	1.61086	0.654874	2.4598	0.0139015	0.315962
ATP6AP1L	228.97	-0.368466	0.149915	-2.45783	0.0139781	0.317284
ARSB	627.478	-0.389266	0.158515	-2.4557	0.0140609	0.318739
ATXN7L3	3331.37	0.240166	0.0978274	2.455	0.0140884	0.318739
DNPH1	435.347	0.681367	0.277569	2.45477	0.0140976	0.318739
DNAH10	45.0609	-0.579861	0.236265	-2.45428	0.0141168	0.318755
TBC1D20	4794.72	0.167675	0.068351	2.45315	0.0141612	0.319341
EDN3	35.4328	0.991253	0.404245	2.45211	0.0142021	0.319845
PAK2	2303.87	0.602919	0.245999	2.4509	0.01425	0.320503
ZNF268	1036.79	-0.365634	0.149273	-2.44944	0.0143078	0.321241
F5	485.582	1.3869	0.566335	2.44891	0.0143289	0.321241
TSPAN14	2872.99	0.357889	0.146188	2.44815	0.0143594	0.321241
THG1L	356.959	0.335279	0.136971	2.44781	0.0143726	0.321241
CDC20B	7.60471	2.44276	0.9981	2.44742	0.0143885	0.321241
SEC31B	256.769	0.468524	0.191478	2.44687	0.0144101	0.321241
SKIDA1	55.4144	-0.893028	0.364978	-2.4468	0.0144131	0.321241
TMEM143	190.431	-0.360463	0.147396	-2.44554	0.0144634	0.321947
SIPA1	310.396	0.371232	0.151831	2.44503	0.0144839	0.321986
RXYLT1	785.049	-0.57563	0.235922	-2.43991	0.0146908	0.326166
IDH3A	913.539	0.361669	0.148304	2.4387	0.0147402	0.326608
TMCC3	2774.32	-0.411184	0.168629	-2.4384	0.0147526	0.326608
LOC100507002	84.2166	-0.768566	0.31524	-2.43803	0.0147675	0.326608
DPY19L4	1429.87	0.266358	0.109456	2.43348	0.0149545	0.33032
YME1L1	4376.09	-0.933462	0.383991	-2.43095	0.0150594	0.332213
DERL3	58.7217	1.75552	0.722897	2.42845	0.0151635	0.333837
QDPR	7443.16	-0.453263	0.186662	-2.42825	0.0151718	0.333837
CHD1L	3531.94	0.227434	0.093733	2.4264	0.0152494	0.334731
CGNL1	644.332	-0.571103	0.235423	-2.42586	0.0152722	0.334731
MTMR9	895.288	0.562552	0.231946	2.42536	0.0152932	0.334731
PLS3	4857.22	0.7483	0.308565	2.4251	0.0153043	0.334731
PPP1R14B-AS1	74.288	0.500335	0.206326	2.42498	0.0153094	0.334731
MINAR1	34.1469	-1.00403	0.414181	-2.42413	0.0153451	0.335087
ANAPC1P1	2.59284	3.40683	1.40602	2.42304	0.0153913	NA
SH3BGRL3	1466.26	0.305227	0.125969	2.42303	0.0153917	0.335678
STC2	258.466	0.432412	0.178552	2.42177	0.0154453	0.335739
NEPRO	1431.22	0.277852	0.114733	2.42173	0.0154468	0.335739
TSC22D1	3291.34	-0.333335	0.137651	-2.42159	0.0154528	0.335739
ZNF516	7353.37	-0.35485	0.146651	-2.4197	0.0155334	0.337066
NEK7	1858.45	0.983139	0.406504	2.41852	0.0155836	0.33773
LINC02256	27.4998	-0.81417	0.336746	-2.41775	0.0156166	0.338021
C1GALT1	1015.38	0.429761	0.177803	2.41707	0.0156461	0.338234
RHOBTB2	784.689	-0.312001	0.129153	-2.41575	0.015703	0.33904
CROCC2	63.2205	-1.1545	0.478332	-2.41359	0.0157962	0.340204
SESTD1	7661.81	0.436913	0.181022	2.41359	0.0157964	0.340204
TMEM125	663.159	-0.620183	0.257305	-2.4103	0.0159393	0.342854
VPS37C	1252.79	0.293637	0.121864	2.40954	0.0159726	0.343142
SMUG1	1093.57	0.269174	0.111735	2.40904	0.0159946	0.343188
ATP2B4	3406.92	-0.452605	0.188289	-2.40378	0.0162265	0.347633
SLC35B4	674.778	0.410486	0.170792	2.40343	0.0162421	0.347633
ATXN7L2	719.819	0.318595	0.132649	2.40178	0.0163154	0.348259
FAM122A	1900.43	-0.341833	0.142381	-2.40084	0.0163576	0.348259
CAPRIN1	11089.5	-0.247839	0.103242	-2.40056	0.0163699	0.348259
ELF3-AS1	76.8048	0.784174	0.326757	2.39987	0.0164009	0.348259
ABHD12	1439.24	0.385896	0.160802	2.39982	0.0164031	0.348259
BRINP1	2945.26	0.476015	0.198407	2.39919	0.0164315	0.348259
FGF10	19.8741	0.913717	0.380887	2.39892	0.0164436	0.348259
RIN2	742.07	-0.656991	0.273889	-2.39875	0.0164512	0.348259
GPSM1	3558.37	-0.88683	0.369771	-2.39833	0.0164702	0.348259
LRRC57	2142.1	-0.315206	0.131431	-2.39826	0.0164732	0.348259
KDM4A	2653.91	-0.30956	0.129239	-2.39525	0.016609	0.350432
PEBP1	5004.74	0.562798	0.235018	2.3947	0.0166341	0.350432
BTBD11	402.735	0.692277	0.289095	2.39463	0.0166369	0.350432
CNPY1	3.09291	-3.40428	1.42364	-2.39124	0.0167914	NA
ATG5	1152.17	0.436114	0.182401	2.39097	0.0168041	0.352901
PXN	1811.8	0.316311	0.132301	2.39084	0.0168098	0.352901
KIF2A	2448.03	0.30251	0.126535	2.39072	0.0168155	0.352901
LPGAT1	10802.8	-0.499067	0.208805	-2.3901	0.0168436	0.35306
SYT5	607.155	-0.972912	0.407409	-2.38805	0.016938	0.354369
CCDC122	175.388	-0.467605	0.195827	-2.38785	0.0169471	0.354369
CYP4F24P	26.281	-1.5028	0.629565	-2.38704	0.0169846	0.354722
TENT5C	7028.92	-1.27743	0.535289	-2.38644	0.0170124	0.354875
SLC35E1	2054.96	-0.297176	0.12459	-2.38522	0.0170688	0.35562
RAB37	758.965	-1.19468	0.501328	-2.38303	0.0171709	0.357317
PLEK	2.01199	4.09038	1.71694	2.38237	0.0172015	NA
CCL28	211.09	0.684287	0.287282	2.38193	0.017222	0.35741
ETV4	940.862	0.883393	0.370921	2.38162	0.0172367	0.35741
RAB11FIP3	5502.22	0.206219	0.0865882	2.3816	0.0172376	0.35741
DESI2	825.905	-1.09529	0.460448	-2.37875	0.0173716	0.359758
IQSEC3	5185.34	-0.571902	0.240508	-2.37789	0.0174119	0.360158
SCT	1005.72	-1.42287	0.59869	-2.37664	0.0174709	0.360947
TBC1D8	880.517	-0.493129	0.207604	-2.37533	0.0175331	0.361443
ARHGEF6	5.59647	-1.46036	0.614858	-2.37511	0.0175437	0.361443
TOR2A	1256.99	0.463508	0.195185	2.37471	0.0175627	0.361443
PSMA7	5733.63	-0.397393	0.167368	-2.37437	0.0175787	0.361443
KLHL7	1496.48	-0.277755	0.117162	-2.3707	0.0177546	0.364235
CDK13	2231.32	-0.237806	0.100313	-2.37065	0.0177567	0.364235
HNRNPU	12799	-0.270861	0.1143	-2.36973	0.017801	0.364649
TMEM50B	1424.61	1.11899	0.472349	2.36898	0.017837	0.364649
FAM216A	161.098	-0.492359	0.207841	-2.36892	0.0178403	0.364649
FAM83H-AS1	33.4738	-0.854686	0.360896	-2.36823	0.0178732	0.364888
ZEB1	420.846	0.351767	0.148583	2.36747	0.01791	0.36493
COL18A1	3063.12	-0.978447	0.413333	-2.36721	0.0179226	0.36493
EPS8L3	1967.52	0.91534	0.386797	2.36646	0.0179591	0.36493
LIN52	569.154	-0.533356	0.225437	-2.36588	0.0179873	0.36493
UBE2QL1	620.24	-0.54466	0.230242	-2.3656	0.0180007	0.36493
ACMSD	66.1522	1.47103	0.621848	2.36557	0.0180022	0.36493
PLCL1	192.162	0.871134	0.368553	2.36366	0.0180954	0.366389
FFAR3	69.6316	-0.7576	0.32069	-2.3624	0.0181568	0.366544
PTPN3	5065.95	-0.555822	0.235295	-2.36223	0.0181652	0.366544
NEGR1	66.0821	-1.07215	0.453932	-2.36192	0.0181804	0.366544
HAS3	32.1071	-0.789272	0.334232	-2.36145	0.0182034	0.366544
KLHL34	12.4915	1.40367	0.594441	2.36134	0.0182093	0.366544
ELL	1311.22	0.312363	0.132387	2.35947	0.018301	0.367656
LOC728392	4484.13	-0.567989	0.240768	-2.35907	0.0183209	0.367656
CEP63	780.125	-0.489133	0.207365	-2.3588	0.018334	0.367656
IGFBP5	15606.3	-1.27965	0.542618	-2.35828	0.0183599	0.367656
FAM219A	1216.35	0.556747	0.236105	2.35805	0.0183711	0.367656
ISCA2	879.129	0.686303	0.291132	2.35736	0.0184053	0.367749
OLIG1	484.326	-0.886944	0.376363	-2.35662	0.0184421	0.367749
DRAM1	433.24	0.729457	0.309575	2.35632	0.0184572	0.367749
LNX2	1667.53	0.392553	0.166601	2.35624	0.018461	0.367749
LOC388282	4.73231	-2.14544	0.911359	-2.35411	0.0185672	0.369439
CAPRIN2	1726.11	0.619556	0.263303	2.35302	0.0186217	0.369755
MBOAT2	2693.63	-0.747279	0.317606	-2.35285	0.0186301	0.369755
RELL1	1279.99	0.613723	0.260881	2.35251	0.0186474	0.369755
RP1L1	7.34805	-1.35403	0.575863	-2.35131	0.0187076	0.370522
HMG20A	1877.87	-0.27184	0.11572	-2.34912	0.0188179	0.3722
ERBB3	366.581	0.790504	0.336761	2.34738	0.0189062	0.3722
FLVCR1	6389.88	-0.368353	0.156925	-2.34732	0.018909	0.3722
CGN	758.56	-0.611336	0.260468	-2.34706	0.018922	0.3722
FGD1	679.552	-0.397583	0.169409	-2.34688	0.0189312	0.3722
FCF1	1439.67	0.314101	0.133838	2.34687	0.0189316	0.3722
MRTFB	2087.19	-0.477616	0.203566	-2.34625	0.0189635	0.3722
POLE3	1562.6	0.291764	0.124355	2.34622	0.0189649	0.3722
MMP14	13.6084	1.0272	0.437894	2.34577	0.0189877	0.372224
HSPA2	5010.59	0.37646	0.160569	2.34454	0.0190505	0.373031
NKAPP1	78.29	0.552195	0.235777	2.34202	0.0191797	0.374481
DPF2	2374.2	0.198201	0.0846323	2.3419	0.0191857	0.374481
LINC02159	4.70922	3.57658	1.52726	2.34183	0.0191897	0.374481
GPX7	1422.15	-0.491847	0.210108	-2.34092	0.0192361	0.374824
AFAP1L1	10.0498	-1.13851	0.48641	-2.34064	0.0192507	0.374824
GPRC6A	9.7911	2.60894	1.1157	2.33839	0.019367	0.376663
EPN2	851.124	0.308986	0.132262	2.33616	0.0194827	0.37811
SEPTIN11	4360.45	0.529106	0.226565	2.33534	0.0195256	0.37811
CD81-AS1	6.5562	-1.72999	0.74092	-2.33492	0.0195477	0.37811
FLYWCH1	1998.83	0.268338	0.114937	2.33464	0.019562	0.37811
NANOS1	943.612	-0.615058	0.263464	-2.33451	0.0195691	0.37811
BCYRN1	43.049	-0.584139	0.250227	-2.33444	0.0195729	0.37811
METTL3	1248.06	0.355184	0.152269	2.33261	0.0196685	0.379531
TMTC3	1432.23	-0.805042	0.345921	-2.32724	0.0199523	0.38444
NPTX2	9188.53	-0.613789	0.263811	-2.32662	0.0199853	0.38444
CCPG1	582.969	0.349701	0.150328	2.32625	0.020005	0.38444
ADCK5	659.922	-0.275429	0.118407	-2.32612	0.020012	0.38444
PTPRB	40.444	1.17638	0.506244	2.32374	0.0201393	0.386454
GFRA1	126.785	1.37095	0.590127	2.32314	0.0201715	0.386643
GALK1	2.40917	3.35007	1.44253	2.32235	0.020214	NA
HPSE	453.788	0.749599	0.322966	2.32098	0.0202878	0.38844
ATP6V0E2-AS1	482.381	-0.505503	0.218004	-2.31878	0.0204072	0.390017
PCDHB14	501.732	-0.513636	0.221526	-2.31862	0.0204154	0.390017
CDH22	2631.77	-0.885414	0.381953	-2.31812	0.0204427	0.390097
PINK1	1033.24	-0.390832	0.168649	-2.31743	0.0204804	0.390097
GRID1	42.0938	0.900599	0.38871	2.31689	0.0205096	0.390097
DPP9	2663.34	0.421559	0.181978	2.31654	0.0205287	0.390097
LINC00261	1839	-0.647993	0.279733	-2.31647	0.0205326	0.390097
LOC100420587	33.9771	-0.995576	0.429858	-2.31606	0.0205552	0.390097
DRC7	111.801	0.590062	0.254839	2.31543	0.0205893	0.390138
RBMX2	1284.19	0.255294	0.110278	2.315	0.0206127	0.390138
PPP1R3F	584.359	-0.405917	0.175359	-2.31478	0.0206252	0.390138
MACROD2	426.005	-0.837751	0.362253	-2.31262	0.0207438	0.39191
MBD2	1012.93	-0.822811	0.35585	-2.31224	0.0207643	0.39191
ZNF561-AS1	215.303	-0.495827	0.214567	-2.31083	0.0208423	0.392952
UGT2B4	2.25614	3.218	1.39305	2.31003	0.0208863	NA
SEPHS1	3123.21	0.353433	0.153063	2.30907	0.0209395	0.394352
PAK1	1043.07	0.902937	0.391456	2.30661	0.0210766	0.396501
PGAM4	18.2121	1.10431	0.479043	2.30525	0.0211524	0.397495
BUD23	2999.19	-0.38477	0.166971	-2.30442	0.0211993	0.397734
FBXL12	960.356	0.238785	0.10363	2.3042	0.0212113	0.397734
ZFP36	463.057	0.613128	0.266297	2.30243	0.0213112	0.398832
MGAT5	4240.06	-0.423034	0.183741	-2.30234	0.021316	0.398832
CASKIN1	212.222	-0.543751	0.236265	-2.30145	0.0213665	0.399343
BBS9	360.328	-0.326589	0.142138	-2.29769	0.0215796	0.402889
DENND10P1	61.1533	0.549232	0.239195	2.29617	0.0216662	0.403808
FDX1	633.002	-0.972628	0.423644	-2.29586	0.0216837	0.403808
TMEM238	126.373	-1.17309	0.511048	-2.29546	0.0217065	0.403808
MIR410	19.2593	-0.980627	0.427254	-2.29519	0.0217225	0.403808
TMEM192	1037.72	0.591737	0.258095	2.29271	0.0218646	0.406013
ERICH4	6.89014	3.32678	1.45139	2.29213	0.021898	0.406119
WNK4	1222.32	0.744304	0.324774	2.29176	0.0219196	0.406119
KIRREL3	53.8214	0.830486	0.362497	2.29101	0.0219626	0.406119
ST6GALNAC6	1192.38	-1.08706	0.474494	-2.29098	0.0219645	0.406119
PURPL	541.98	0.729231	0.318412	2.29021	0.0220089	0.406497
CCDC58	250.497	0.396851	0.173312	2.28982	0.022032	0.406497
CNN2	5.68704	1.79828	0.785617	2.289	0.0220794	0.406935
MFF-DT	32.6918	-0.796966	0.348401	-2.28749	0.022167	0.40764
UFM1	3063.03	0.705629	0.308534	2.28704	0.0221937	0.40764
ALPG	49.8641	-1.10878	0.484856	-2.28683	0.0222058	0.40764
RNF8	2744.23	-0.336948	0.14735	-2.28672	0.0222121	0.40764
P2RX4	666.886	-0.279006	0.122065	-2.28571	0.0222711	0.408289
POLD4	423.592	0.485769	0.212613	2.28475	0.0223273	0.408884
LOC105372582	46.618	0.594935	0.260958	2.27981	0.0226188	0.41374
EPDR1	645.166	0.54913	0.240905	2.27945	0.0226405	0.41374
PTTG1IP	12662.8	-0.186032	0.0816827	-2.2775	0.0227564	0.415258
TRIQK	1953.79	-0.580683	0.254994	-2.27724	0.0227717	0.415258
CD99L2	2146.52	-0.264153	0.116093	-2.27536	0.0228844	0.416874
IPO4	1930.27	0.447757	0.196832	2.27482	0.0229165	0.416919
UNC79	2700.79	-0.325057	0.14292	-2.2744	0.0229419	0.416919
C15orf61	284.331	-0.627682	0.276012	-2.27411	0.0229594	0.416919
DCTN4	3731.02	-0.22763	0.100135	-2.27324	0.0230116	0.417427
STAG3L1	222.73	0.38146	0.167839	2.27277	0.02304	0.417504
ANKS1B	201.277	-0.799709	0.351966	-2.27212	0.0230792	0.417614
RCAN2	2580.48	-0.569365	0.250616	-2.27187	0.0230945	0.417614
SYTL2	51.6277	0.8433	0.37134	2.27096	0.0231493	0.418165
POLR1E	507.053	0.44042	0.193971	2.27055	0.0231744	0.418181
BIRC3	6.30185	-1.61762	0.71286	-2.26919	0.0232565	0.419037
DAG1	5784.64	0.218583	0.096339	2.26889	0.023275	0.419037
ZNF250	499.623	-0.347723	0.153281	-2.26854	0.0232966	0.419037
SLC22A31	4.1983	-2.0419	0.900244	-2.26817	0.023319	0.419037
TSPYL5	4017.46	-0.55393	0.244296	-2.26746	0.0233624	0.419381
DKFZP586I1420	440.96	0.537611	0.237225	2.26625	0.023436	0.420264
KSR2	728.816	-0.482799	0.213154	-2.26502	0.0235114	0.421179
CPE	32203	-0.336279	0.148517	-2.26425	0.023559	0.421594
ATP7B	1603.61	0.450586	0.199087	2.26326	0.02362	0.422221
LINC02044	10.451	1.64785	0.728321	2.26253	0.0236648	0.422221
LOC440570	12.5931	1.3778	0.608975	2.26248	0.0236675	0.422221
ANP32B	2991.03	0.292227	0.129264	2.26071	0.0237775	0.423746
PARP9	118.555	0.748472	0.331248	2.25955	0.0238491	0.424583
GARNL3	105.738	-0.495472	0.21958	-2.25645	0.0240424	0.427583
GK5	2048.71	0.164892	0.0731124	2.25532	0.0241135	0.42766
CREBL2	2421.9	0.41133	0.182392	2.2552	0.0241207	0.42766
RFXAP	592.19	0.272929	0.121023	2.25519	0.0241211	0.42766
B3GAT3	1571.61	0.354107	0.157146	2.25337	0.0242361	0.429257
SPEN	3326.68	0.389611	0.172973	2.25244	0.0242943	0.429552
IRX1	1535.93	-0.539447	0.239508	-2.25231	0.0243025	0.429552
TSHB	3.62889	-2.11452	0.939107	-2.25163	0.0243458	0.429877
EBF1	1484.77	0.842704	0.374518	2.25011	0.0244423	0.431138
PLAGL1	25036.7	-0.49887	0.221752	-2.24967	0.0244697	0.431182
FGFR1OP	1453.32	0.241115	0.107218	2.24883	0.0245234	0.431498
RHOG	771.911	0.342523	0.152327	2.2486	0.0245377	0.431498
HECTD2	952.545	0.246086	0.109514	2.24708	0.0246351	0.432771
MIR34AHG	501.359	0.21841	0.0972251	2.24644	0.0246759	0.433046
CTSLP2	64.5718	0.685901	0.305411	2.24583	0.024715	0.433291
FILIP1L	11.6461	-1.79824	0.801012	-2.24496	0.0247705	0.433555
EFCAB11	246.95	-0.353902	0.157676	-2.24449	0.0248008	0.433555
NATD1	510.964	-0.731537	0.325958	-2.24427	0.0248151	0.433555
SLC30A5	2136.93	0.300561	0.133938	2.24403	0.0248306	0.433555
FCHSD1	1113.92	0.607945	0.271019	2.24319	0.0248847	0.434061
PIEZO1	63.1969	-1.16308	0.518997	-2.24102	0.0250246	0.43606
ZRANB1	1367.88	-0.248533	0.110952	-2.23999	0.0250915	0.436475
PTGER4P2-CDK2AP2P2	51.5798	0.5553	0.248088	2.23832	0.0252003	0.436475
MAP2K7	2392.38	0.184173	0.0822855	2.23822	0.0252068	0.436475
SFXN2	577.392	-0.38139	0.170406	-2.23813	0.0252126	0.436475
LINC00638	147.117	-0.388594	0.173628	-2.23809	0.025215	0.436475
FRMD5	753.575	0.315717	0.141073	2.23797	0.0252231	0.436475
MARS1	5448	-0.18777	0.0839197	-2.23749	0.0252542	0.436475
EOGT	369.155	0.418602	0.187141	2.23683	0.0252976	0.436475
LOC101927752	143.131	-0.351731	0.157262	-2.23659	0.0253131	0.436475
SNX8	380.201	0.513731	0.229706	2.23648	0.0253205	0.436475
KLF13	4726.23	0.305413	0.136565	2.23638	0.0253267	0.436475
ITM2B	8447.67	-0.242716	0.108603	-2.2349	0.0254242	0.436718
LINC02175	44.3269	-0.740518	0.331388	-2.2346	0.0254439	0.436718
SLC19A2	812.188	-0.598909	0.268019	-2.23458	0.025445	0.436718
LRRC8A	2038.34	-0.67414	0.301717	-2.23435	0.0254603	0.436718
TENM3	8199.55	-0.540846	0.242072	-2.23424	0.0254674	0.436718
ADGRG4	411.949	1.54478	0.691566	2.23375	0.0254996	0.436835
EPCAM	12267.4	-0.266415	0.119291	-2.23333	0.0255274	0.436877
LIMA1	2972.39	0.175799	0.0788132	2.23057	0.0257093	0.439069
TSPAN32	301.471	-0.904333	0.40543	-2.23056	0.0257106	0.439069
DHX57	1171.49	0.201528	0.0903624	2.23022	0.025733	0.439069
MYL7	94.1466	-0.625344	0.280442	-2.22985	0.0257572	0.439069
PCDHB13	1089.88	-0.377305	0.169324	-2.2283	0.0258603	0.440391
RGL2	3326.14	0.173859	0.0780395	2.22784	0.0258915	0.440438
ACTN2	5.14707	1.80842	0.811861	2.2275	0.0259141	0.440438
RNF5P1	28.1454	0.70684	0.317491	2.22633	0.0259919	0.441325
C11orf21	282.049	-1.27376	0.572368	-2.22542	0.0260533	0.441933
FKBP7	418.25	-0.460624	0.207171	-2.22339	0.0261892	0.443801
PLEKHA1	5187.56	0.499402	0.224687	2.22265	0.0262392	0.444212
NCOA6	5426.27	-0.192548	0.0866703	-2.22162	0.0263093	0.444962
SLC36A4	1349.69	-0.840392	0.378493	-2.22036	0.0263942	0.445961
BHLHE40	685.756	0.471262	0.21236	2.21917	0.0264753	0.446893
PPP1R14D	94.1899	1.36298	0.614293	2.21879	0.0265013	0.446895
SPINT2	24428.7	-0.216184	0.0975238	-2.21673	0.0266414	0.448232
HEATR5A	1935.03	-0.353332	0.159436	-2.21614	0.026682	0.448232
SLC25A43	191.091	-0.359782	0.16238	-2.21568	0.0267135	0.448232
PCDH9	504.646	0.5649	0.254957	2.21566	0.0267145	0.448232
HECTD2-AS1	35.8528	-1.5434	0.69664	-2.21549	0.0267267	0.448232
ABCC10	3352.68	0.296673	0.133936	2.21503	0.026758	0.448232
CDC42EP3	1555.11	-0.336471	0.151908	-2.21497	0.0267625	0.448232
LINC00543	289.341	-0.72698	0.328298	-2.21439	0.0268018	0.448457
CEBPG	1819	-0.607262	0.274315	-2.21374	0.0268469	0.448775
LINC02541	2.27285	3.15939	1.42737	2.21344	0.0268675	NA
RFX7	1029.28	-0.534418	0.24147	-2.21318	0.0268849	0.448976
OSBPL11	607.744	-0.405178	0.183282	-2.21068	0.0270579	0.451427
SEMA4F	1023.92	-0.278212	0.1259	-2.20979	0.0271194	0.452016
FLJ22447	8.18082	1.33959	0.606646	2.20819	0.0272314	0.453444
MYOT	34.1773	0.659746	0.298887	2.20734	0.0272901	0.453813
LINC02246	1019.73	-0.590587	0.267584	-2.20711	0.0273061	0.453813
TSPAN15	995.195	-0.469817	0.212923	-2.20651	0.0273484	0.454024
CD37	118.918	0.999321	0.453	2.20601	0.0273834	0.454024
SLC6A16	229.807	1.0501	0.476062	2.2058	0.0273978	0.454024
TMEM268	281.106	0.386551	0.175296	2.20513	0.0274453	0.454375
DPP6	5648.94	-0.626429	0.284142	-2.20463	0.0274801	0.454494
UFSP2	297.3	0.409359	0.185738	2.20396	0.027527	0.454494
BMP2K	788.113	0.675026	0.306305	2.20377	0.0275405	0.454494
ZNF823	311.93	0.455714	0.206812	2.20352	0.0275578	0.454494
WDFY2	811.963	0.415366	0.188655	2.20173	0.0276846	0.456147
NETO1	264.728	1.13931	0.517796	2.20031	0.0277848	0.456662
NOP53	7566.39	0.329609	0.149813	2.20014	0.0277968	0.456662
KCNH5	32.664	1.16285	0.528547	2.20008	0.0278013	0.456662
DPY19L2P4	55.4179	0.640568	0.291241	2.19944	0.0278464	0.456662
SOX5	713.012	-0.334373	0.152028	-2.19942	0.0278482	0.456662
NRSN2-AS1	108.316	-0.492325	0.223975	-2.19812	0.0279402	0.457403
GABRA5	3.31325	2.96333	1.34825	2.19791	0.0279557	NA
IGSF8	2464.83	0.427945	0.194737	2.19755	0.0279814	0.457403
IL23R	50.5699	1.34391	0.611552	2.19753	0.0279823	0.457403
HABP2	8.31119	2.08684	0.949831	2.19706	0.0280161	0.457403
RPP14	316.183	-0.459958	0.209479	-2.19572	0.0281119	0.457403
OAS3	139.082	0.589918	0.268694	2.1955	0.0281277	0.457403
HGD	515.486	1.3242	0.603244	2.19513	0.0281541	0.457403
GPAT3	78.2745	0.75229	0.342759	2.1948	0.0281776	0.457403
GLI2	11.8904	2.11027	0.961557	2.19464	0.0281892	0.457403
GPBP1L1	3333.41	-0.285099	0.129928	-2.19428	0.0282152	0.457403
HERC6	192.729	0.750954	0.342255	2.19413	0.0282259	0.457403
CRTC2	2337.37	0.142127	0.064776	2.19413	0.028226	0.457403
CYP46A1	238.992	-0.625228	0.285087	-2.19312	0.028299	0.457403
CD81	5921.2	-0.364039	0.165993	-2.1931	0.0283004	0.457403
STAG1	1309.74	-0.326203	0.148741	-2.1931	0.0283004	0.457403
PPL	12623.4	-0.279192	0.127368	-2.19201	0.0283785	0.457403
B3GAT1	1476.83	1.29466	0.590752	2.19155	0.0284118	0.457403
BBOF1	71.6968	-0.520833	0.237715	-2.19099	0.0284522	0.457403
CA14	22.5171	-1.05848	0.483115	-2.19094	0.0284563	0.457403
WDYHV1	285.037	0.748547	0.341661	2.19091	0.0284585	0.457403
LOC100506585	113.961	0.428935	0.195814	2.19053	0.0284861	0.457403
MEST	4558.91	-0.465216	0.212381	-2.19048	0.0284895	0.457403
NDFIP1	5066	-0.332996	0.152033	-2.19029	0.0285032	0.457403
PPP1R32	39.631	-0.688192	0.314463	-2.18847	0.0286356	0.458739
CRNDE	154.905	-0.789005	0.360538	-2.18841	0.0286396	0.458739
FAT2	92.8038	-0.49246	0.225106	-2.18768	0.0286928	0.459165
CFL2	594.425	0.474444	0.217073	2.18564	0.028842	0.461124
VWA1	7915.69	-0.44301	0.202778	-2.18471	0.0289105	0.461791
NDFIP2	3010.01	0.797814	0.365474	2.18296	0.0290391	0.463416
FAM92B	480.644	-1.20212	0.551007	-2.18167	0.0291339	0.4645
TRPA1	108.501	0.766012	0.351275	2.18066	0.0292086	0.46526
RHBDD2	4414.48	-0.32645	0.149744	-2.18006	0.0292528	0.465536
MYH14	11778.4	-0.268034	0.122969	-2.17968	0.0292809	0.465544
SLC38A3	255.339	0.693794	0.318481	2.17845	0.0293728	0.465544
SLC2A12	13.9062	-1.33618	0.613513	-2.17792	0.0294119	0.465544
VAMP8	1613.45	0.473448	0.217416	2.17762	0.0294347	0.465544
ZC3H3	1089.85	-0.586965	0.269568	-2.17743	0.0294484	0.465544
HSPG2	328.385	-0.51179	0.235053	-2.17734	0.029455	0.465544
RHBDD3	1171.18	-0.298706	0.137197	-2.17721	0.0294651	0.465544
CYS1	288.36	-0.637826	0.293014	-2.17678	0.0294973	0.465544
EXD2	1756.26	0.216509	0.0994657	2.17671	0.0295019	0.465544
LRRC36	8.06213	-1.54657	0.710601	-2.17643	0.0295232	0.465544
GLA	589.976	-0.364729	0.167687	-2.17506	0.0296258	0.466735
LINC01202	10.8362	2.07493	0.954281	2.17434	0.0296796	0.467155
MKRN2	1348.1	-0.201529	0.0927462	-2.17291	0.0297869	0.468417
PALM3	134.348	0.937311	0.431551	2.17196	0.0298586	0.469117
DTWD1	401.682	-0.297523	0.137011	-2.17153	0.0298913	0.469203
C18orf25	1104.92	-0.181462	0.0836392	-2.16958	0.0300383	0.471083
SERINC5	608.022	0.611668	0.28205	2.16866	0.0301088	0.47145
UGT2A3	7.0407	2.19564	1.01249	2.16854	0.0301173	0.47145
KCNK16	12297	-0.452509	0.208703	-2.1682	0.0301437	0.47145
PCNX1	3552.62	0.320137	0.147831	2.16556	0.0303447	0.473901
TBX15	6.62966	1.77665	0.820605	2.16505	0.0303837	0.473901
IQGAP1	8941.08	0.220796	0.102024	2.16416	0.0304519	0.473901
SYVN1	3031.72	0.291423	0.134659	2.16415	0.0304531	0.473901
ZC3HAV1	2712.27	0.212605	0.0982427	2.16408	0.0304585	0.473901
UPP1	262.196	0.628461	0.290418	2.16399	0.0304652	0.473901
AKAP10	1334.44	0.25843	0.119504	2.16253	0.0305771	0.475031
ARHGEF16	842.718	0.498613	0.2306	2.16224	0.0305995	0.475031
TMEM176A	63.5066	1.26723	0.586338	2.16126	0.030675	0.475031
TMEM14B	1708.92	0.374335	0.173207	2.1612	0.0306798	0.475031
CSKMT	132	-0.453557	0.209866	-2.16117	0.0306824	0.475031
KRTAP5-5	7.3972	2.41249	1.11657	2.16062	0.030725	0.475031
ZSCAN12P1	239.505	1.08456	0.501983	2.16054	0.0307307	0.475031
ADD3	3068.23	0.257701	0.119299	2.16012	0.030763	0.475105
SLC35E3	1331.47	0.317937	0.147274	2.15882	0.0308644	0.476244
NBN	1113.27	0.254394	0.117872	2.15822	0.0309106	0.476532
GBA3	27.0096	2.10308	0.975786	2.15527	0.0311407	0.47965
IL18	4.19502	-2.51356	1.16697	-2.15393	0.0312458	0.480647
EIF1AX	3823.69	0.235936	0.109548	2.15373	0.0312611	0.480647
PMS2P1	200.398	-0.327206	0.152051	-2.15195	0.0314017	0.481502
PRKACB	2665.82	-0.310918	0.144541	-2.15106	0.0314711	0.481502
LINC02653	826.93	-0.91078	0.423419	-2.15101	0.0314752	0.481502
TUBGCP5	801.041	0.198838	0.0924507	2.15074	0.0314965	0.481502
CHD7	13046	-0.49484	0.230092	-2.15062	0.0315061	0.481502
CORO2A	99.8699	0.666123	0.309739	2.1506	0.0315079	0.481502
SNHG14	7127	0.214187	0.0995966	2.15055	0.0315121	0.481502
KIAA0895	1276.84	-0.287654	0.133834	-2.14933	0.0316082	0.482542
ZDHHC8P1	15.5518	1.0196	0.474615	2.14827	0.0316924	0.4834
COL3A1	4.20711	2.18446	1.01719	2.14755	0.0317496	0.483844
FITM2	3720.3	0.706143	0.329013	2.14625	0.0318532	0.484392
PITPNM1	9965.18	-0.393243	0.183229	-2.14619	0.0318577	0.484392
HSD17B8	235.351	-0.545402	0.254143	-2.14604	0.0318698	0.484392
SYTL5	2.22337	3.21042	1.49735	2.14407	0.0320271	NA
LINC02556	1.57867	-3.28066	1.53031	-2.14379	0.0320499	NA
ZMAT3	3605.88	1.10663	0.516366	2.14312	0.0321038	0.48752
SLC35G1	520.825	-0.284918	0.132996	-2.14231	0.0321685	0.487987
ABCB1	5534.9	0.54665	0.255306	2.14116	0.0322612	0.487987
TNFAIP3	173.262	-0.571564	0.266978	-2.14086	0.032285	0.487987
TRAPPC10	3338.79	0.167665	0.078329	2.14052	0.0323127	0.487987
PCM1	2959.78	0.154469	0.07219	2.13975	0.0323746	0.487987
FBXO25	1446.75	-0.265569	0.124128	-2.13947	0.0323975	0.487987
PTPN23	3489.94	0.190044	0.0888389	2.1392	0.0324197	0.487987
HSPA13	2469.43	-0.623637	0.29155	-2.13904	0.0324321	0.487987
XPO1	5923.92	0.155753	0.0728164	2.13898	0.0324373	0.487987
TOMM40L	947.16	-0.243791	0.113996	-2.13859	0.0324692	0.487987
LOC101928728	27.2107	-0.681843	0.318831	-2.13857	0.0324705	0.487987
PANK2	2262.5	-0.301342	0.140911	-2.13853	0.032474	0.487987
SPRYD4	912.573	0.287074	0.134412	2.13577	0.0326982	0.490928
KLRG1	190.979	-0.342297	0.160363	-2.13452	0.0328006	0.491807
OGFOD3	1346.06	-0.194875	0.0913037	-2.13435	0.0328138	0.491807
CHIC1	1115.06	0.902851	0.423173	2.13353	0.0328814	0.492333
COX20	1020.55	-0.766323	0.35926	-2.13306	0.0329198	0.492333
CACNG4	4369.75	-0.768963	0.360528	-2.13288	0.0329344	0.492333
NCOA3	1574.81	-0.270382	0.126817	-2.13207	0.0330012	0.492715
DBN1	5976.4	-0.272868	0.128009	-2.13163	0.0330375	0.492715
NUMB	2021.61	-0.452021	0.212064	-2.13153	0.0330457	0.492715
ARHGAP29	870.324	0.334843	0.157133	2.13095	0.0330934	0.493
STARD3	2386.76	0.194671	0.0914011	2.12985	0.033184	0.493614
QARS1	5716.56	0.337113	0.158287	2.12976	0.0331918	0.493614
HS3ST5	48.0847	-1.10906	0.521021	-2.12862	0.0332856	0.494582
BTBD1	4412.6	0.363967	0.171057	2.12775	0.0333578	0.495228
ENO2	5790.52	0.600849	0.282452	2.12726	0.0333985	0.495407
ACTR3	6172.99	0.389265	0.183032	2.12676	0.0334404	0.495602
FAM210A	475.456	0.390774	0.18404	2.1233	0.0337284	0.499441
MFAP4	1300.86	1.14869	0.541111	2.12283	0.0337681	0.4996
FGF17	110.929	0.596503	0.281203	2.12125	0.0339005	0.500671
SERAC1	1547.5	-0.4028	0.189948	-2.12058	0.0339576	0.500671
HAT1	1122.52	0.305307	0.143984	2.12042	0.0339703	0.500671
MYLK	257.628	0.878	0.414277	2.11936	0.0340604	0.500671
SEC31A	5897.84	-0.507751	0.239588	-2.11926	0.0340682	0.500671
FEZ2	374.405	0.37481	0.176873	2.11909	0.034083	0.500671
INTS4P2	12.2969	0.980279	0.462743	2.11841	0.0341404	0.500671
GP2	14.5088	1.42147	0.671102	2.11812	0.0341651	0.500671
TIPIN	201.282	0.398992	0.188406	2.11773	0.0341978	0.500671
RUFY2	502.938	0.282551	0.133422	2.11773	0.034198	0.500671
HPGD	791.585	-0.488901	0.230884	-2.11752	0.0342156	0.500671
C6	28.4229	-1.27829	0.603833	-2.11696	0.0342635	0.500671
ALKBH5	5604.49	-0.222979	0.105343	-2.11669	0.0342862	0.500671
LOC285074	212.449	-0.483821	0.228597	-2.11648	0.0343039	0.500671
IKBKB	1573.32	0.230743	0.109033	2.11626	0.0343226	0.500671
DGCR6L	1619.09	-0.190274	0.0899272	-2.11587	0.0343561	0.500671
MCRIP1	2697.67	0.400766	0.18944	2.11553	0.0343852	0.500671
LETMD1	2483.74	0.497342	0.235092	2.11552	0.0343856	0.500671
TRIM2	1251.71	-0.513845	0.242964	-2.1149	0.0344383	0.500671
MVD	5697.8	-0.570076	0.269558	-2.11486	0.0344421	0.500671
FOXD4L1	7.90961	-1.276	0.603468	-2.11445	0.0344768	0.500671
CBX4	1495.15	-0.230384	0.10897	-2.1142	0.0344979	0.500671
S100A13	105.313	-0.547721	0.259082	-2.11408	0.034508	0.500671
KIF19	1205.1	-0.625473	0.295913	-2.11371	0.0345403	0.500718
RSPH9	102.958	-0.412374	0.195381	-2.11062	0.0348049	0.503778
LOC101928120	82.6656	-1.21735	0.576834	-2.1104	0.0348239	0.503778
RAB27A	515.987	-0.408625	0.193665	-2.10996	0.0348616	0.503778
CLTRN	9.82222	-0.980865	0.46489	-2.10989	0.0348682	0.503778
MARCKS	6329.5	-0.808329	0.383361	-2.10853	0.0349852	0.505046
COLEC11	10.4567	1.7688	0.839663	2.10655	0.0351562	0.507091
SLC22A17	4885.2	-0.600163	0.285021	-2.10568	0.0352326	0.507767
CELF1	7449.36	0.125687	0.0597484	2.10361	0.0354125	0.509934
SPTBN2	9261.68	-0.306463	0.145732	-2.10291	0.0354732	0.510025
DGCR5	234.086	-0.406278	0.193231	-2.10255	0.0355049	0.510025
CS	5820.95	0.319731	0.152089	2.10226	0.0355303	0.510025
SETD9	164.936	-0.449117	0.213643	-2.10218	0.0355371	0.510025
GRM4	810.418	-0.827497	0.39371	-2.10179	0.0355716	0.510096
RAB6C	33.8408	0.651453	0.310059	2.10106	0.0356355	0.510588
BIRC6	8025.31	-0.227924	0.10852	-2.1003	0.0357025	0.511124
RAP2B	1480.68	-0.32473	0.154689	-2.09925	0.035795	0.511228
RILPL2	56.8869	-0.622847	0.296702	-2.09923	0.0357962	0.511228
ITGA10	18.8318	1.52685	0.727349	2.09921	0.0357987	0.511228
FAM83H	1237.56	-0.349286	0.166495	-2.09787	0.0359163	0.512483
RPL23AP53	226.624	0.458765	0.218978	2.09503	0.0361683	0.515276
CHID1	3366.19	-0.522012	0.249171	-2.09499	0.0361718	0.515276
ACOT4	77.3765	0.495548	0.236631	2.09418	0.0362436	0.515826
AGGF1	1716.21	-0.322733	0.154202	-2.09292	0.0363561	0.515826
ZNF467	48.4291	0.557517	0.26643	2.09255	0.0363893	0.515826
TTLL7	1486.58	0.289098	0.138158	2.09252	0.0363918	0.515826
KIF21B	129.945	0.958066	0.457884	2.09238	0.0364048	0.515826
PEX10	635.717	0.296017	0.141479	2.0923	0.0364115	0.515826
TEF	1107.77	-1.00633	0.48102	-2.09208	0.0364312	0.515826
SERPINE2	1073.79	-0.482198	0.23051	-2.09188	0.0364496	0.515826
DDA1	1722.74	0.152375	0.0728739	2.09094	0.0365339	0.516595
CREG2	34.6566	1.48229	0.70992	2.08797	0.0368005	0.519939
DENND2B	632.007	0.337958	0.161941	2.08693	0.0368946	0.520525
CRYM-AS1	10.6055	1.14339	0.547906	2.08684	0.0369024	0.520525
C6orf52	59.9314	0.936783	0.449009	2.08633	0.0369483	0.520627
ZNF443	293.614	0.259944	0.124608	2.0861	0.03697	0.520627
LRFN2	1725.54	-0.352255	0.168895	-2.08565	0.0370106	0.520775
CC2D1B	3597.69	0.350575	0.168135	2.08508	0.0370619	0.521072
CD164L2	15.9355	0.859427	0.412568	2.08312	0.0372405	0.522744
WAPL	2320.35	-0.199516	0.0958151	-2.0823	0.0373152	0.522744
MAPK6-DT	3.9328	-1.68989	0.811623	-2.08211	0.0373321	0.522744
WIPF2	1829.11	-0.167645	0.0805282	-2.08182	0.0373594	0.522744
ZBTB10	2677.04	-0.268315	0.128893	-2.08169	0.0373704	0.522744
FBXO27	457.158	-0.690232	0.331587	-2.0816	0.0373792	0.522744
DCXR	2572.86	-0.391269	0.187979	-2.08145	0.037393	0.522744
ZNF347	470.172	-0.325432	0.15639	-2.0809	0.0374426	0.523015
BRI3BP	2765.87	0.353605	0.169986	2.0802	0.0375069	0.523295
ICMT	2889.6	-0.206483	0.0992698	-2.08002	0.0375234	0.523295
MPLKIP	999.188	-0.209292	0.100656	-2.07928	0.037592	0.523828
ARHGAP1	1981.13	-0.366492	0.176414	-2.07746	0.0377591	0.525732
PRSS56	2.27125	-2.94706	1.41904	-2.0768	0.0378196	NA
PNKD	2205.11	0.60313	0.29047	2.07639	0.0378577	0.526348
IGBP1	1337.31	0.459028	0.221176	2.0754	0.0379499	0.526348
PRR7	262.3	-0.731025	0.352248	-2.07532	0.0379573	0.526348
CHN1	909.665	0.464436	0.223806	2.07517	0.0379707	0.526348
MAFF	109.61	0.503167	0.242535	2.07461	0.0380224	0.526348
COMP	34.3271	-1.20924	0.582989	-2.0742	0.0380606	0.526348
SLC5A4-AS1	1024.31	-0.616507	0.297265	-2.07393	0.0380858	0.526348
PIP4P2	1728.93	0.470268	0.226755	2.07391	0.0380879	0.526348
PLEKHA7	1366.25	0.330895	0.159568	2.07369	0.0381078	0.526348
IRAIN	62.6272	-0.617367	0.297715	-2.07369	0.0381084	0.526348
KLC2	3756.95	0.232557	0.11217	2.07324	0.0381496	0.526354
KHDRBS1	5228.01	-0.248698	0.119969	-2.07303	0.0381699	0.526354
LBH	532.919	0.730676	0.352651	2.07195	0.0382702	0.527294
PPAT	1307.61	0.493406	0.238172	2.07164	0.0382992	0.527294
TMEM198	2861.99	-0.17069	0.0824669	-2.0698	0.0384706	0.529232
HIC2	1984.23	0.334676	0.161767	2.06887	0.0385578	0.530009
CIAO2A	1340.09	0.27205	0.131524	2.06844	0.0385988	0.53015
C2orf27A	359.086	-0.303858	0.146947	-2.06781	0.0386583	0.530321
MAN2B2	1750.03	-0.571518	0.276411	-2.06764	0.0386741	0.530321
PCBD2	357.552	0.370094	0.179054	2.06694	0.0387401	0.530321
NANP	655.924	0.375661	0.181762	2.06678	0.038755	0.530321
USP46	471.771	-0.462559	0.223818	-2.06667	0.038765	0.530321
GRASP-AS1	31.4559	-1.16123	0.562067	-2.066	0.0388283	0.530767
HTR7P1	40.5851	-0.605282	0.293202	-2.06438	0.0389815	0.531811
HYKK	101.857	-0.381665	0.184894	-2.06424	0.038995	0.531811
FOXD4L6	3.38131	-2.01305	0.97528	-2.06408	0.0390105	0.531811
KAT6A	3252.03	-0.190826	0.0924595	-2.06389	0.0390281	0.531811
OXGR1	2.96943	2.68478	1.30125	2.06324	0.0390899	NA
CT75	57.6966	-1.36526	0.661799	-2.06296	0.0391164	0.532484
AGK	987.912	0.298517	0.14472	2.06272	0.0391392	0.532484
PSMB2	2601.42	0.266675	0.12931	2.06229	0.0391799	0.532618
HSPA6	29.6951	-1.48846	0.721867	-2.06196	0.0392116	0.53263
ODF3L2	11.3701	1.65037	0.801064	2.06023	0.0393766	0.53445
ATP6V1B1	161.364	-0.383363	0.186131	-2.05964	0.0394332	0.534798
CLIC1	8289.88	0.306116	0.148652	2.05928	0.0394672	0.534838
C11orf68	569.139	0.26196	0.127321	2.05747	0.0396411	0.536773
TMEM132C	318.469	-1.13726	0.553009	-2.0565	0.0397345	0.537367
POLB	606.364	-0.357156	0.173686	-2.05633	0.0397509	0.537367
LOXL4	1345.25	-1.17428	0.571194	-2.05584	0.039798	0.537367
NSMF	3118.76	-0.439064	0.213582	-2.05572	0.0398095	0.537367
CPNE9	42.1929	0.720871	0.350883	2.05445	0.0399325	0.538437
KIAA0232	4054.74	-0.35361	0.172136	-2.05425	0.0399513	0.538437
FGF7P6	8.55846	-1.07444	0.523226	-2.05349	0.0400253	0.538846
MORN1	444.454	-0.271664	0.132307	-2.05329	0.0400441	0.538846
ACBD4	53.9929	0.520268	0.253594	2.05158	0.0402104	0.540662
NCMAP	30.53	-0.640262	0.312322	-2.05	0.0403642	0.542308
CHRDL1	14.5511	1.99214	0.972305	2.04888	0.0404735	0.543353
RSAD1	1353.33	-0.51521	0.251501	-2.04854	0.040507	0.543379
TMEM53	526.809	-0.56055	0.273763	-2.04757	0.0406018	0.544228
ANKRD27	1999.09	0.262459	0.128261	2.04629	0.0407278	0.545322
LOC101929479	264.174	-0.329034	0.16081	-2.0461	0.0407466	0.545322
ZNF214	187.428	0.381846	0.186746	2.04473	0.040881	0.546547
ADGRG1	249.783	-0.812166	0.397239	-2.04453	0.0409015	0.546547
TMTC1	5360.34	1.20958	0.591836	2.04378	0.0409752	0.546861
UMAD1	301.222	0.557971	0.273046	2.04351	0.0410025	0.546861
REEP5	2404.13	0.44656	0.21856	2.04319	0.0410335	0.546861
RHOC	887.704	0.767723	0.375781	2.04301	0.0410518	0.546861
TMPRSS7	2.09653	3.09895	1.51713	2.04264	0.0410877	NA
HEBP2	888.64	-0.558893	0.273646	-2.04239	0.0411124	0.547245
LOC101929057	51.8902	-0.640408	0.313639	-2.04186	0.0411651	0.547524
PLXNA4	71.9982	-0.915313	0.448355	-2.04149	0.0412019	0.547592
SH3D19	73.2918	0.514464	0.252157	2.04025	0.0413253	0.548319
CHRNB4	260.946	1.3925	0.68252	2.04023	0.0413278	0.548319
PPM1M	291.383	-0.389634	0.190999	-2.03998	0.041352	0.548319
GJD2	349.576	-0.949496	0.465682	-2.03893	0.0414565	0.549283
PLXDC2	1319.73	-0.390665	0.191636	-2.03858	0.0414924	0.549336
C1orf194	10.8582	-1.27349	0.6248	-2.03824	0.0415256	0.549354
TRIM42	5.21487	1.56176	0.766954	2.03632	0.0417185	0.551483
RGS6	338.673	-0.980733	0.481718	-2.03591	0.0417597	0.551605
PAM16	9.24821	-1.15403	0.567113	-2.03493	0.0418582	0.552078
MZT1	1387.8	-0.489008	0.240309	-2.03491	0.0418595	0.552078
LRRC20	1408.39	-0.204635	0.1006	-2.03416	0.0419357	0.552372
TP53INP2	2927.57	-0.460415	0.226398	-2.03365	0.0419866	0.552372
PLEKHA8	1154.67	0.292976	0.144064	2.03365	0.0419871	0.552372
RHBG	8.41784	1.41283	0.69502	2.03278	0.0420743	0.552372
GNL3L	3455.24	0.272551	0.134086	2.03266	0.0420871	0.552372
PLCL2	2094.48	-0.339289	0.166928	-2.03255	0.0420979	0.552372
METTL16	1535.34	0.190816	0.0938965	2.03219	0.0421345	0.552372
PELO	671.776	-0.390244	0.192034	-2.03216	0.0421379	0.552372
DEPDC5	697.309	0.256349	0.126215	2.03105	0.0422496	0.552858
LINC00673	621.422	-0.567321	0.279326	-2.03103	0.0422515	0.552858
RB1	3598.79	-0.205081	0.100984	-2.03084	0.0422711	0.552858
TAB3	1213.52	-0.495738	0.244182	-2.0302	0.0423367	0.552998
CHST14	683.559	-0.36357	0.179089	-2.0301	0.0423459	0.552998
FAM8A1	2200.51	0.532868	0.262893	2.02694	0.0426684	0.556787
PAG1	288.045	0.301789	0.148998	2.02545	0.0428207	0.558336
ARR3	14.2532	0.969471	0.478726	2.02511	0.0428565	0.558336
LOC100505774	2.7685	2.6549	1.31102	2.02507	0.04286	NA
DUS4L-BCAP29	82.623	0.52577	0.259664	2.02481	0.0428865	0.558336
IL13RA1	733.858	0.33593	0.16593	2.02452	0.0429165	0.558336
IP6K2	4179.12	-0.187797	0.092794	-2.0238	0.0429907	0.55851
GCC1	2610.72	-0.260143	0.128554	-2.02361	0.0430104	0.55851
DGKE	742.722	0.406506	0.200898	2.02345	0.0430271	0.55851
CHRM5	16.3548	1.04892	0.518582	2.02267	0.043107	0.558923
SDR39U1	445.873	0.23755	0.117455	2.02248	0.0431264	0.558923
BTBD16	1.33802	3.45085	1.70639	2.02231	0.0431444	NA
DR1	2414.58	0.297746	0.147268	2.0218	0.0431972	0.558923
TCIM	23.6653	1.67506	0.828583	2.0216	0.0432174	0.558923
TMOD4	38.3086	0.766301	0.379062	2.02157	0.0432209	0.558923
FFAR2	638.178	0.467443	0.231372	2.02031	0.0433513	0.560189
RPLP0P2	2.9836	2.71158	1.34275	2.01943	0.0434425	NA
DRC3	239.072	-0.361169	0.178882	-2.01904	0.0434832	0.561474
SUPT16H	6232.02	-0.219647	0.108832	-2.01823	0.0435672	0.562137
UCK2	3566.63	0.237092	0.117508	2.01767	0.0436258	0.562431
CPNE3	2704.74	-0.543873	0.269595	-2.01737	0.0436568	0.562431
F2	12.416	1.72144	0.853434	2.01707	0.0436878	0.562431
GLUD1	3636.68	-0.321279	0.159314	-2.01664	0.0437328	0.562591
MIR4648	2.63786	2.6306	1.30505	2.0157	0.0438314	NA
MRM1	393.381	0.517547	0.256823	2.01519	0.0438846	0.563975
RARS2	1198.95	-0.188486	0.0935659	-2.01447	0.0439605	0.563975
MGST2	803.495	0.309424	0.153604	2.01443	0.0439641	0.563975
IPW	1367.04	0.20209	0.100324	2.01437	0.0439712	0.563975
HDAC5	1503.07	-0.400573	0.198902	-2.01392	0.0440181	0.564005
NUBPL	425.045	0.483243	0.239975	2.01372	0.0440389	0.564005
TCP11L2	534.349	0.489005	0.243003	2.01234	0.0441843	0.565448
C16orf90	7.91866	-1.17952	0.586671	-2.01053	0.044375	0.567101
LYPLA1	1735.96	0.39978	0.19886	2.01036	0.044393	0.567101
NR1D2	1882.34	-0.571497	0.284346	-2.00987	0.0444454	0.567101
ENHO	201.484	-0.540719	0.269072	-2.00957	0.044477	0.567101
NAGPA	1311.67	0.348559	0.173469	2.00934	0.044501	0.567101
TIMM10	411.279	0.435937	0.217004	2.00889	0.0445488	0.567101
CARM1	1440.3	-0.419874	0.209009	-2.00888	0.0445495	0.567101
CTDNEP1	2836.13	0.211173	0.105133	2.00863	0.0445765	0.567101
FAM149B1	535.27	-0.346219	0.172397	-2.00827	0.044615	0.567173
FRRS1	214.595	0.564032	0.280992	2.00729	0.0447187	0.568072
PINLYP	12.8425	-1.07717	0.536741	-2.00688	0.0447626	0.56817
SCNN1D	334.88	-0.45333	0.225938	-2.00644	0.0448097	0.56817
MIR5047	324.865	-0.359987	0.179475	-2.00578	0.04488	0.56817
DOC2A	88.6853	0.505479	0.252026	2.00566	0.0448921	0.56817
FRMPD1	142.486	-0.644865	0.321623	-2.00504	0.0449592	0.56817
HLA-E	4363.06	-0.545151	0.271944	-2.00464	0.0450013	0.56817
PANO1	110.637	-0.500506	0.249682	-2.00457	0.0450088	0.56817
UBP1	3014.53	-0.200383	0.0999634	-2.00456	0.0450099	0.56817
ETNK1	11503.8	-0.196205	0.0978853	-2.00444	0.0450228	0.56817
LNPEP	3462	0.291306	0.145379	2.00377	0.0450951	0.568666
ZFPM1	2614.61	-0.609104	0.304064	-2.00321	0.045155	0.568959
MOSPD2	1846.72	0.493311	0.246294	2.00294	0.0451843	0.568959
PSD2	4.25077	-1.49653	0.747433	-2.00223	0.0452603	0.569219
IRF7	220.919	0.745923	0.372605	2.00191	0.0452939	0.569219
SOD2-OT1	63.1052	-0.6826	0.340989	-2.00182	0.0453039	0.569219
ORC3	756.393	-0.219878	0.109869	-2.00127	0.0453628	0.569397
ACTR1B	2377.8	-0.239892	0.119881	-2.00108	0.0453841	0.569397
MAGED2	6569.09	-0.495873	0.247872	-2.00052	0.0454446	0.569485
TDRKH-AS1	146.267	-0.477094	0.238505	-2.00035	0.045462	0.569485
PTPRN	22328.9	-0.403963	0.201996	-1.99985	0.0455159	0.569485
BSN	5830.22	-0.239809	0.119942	-1.99938	0.045567	0.569485
TOR1B	2024.53	-0.436847	0.218492	-1.99937	0.0455683	0.569485
SSH1	3226.26	-0.191167	0.095623	-1.99918	0.0455891	0.569485
DNMBP	422.141	-0.283194	0.141727	-1.99816	0.0456989	0.569938
TLN1	7911.66	0.2007	0.100449	1.99803	0.045713	0.569938
DMAC1	932.894	0.401153	0.200785	1.99793	0.0457245	0.569938
CBR1	1664.72	0.556339	0.278562	1.99719	0.045805	0.570529
IL17RC	127.738	1.0871	0.544412	1.99684	0.0458427	0.570587
LOC105371925	33.1152	0.775688	0.388582	1.9962	0.0459119	0.571036
DUSP12	1197.18	-0.325013	0.162899	-1.99518	0.0460229	0.572004
B3GALT1	68.2517	0.591318	0.296428	1.99481	0.0460636	0.572098
NFYA	3231.55	-0.297633	0.149421	-1.99191	0.0463812	0.575362
ALDH1A1	11880.1	-0.554572	0.278428	-1.9918	0.0463931	0.575362
ALG14	293.29	0.423119	0.212478	1.99135	0.0464425	0.57556
AMMECR1	850.71	-0.310061	0.155738	-1.99092	0.0464902	0.575737
EIF3L	8947.69	0.543835	0.273249	1.99026	0.0465626	0.575861
CDKN1A	18247.9	0.615766	0.309432	1.98999	0.0465921	0.575861
NSMCE3	1243.98	-0.32425	0.16296	-1.98975	0.046618	0.575861
RNF182	644.819	0.854454	0.429458	1.98961	0.0466337	0.575861
PALD1	16.1809	0.97382	0.489947	1.9876	0.0468559	0.578191
NEDD9	1306.27	-0.361798	0.182105	-1.98675	0.04695	0.578234
DHRS3	164.863	0.740768	0.372856	1.98674	0.0469509	0.578234
CAAP1	920.29	0.256939	0.129332	1.98666	0.0469599	0.578234
GALE	529.993	0.407022	0.205071	1.98479	0.0471682	0.580384
HECTD1	5833.7	-0.161758	0.0815129	-1.98444	0.0472067	0.580413
ZNF433-AS1	73.0266	0.494251	0.249103	1.98412	0.0472419	0.580413
MIR4517	44.8772	0.621421	0.313238	1.98386	0.0472715	0.580413
LSS	31486.3	-0.257722	0.129948	-1.98327	0.0473377	0.580813
TDRD7	847.234	0.16589	0.0836643	1.98281	0.047389	0.581028
TFF1	15.1855	1.8597	0.938314	1.98196	0.0474837	0.581777
ALKAL1	7.2928	-1.24385	0.628023	-1.98058	0.047638	0.583253
NEMP2	97.0386	-0.564867	0.285292	-1.97996	0.0477076	0.583414
AGBL2	41.2679	0.646513	0.326544	1.97986	0.0477188	0.583414
FAM156B	133.76	0.443586	0.224157	1.97891	0.0478266	0.584317
LMO4	1316.43	-0.162005	0.0819408	-1.9771	0.0480303	0.586142
CHD6	6154.01	-0.342918	0.173477	-1.97674	0.0480715	0.586142
ZNF697	1355.47	-0.372335	0.188364	-1.97668	0.0480779	0.586142
KMO	89.2961	1.11577	0.564558	1.97637	0.0481133	0.586159
ZNF827	1841.62	0.337063	0.170602	1.97573	0.0481852	0.586605
PPFIA4	460.523	-0.828912	0.419608	-1.97544	0.0482179	0.586605
EBLN3P	3628.81	0.331176	0.167792	1.97373	0.0484123	0.588281
ANTXR2	14.6657	1.14272	0.578994	1.97363	0.0484238	0.588281
DUS3L	941.129	0.393385	0.199363	1.97321	0.0484722	0.588454
SMPD1	2867.28	-0.306227	0.155229	-1.97274	0.0485254	0.588686
MIR149	39.2784	-2.02386	1.02629	-1.97202	0.0486068	0.589259
KCTD7	1297.51	0.196015	0.0994306	1.97137	0.0486811	0.589746
SKI	4512.86	-0.28085	0.142495	-1.97095	0.0487301	0.589925
AP3M1	2386.9	-0.397856	0.201947	-1.9701	0.0488268	0.590411
TRAF3IP2-AS1	268.603	-0.439266	0.222991	-1.96988	0.0488521	0.590411
NPPA	28.9741	0.629582	0.319652	1.96959	0.0488858	0.590411
TPRA1	1035.69	-0.183715	0.0932999	-1.96908	0.0489444	0.590411
COMMD7	1068.82	-0.316476	0.160729	-1.969	0.0489526	0.590411
CD24	12768.1	-0.399731	0.203032	-1.9688	0.0489756	0.590411
LINC01548	31.6717	-1.03047	0.523524	-1.96833	0.0490304	0.590415
POLI	1633.1	0.180926	0.0919244	1.96821	0.0490444	0.590415
PCDHAC2	165.83	-0.586301	0.298032	-1.96724	0.0491551	0.591071
HIVEP2	315.402	-0.707622	0.359722	-1.96714	0.0491674	0.591071
STXBP2	3785.65	0.3222	0.163822	1.96676	0.0492108	0.591181
DSG4	1.12825	3.22066	1.63815	1.96603	0.0492946	NA
LITAF	420.955	0.731058	0.371958	1.96543	0.0493641	0.592609
TMEM225B	2.02047	-2.39741	1.22003	-1.96503	0.0494106	NA
LINGO2	1113.49	-0.788628	0.401353	-1.96493	0.0494229	0.592902
LRCH2	997.819	0.284906	0.145133	1.96307	0.0496383	0.59426
ERH	2379.16	-0.410136	0.208941	-1.96293	0.0496545	0.59426
GJC2	397.448	-1.24622	0.634975	-1.96263	0.0496893	0.59426
FLG	3.4617	2.12638	1.08352	1.96248	0.0497062	0.59426
C1orf53	227.904	-0.766616	0.390639	-1.96247	0.0497083	0.59426
KIAA0319L	2445.1	0.288896	0.147239	1.96209	0.0497521	0.594372
CNOT8	2143.28	0.369549	0.188409	1.96141	0.0498309	0.594703
COASY	2848.18	0.194795	0.0993213	1.96126	0.0498487	0.594703
DGKB	31.5894	-0.562956	0.287114	-1.96074	0.0499095	0.594706
AP1AR	2535.99	0.445817	0.22738	1.96067	0.0499179	0.594706
ASCL2	923.269	-0.724225	0.369522	-1.9599	0.050008	0.594989
KDELR3	42.4577	-0.816529	0.416624	-1.95987	0.0500106	0.594989
MKLN1-AS	53.3409	0.757758	0.386954	1.95827	0.0501988	0.596815
PCSK1	16847.4	0.326426	0.166745	1.95763	0.0502729	0.597284
AOX1	10.2729	1.97746	1.01048	1.95695	0.0503534	0.597467
TXNL4A	3039	0.252185	0.128869	1.95691	0.0503575	0.597467
INIP	1200.62	-0.576584	0.294801	-1.95584	0.0504844	0.598271
RDH16	4.02753	1.81003	0.925494	1.95575	0.0504946	0.598271
MED10	1143.7	-0.185273	0.0948043	-1.95427	0.0506699	0.599935
PCYT2	5185.99	-0.27308	0.13977	-1.95378	0.0507269	0.600171
ITPRIPL2	975.124	-0.26651	0.136426	-1.95351	0.0507594	0.600171
IGFALS	2077.9	-0.750005	0.384078	-1.95274	0.0508502	0.600689
GCDH	1004.93	-0.380614	0.194932	-1.95255	0.0508728	0.600689
H2AC15	70.7445	-0.883473	0.452659	-1.95174	0.050969	0.601413
METAP1	1982.79	0.456988	0.234201	1.95126	0.0510262	0.601677
EBP	3007.61	-0.362262	0.185851	-1.94921	0.0512704	0.604143
PCCA-AS1	3.81105	-1.65214	0.847893	-1.94852	0.0513523	0.604695
SMIM18	5.42438	2.56921	1.3188	1.94815	0.0513972	0.604811
PCGF5	1560.65	0.453643	0.232933	1.94753	0.0514715	0.604946
MTF2	1872.61	0.295419	0.151712	1.94724	0.051506	0.604946
ELMO2	5800.58	-0.324911	0.166863	-1.94717	0.0515139	0.604946
LINC00910	59.0579	0.667415	0.342862	1.9466	0.0515825	0.605126
CPSF3	730.387	0.232209	0.119314	1.94619	0.0516314	0.605126
CBX3P2	22.2379	-0.780999	0.401301	-1.94617	0.0516344	0.605126
MIR4674	2.97379	-1.70513	0.876489	-1.94541	0.0517258	NA
MEX3D	1252.96	-0.754071	0.387916	-1.9439	0.0519071	0.607908
GTPBP8	432.901	0.26867	0.138279	1.94295	0.052022	0.60884
MINDY3	1168.82	0.246669	0.12699	1.94243	0.0520853	0.609168
BRPF3	5002.13	0.193714	0.099752	1.94195	0.0521426	0.609426
MMP16	223.451	1.3038	0.671719	1.94099	0.0522592	0.610013
ASTE1	175.321	0.336115	0.17317	1.94096	0.0522635	0.610013
ZCCHC17	672.94	-0.299563	0.154448	-1.93956	0.0524327	0.611573
PTPRE	963.028	-0.553993	0.285748	-1.93874	0.0525327	0.612326
ADAMTS16	12.001	-1.06616	0.550032	-1.93837	0.0525785	0.612446
SMCO4	370.951	-0.522714	0.269814	-1.93731	0.0527072	0.613531
CTDSP2	4290.37	-0.289436	0.149478	-1.93631	0.0528295	0.614392
ZNF330	1374.96	-0.16292	0.0841477	-1.93612	0.0528525	0.614392
LMF1-AS1	6.43253	1.56971	0.811099	1.93529	0.0529543	0.614944
NFATC2IP	2789.38	0.327119	0.16904	1.93516	0.0529712	0.614944
NOL12	431.548	0.329024	0.170062	1.93472	0.0530242	0.615145
FAM171A2	2893.49	-0.3318	0.17153	-1.93436	0.0530692	0.615254
NSUN5P1	806.818	0.559343	0.289318	1.93331	0.0531975	0.615935
AFMID	82.2907	0.812955	0.420505	1.93328	0.0532012	0.615935
PCARE	8.7361	-2.37013	1.22618	-1.93294	0.0532438	0.615935
MAPK4	1597.79	-0.175828	0.0909825	-1.93255	0.0532921	0.615935
NCEH1	268.17	0.627097	0.324565	1.93211	0.0533456	0.615935
DHRS4-AS1	463.514	0.240356	0.124408	1.932	0.0533595	0.615935
RBM15B	4569.17	-0.382536	0.198015	-1.93185	0.0533779	0.615935
UBE2D1	732.634	-0.344722	0.178474	-1.93149	0.053422	0.616032
POLR2C	2440.3	0.278712	0.144614	1.92728	0.0539449	0.621646
LOC101929748	9.64508	1.18662	0.616152	1.92586	0.0541217	0.623267
DERL1	1416.38	-0.421381	0.218902	-1.92498	0.0542319	0.623763
PIK3CD-AS2	80.7306	0.60235	0.312919	1.92494	0.0542371	0.623763
SEZ6L2	9973.91	-0.23024	0.119643	-1.92439	0.0543061	0.623961
TUBB8B	6.55776	1.30506	0.678228	1.92422	0.0543267	0.623961
PABPN1L	17.9095	-0.980885	0.509864	-1.92382	0.0543773	0.624127
RAI1-AS1	1.39001	3.53234	1.83615	1.92377	0.0543829	NA
METRN	755.055	-0.725046	0.377004	-1.92318	0.0544579	0.624637
SHISA9	1.06785	-3.24825	1.68994	-1.92212	0.0545911	NA
LINC02585	46.0745	-0.597311	0.310796	-1.92187	0.0546216	0.625169
LOC100507387	4.20327	1.83138	0.953125	1.92144	0.0546757	0.625169
FLJ42351	15.0083	0.951865	0.495411	1.92136	0.0546858	0.625169
IER3	200.092	0.949571	0.494234	1.9213	0.0546942	0.625169
H2AC11	40.3193	0.627966	0.326871	1.92114	0.0547136	0.625169
TXNRD1	4869.31	0.366854	0.190986	1.92084	0.054752	0.625169
ZNF333	353.161	0.221458	0.1153	1.92072	0.0547673	0.625169
SLC1A5	70.179	1.11653	0.581374	1.9205	0.0547942	0.625169
MED31	205.793	0.362038	0.188674	1.91886	0.0550027	0.627132
CCDC14	2050.07	0.253045	0.131937	1.91793	0.0551199	0.627642
MISP	1873.77	0.348521	0.181717	1.91793	0.0551201	0.627642
GRM6	33.5375	-1.01377	0.528658	-1.91763	0.0551574	0.627652
RPS19BP1	2225.3	0.346682	0.180847	1.91699	0.0552391	0.628167
TMEM241	311.186	0.261195	0.136306	1.91623	0.0553356	0.6286
PTGDR2	2764.03	0.679981	0.354874	1.91612	0.05535	0.6286
RERG	11.4734	1.05107	0.5488	1.91522	0.0554647	0.628708
IFT81	1004.21	-0.185635	0.0969304	-1.91514	0.0554748	0.628708
AQR	2376.33	-0.286541	0.149633	-1.91496	0.0554976	0.628708
LRRC59	2363.81	0.19645	0.102598	1.91475	0.055524	0.628708
TBCC	2454.59	0.155332	0.0811295	1.91461	0.0555418	0.628708
PHTF1	1996.6	-0.181224	0.0946886	-1.9139	0.0556333	0.629181
CMPK1	5081.55	0.389946	0.203768	1.91367	0.0556622	0.629181
MARK2	4962.27	0.185904	0.0971696	1.91319	0.0557231	0.629181
SLITRK1	690.738	0.36264	0.189552	1.91315	0.0557294	0.629181
ATP8B2	3376.82	0.451874	0.236338	1.91198	0.0558784	0.63045
RPS5	11039.6	0.247994	0.129853	1.90981	0.056158	0.632978
GCGR	7.31816	-1.43781	0.752944	-1.90959	0.0561861	0.632978
BAHD1	8018.9	-0.274397	0.143714	-1.90933	0.0562196	0.632978
GABRG2	25.2618	1.48513	0.777924	1.9091	0.0562492	0.632978
COX10-AS1	435.582	0.365816	0.191655	1.90872	0.0562982	0.633106
HTR1D	256.198	-0.739761	0.387629	-1.90842	0.0563366	0.633106
TMEM8B	1065.76	0.269836	0.141412	1.90816	0.0563707	0.633106
DCLK3	53.2682	1.02059	0.535227	1.90684	0.0565412	0.633872
KBTBD2	1012.01	0.339213	0.177894	1.90683	0.0565427	0.633872
TST	496.128	-0.319114	0.167378	-1.90655	0.056579	0.633872
AKIP1	770.097	0.265208	0.139117	1.90637	0.0566022	0.633872
RUNDC1	2172.24	-0.224091	0.11756	-1.90619	0.0566255	0.633872
FGD4	3266.53	-0.28572	0.149939	-1.90557	0.0567056	0.633872
CST7	3.58124	1.83673	0.964054	1.90522	0.0567518	0.633872
PDHX	1696.54	0.458452	0.240678	1.90484	0.0568013	0.633872
FIGNL2	83.0582	-0.572758	0.300753	-1.90441	0.0568563	0.633872
GOSR1	3048.62	-0.250754	0.131674	-1.90435	0.0568645	0.633872
SEPTIN7P2	556.501	-0.464897	0.244163	-1.90404	0.0569044	0.633872
PHF20L1	2214.04	-0.293864	0.15434	-1.90401	0.0569086	0.633872
ADAMTS2	2293.96	-0.982653	0.51616	-1.90378	0.0569393	0.633872
PLSCR4	324.518	0.813809	0.427541	1.90347	0.0569798	0.633872
KCNC1	207.581	-0.949637	0.498988	-1.90313	0.057024	0.633872
ADNP2	1413.64	0.428833	0.225333	1.90311	0.0570268	0.633872
ANKRD40CL	1.2708	3.46636	1.82178	1.90273	0.0570761	NA
HECTD3	3063.34	0.302195	0.158839	1.90252	0.0571026	0.634306
NBPF3	539.743	-0.279381	0.146871	-1.90222	0.0571421	0.634336
SLC7A4	475.728	-0.395071	0.20773	-1.90185	0.0571912	0.634473
OGFOD1	902.03	0.30324	0.159516	1.901	0.0573019	0.634952
RAP1GDS1	1426.26	0.263187	0.13845	1.90095	0.057308	0.634952
SLC23A2	2973.11	0.339655	0.178705	1.90064	0.0573486	0.634994
VASN	363.568	1.59604	0.840284	1.8994	0.0575115	0.636083
RTCA	2502.63	0.394008	0.207446	1.89933	0.0575207	0.636083
SPNS2	537.307	-0.657505	0.346296	-1.89868	0.0576066	0.636625
FAM219B	804.923	-0.294223	0.155015	-1.89803	0.0576916	0.636925
YWHAE	10622.2	0.187102	0.0986058	1.89748	0.0577651	0.636925
SMIM10L2B	548.959	-0.511992	0.269849	-1.89733	0.0577845	0.636925
ERBIN	2633.48	0.247671	0.130554	1.89708	0.0578175	0.636925
CDC14A	390.867	0.601191	0.316905	1.89707	0.0578184	0.636925
USP44	152.19	-0.464715	0.245086	-1.89613	0.0579429	0.63789
LIPH	22.2735	0.864767	0.456193	1.89562	0.058011	0.63821
SEMA5A	710.303	-0.638244	0.336749	-1.89531	0.0580515	0.63821
SLC23A1	64.646	0.861047	0.454377	1.895	0.0580918	0.63821
SULT1A1	187.434	-0.743693	0.392493	-1.89479	0.05812	0.63821
C9orf153	3.86575	2.0411	1.07817	1.89312	0.0583423	0.640244
PHOSPHO2	186.89	-0.256702	0.135652	-1.89236	0.0584425	0.64025
ST3GAL6-AS1	17.1839	-0.874915	0.462407	-1.89209	0.0584793	0.64025
GTF2A1	1816.34	0.23292	0.12314	1.8915	0.0585572	0.64025
XPR1	4255.93	-0.727742	0.384754	-1.89145	0.0585647	0.64025
CTDSP1	2323.55	0.433857	0.229383	1.89141	0.0585695	0.64025
MCU	930.309	-0.338868	0.179184	-1.89117	0.058602	0.64025
LOC102606465	41.5293	-0.674321	0.356564	-1.89116	0.0586027	0.64025
DMAP1	2429.04	0.173614	0.0918951	1.88926	0.0588565	0.642616
RFX6	4775.44	-0.34011	0.180148	-1.88794	0.0590335	0.644141
NTPCR	1112.89	0.647632	0.343191	1.88709	0.0591481	0.644564
GRIP2	13.5447	1.06376	0.563735	1.88698	0.0591632	0.644564
FGF14	526.197	-0.712079	0.377396	-1.88682	0.0591844	0.644564
LOC644285	22.9865	-1.03912	0.550806	-1.88654	0.0592229	0.644576
LINC00511	80.2279	-0.464481	0.246289	-1.88592	0.0593059	0.645074
MFAP3L	185.185	-0.806419	0.427801	-1.88503	0.0594252	0.645964
ADGRG2	68.7995	-0.842154	0.446991	-1.88405	0.0595581	0.646233
PRDM5	122.639	0.373084	0.198022	1.88405	0.0595584	0.646233
FMN2	814.327	-0.362564	0.19246	-1.88385	0.0595858	0.646233
RTN4RL1	1103.43	-1.09557	0.581592	-1.88374	0.0595998	0.646233
ALPL	6.7965	1.56533	0.831508	1.88252	0.0597654	0.647621
IGDCC4	2013.03	-1.095	0.582247	-1.88065	0.0600192	0.648914
ARL16	1216.88	-0.241534	0.128441	-1.88051	0.0600387	0.648914
STX7	2752.18	0.277971	0.147837	1.88026	0.0600728	0.648914
CCDC157	189.215	-0.440083	0.234059	-1.88022	0.0600776	0.648914
LINC01410	310.951	0.333916	0.177611	1.88004	0.0601032	0.648914
DLK1	1351.46	-1.0778	0.573301	-1.87998	0.0601104	0.648914
RNF183	4.91009	-1.34682	0.716862	-1.87878	0.0602751	0.650285
UTRN	3003.94	0.563185	0.299871	1.87809	0.0603688	0.650793
PPP1R15B	6624.7	-0.240487	0.128063	-1.87788	0.0603976	0.650793
SLC35A3	1153.18	0.387104	0.206201	1.87731	0.0604754	0.651224
CNBP	4957.56	-0.281715	0.150103	-1.87681	0.060544	0.65145
LOC145783	295.658	-0.293791	0.156556	-1.87659	0.0605737	0.65145
MIR296	10.6296	-1.01853	0.542855	-1.87625	0.0606207	0.65145
KATNAL1	1663.42	0.394634	0.21039	1.87573	0.060693	0.65145
ACO2	2646.14	0.423695	0.225939	1.87526	0.0607566	0.65145
CXCR6	6.99705	1.22261	0.651975	1.87524	0.0607592	0.65145
CRIM1-DT	336.622	-0.874736	0.466468	-1.87523	0.0607607	0.65145
STK24	2587.75	0.431	0.229875	1.87493	0.0608017	0.651484
FAM86DP	143.962	-0.620203	0.331104	-1.87313	0.0610498	0.65334
TRPM2-AS	91.0724	-0.885853	0.472927	-1.87313	0.0610506	0.65334
AGPAT3	2608.67	0.332692	0.177695	1.87226	0.0611704	0.65407
STC1	74.7316	1.00503	0.536848	1.87209	0.0611946	0.65407
IDS	11015.7	-0.428057	0.228797	-1.8709	0.0613583	0.655413
LOC105375690	585.907	0.338297	0.180879	1.87029	0.0614429	0.655532
CDK2AP2	875.663	0.474805	0.253898	1.87006	0.061475	0.655532
SEC23IP	2674.77	-0.149349	0.0798719	-1.86986	0.0615027	0.655532
SCARA3	79.6343	1.1694	0.625439	1.86973	0.0615215	0.655532
PYY	31.7789	1.50838	0.806887	1.86939	0.061569	0.655634
RNF38	2143.02	-0.199652	0.106833	-1.86882	0.0616485	0.656075
POLR1D	3361.42	0.215723	0.115489	1.86791	0.061775	0.656737
KCNAB3	109.807	0.860413	0.46065	1.86782	0.0617868	0.656737
MMGT1	1241.8	0.14469	0.0775402	1.866	0.062042	0.659043
GFM2	1606.92	-0.386668	0.207266	-1.86557	0.0621021	0.659276
NRXN2	335.836	0.691468	0.370929	1.86415	0.0623001	0.660971
TRPC7	3.45138	1.9733	1.05886	1.8636	0.0623775	0.661386
PPP3CC	193.901	0.421727	0.22633	1.86332	0.0624166	0.661394
ANKDD1B	6.18841	1.46912	0.788719	1.86266	0.0625098	0.661975
PEA15	1887.14	-0.193229	0.103782	-1.86188	0.0626201	0.662412
SWSAP1	187.082	0.281507	0.151199	1.86182	0.0626279	0.662412
SYNPR-AS1	9.79274	1.01189	0.543589	1.8615	0.0626739	0.662493
CDH10	122.468	-0.890066	0.47823	-1.86117	0.0627204	0.662578
FAM120B	1707.58	-0.241539	0.129856	-1.86005	0.0628783	0.663839
LOC101926964	1.00217	-3.20756	1.72489	-1.85957	0.0629465	NA
RSPH4A	98.8278	-0.544904	0.293072	-1.85929	0.0629865	0.664245
TMEM229B	92.7794	-1.01928	0.548229	-1.85923	0.0629949	0.664245
XYLB	498.409	0.60731	0.326693	1.85896	0.0630322	0.664245
MAP4K5	1640.47	0.305923	0.164601	1.85857	0.063088	0.664263
SELENOH	2102.54	0.278359	0.149783	1.85841	0.063111	0.664263
ATXN7L3B	7899.77	0.200681	0.108037	1.85752	0.0632375	0.665189
SMTN	4803.73	0.340278	0.18328	1.8566	0.0633684	0.66616
ABCD4	1792.25	-0.273711	0.147469	-1.85606	0.0634446	0.666222
BCOR	4038.19	0.238292	0.128389	1.85601	0.0634516	0.666222
OR52N2	5.68256	1.44466	0.778551	1.85558	0.0635136	0.666413
ENPEP	3.65721	3.93716	2.12206	1.85534	0.063547	0.666413
LOC105371592	58.8296	0.391806	0.211211	1.85504	0.06359	0.666459
CDC42EP4	1770.32	0.396586	0.213896	1.85411	0.0637236	0.66687
SLC46A2	9.87513	1.13113	0.610106	1.85399	0.0637405	0.66687
LINC02038	7.75421	1.25397	0.676642	1.85323	0.0638498	0.66687
SOCS4	3032.23	0.190796	0.102958	1.85313	0.0638631	0.66687
UBQLN2	3660.54	-0.144384	0.0779155	-1.85309	0.0638698	0.66687
SDHB	829.762	0.332631	0.179526	1.85283	0.0639074	0.66687
AFF1	4113.15	0.21007	0.113383	1.85274	0.0639193	0.66687
LINC01184	181.316	-0.422438	0.228024	-1.85261	0.0639385	0.66687
TMEM131	5301.87	0.211917	0.114456	1.85151	0.0640964	0.668113
MNX1-AS1	361.272	-0.367631	0.198648	-1.85066	0.0642182	0.668239
APOLD1	28.8019	-1.03653	0.560197	-1.8503	0.0642699	0.668239
SNX12	2105	0.300514	0.162434	1.85007	0.0643032	0.668239
NFAM1	235.992	0.927262	0.501263	1.84985	0.0643352	0.668239
CTNNA1	8953.24	0.370774	0.200435	1.84985	0.0643357	0.668239
PTPRU	21081.8	0.560716	0.303164	1.84954	0.0643793	0.668239
NPPA-AS1	24.2346	0.687043	0.371478	1.84949	0.0643877	0.668239
FAM160B1	1063.81	-0.361715	0.195612	-1.84915	0.0644365	0.668239
ARMC6	1813.99	0.315643	0.170726	1.84883	0.064483	0.668239
PDZRN3-AS1	41.9087	-0.583858	0.315814	-1.84874	0.0644958	0.668239
IGFN1	1.38478	3.57298	1.93312	1.8483	0.0645595	NA
GLIPR1L2	31.1692	-0.588848	0.318673	-1.84781	0.0646298	0.669224
DEPDC4	57.4843	0.461691	0.249902	1.84749	0.0646761	0.669303
PRR29-AS1	19.916	-0.88203	0.477769	-1.84614	0.0648714	0.670921
RTKN	2317.58	0.375731	0.203599	1.84545	0.0649727	0.671566
ZNF510	1155.51	-0.451957	0.245022	-1.84456	0.0651023	0.672502
EPM2AIP1	4201.98	-0.24895	0.134999	-1.84409	0.0651705	0.672628
HSP90B1	37439	0.837816	0.454363	1.84394	0.0651924	0.672628
ESRP1	2633.51	0.301767	0.163685	1.84358	0.0652445	0.672673
NUDT16L1	1578	-0.18375	0.0996815	-1.84337	0.0652748	0.672673
RXRG	102.434	-0.829747	0.450208	-1.84303	0.0653245	0.672784
ZNF790	315.957	-0.337587	0.183243	-1.84229	0.0654331	0.673202
AAK1	2965.94	-0.428207	0.232441	-1.84222	0.0654431	0.673202
RICTOR	2082.73	0.367424	0.199534	1.84141	0.0655618	0.673987
CLDN3	1835.71	-0.408206	0.221711	-1.84116	0.0655976	0.673987
DNAJA2	3031.52	0.24651	0.133911	1.84085	0.0656432	0.674054
SLC9A4	3.8504	2.43901	1.32547	1.84012	0.065751	0.674524
ZNF710-AS1	37.0179	-0.773407	0.420328	-1.84001	0.0657671	0.674524
NCBP2AS2	481.471	-0.551583	0.299837	-1.83961	0.0658258	0.674697
RNF2	1062.87	-0.30856	0.167756	-1.83934	0.0658658	0.674697
ETFB	39.516	1.05238	0.572228	1.83909	0.0659014	0.674697
FUT11	766.018	-0.215711	0.117316	-1.83871	0.0659575	0.6748
ILRUN	4740.21	-0.183236	0.0996789	-1.83827	0.0660231	0.6748
TTL	1423.53	0.401533	0.218435	1.83823	0.0660288	0.6748
CHGB	15242.8	-0.257347	0.140038	-1.8377	0.0661063	0.675193
HPCAL1	184.93	-0.439947	0.239544	-1.8366	0.0662694	0.675681
DDX21	5307.12	0.280291	0.152634	1.83635	0.0663052	0.675681
MAK16	680.741	0.303925	0.165533	1.83604	0.0663514	0.675681
CYP2T1P	92.4596	-0.453436	0.246967	-1.83602	0.0663548	0.675681
TTC9C	582.82	0.189687	0.103344	1.83549	0.0664324	0.675681
TOMM6	1946.05	0.338021	0.184158	1.83549	0.0664329	0.675681
ACY3	33.8286	0.602613	0.328349	1.83528	0.0664639	0.675681
ADCY1	6103.27	-0.621515	0.338653	-1.83526	0.0664675	0.675681
RBSN	1371.88	0.146546	0.079886	1.83444	0.0665888	0.676515
TARDBP	3895.29	-0.102694	0.0560054	-1.83364	0.0667075	0.676988
AVL9	3335.45	-0.211169	0.115179	-1.8334	0.0667436	0.676988
COL21A1	8.95766	-1.32145	0.720886	-1.83309	0.0667895	0.676988
ISX	6873.35	-0.333681	0.182034	-1.83307	0.0667923	0.676988
LOC100134317	4.8436	-1.25074	0.682584	-1.83236	0.0668979	0.677661
SDK2	227.874	-0.870345	0.475168	-1.83166	0.0670025	0.677924
PGM5	960.179	0.566863	0.309481	1.83166	0.0670026	0.677924
MYH4	2.71907	2.71225	1.48114	1.83119	0.0670727	NA
CCDC73	11.7885	1.11067	0.606604	1.83097	0.067105	0.678563
IBTK	3460.9	0.316453	0.172866	1.83063	0.067156	0.678681
LOC171391	158.548	-0.316363	0.172911	-1.82963	0.0673047	0.67963
C12orf73	617.178	0.446156	0.243921	1.8291	0.0673847	0.67963
PIP5K1B	94.3117	-0.765915	0.418751	-1.82904	0.0673929	0.67963
NBPF7	4.73503	2.25139	1.23097	1.82895	0.0674075	0.67963
ST7	398.177	0.29611	0.161977	1.8281	0.0675345	0.680512
GRB10	6213.39	0.251732	0.137723	1.82781	0.0675784	0.680557
PCDHB15	18.8126	0.725989	0.397363	1.82702	0.0676968	0.680776
TMLHE	516.396	0.213526	0.116878	1.82691	0.0677131	0.680776
MTG1	2235.53	-0.148719	0.0814064	-1.82688	0.0677185	0.680776
GPX4	2341.77	0.235963	0.129214	1.82614	0.0678285	0.681125
RMDN2	66.2902	-0.642987	0.352136	-1.82596	0.0678557	0.681125
TMEM243	261.838	0.307566	0.16845	1.82586	0.0678716	0.681125
CLCN7	5429.22	0.284537	0.155887	1.82528	0.0679586	0.681601
SORT1	7616.35	0.167091	0.0915613	1.8249	0.0680157	0.681777
RASA3	3.08512	2.00199	1.09719	1.82464	0.0680547	NA
RUSC1	2699.18	0.411869	0.225906	1.82319	0.0682753	0.683982
PIK3R4	1709.06	0.159133	0.0873117	1.82258	0.0683665	0.684499
NUBP1	342.063	0.281707	0.15464	1.8217	0.0685002	0.685302
HDAC4	5344.96	0.241735	0.13271	1.82153	0.0685263	0.685302
TTC3P1	227.996	-0.65915	0.361971	-1.821	0.0686065	0.685708
B9D1	612.763	0.317062	0.174289	1.81917	0.0688851	0.686229
NAA40	3487.86	-0.425014	0.233637	-1.81912	0.0688934	0.686229
GOLGA4	5227.97	-0.338104	0.185883	-1.81891	0.0689255	0.686229
CTNNA3	126.639	0.686551	0.377469	1.81883	0.0689372	0.686229
AMPD3	760.822	-0.54218	0.298105	-1.81876	0.0689486	0.686229
USP6	34.6895	0.566798	0.311645	1.81873	0.0689525	0.686229
C16orf91	339.564	0.20725	0.113982	1.81826	0.0690237	0.686229
RPS6KB1	1101.94	-0.238357	0.131097	-1.81817	0.0690378	0.686229
NSL1	2431.49	0.342052	0.18813	1.81817	0.0690383	0.686229
ARID3A	7585.07	-0.220289	0.121193	-1.81767	0.0691145	0.686229
FDXACB1	187.46	-0.618344	0.3402	-1.81759	0.0691271	0.686229
SECISBP2	2111.28	0.2873	0.158072	1.81753	0.069136	0.686229
RABL3	889.367	0.305026	0.167955	1.81612	0.0693522	0.687979
C11orf95	8028.17	-0.40255	0.22177	-1.81517	0.0694978	0.689027
CHIC2	960.77	-0.941143	0.518631	-1.81467	0.0695751	0.689397
DUSP9	531.314	-1.31407	0.724355	-1.81413	0.0696584	0.689494
LINC01529	69.242	0.529019	0.291618	1.81408	0.0696649	0.689494
TTLL6	241.965	0.689741	0.380307	1.81364	0.0697327	0.68977
CHD8	5878.51	0.140068	0.0772469	1.81325	0.0697932	0.689879
DENND5B-AS1	8.54461	-0.918493	0.5066	-1.81305	0.0698237	0.689879
CARNMT1	798.247	-0.28455	0.157022	-1.81216	0.0699612	0.690187
CHD3	3363.81	0.566343	0.312553	1.81199	0.0699882	0.690187
MEX3C	1413.95	-0.235136	0.129776	-1.81186	0.0700078	0.690187
SNAI3	204.039	-0.653679	0.360818	-1.81166	0.0700388	0.690187
TTC7A	729.974	0.369564	0.204027	1.81135	0.0700869	0.690187
SLC22A18	252.099	0.557007	0.307518	1.8113	0.0700949	0.690187
GPAA1	5347.89	-0.171099	0.0945173	-1.81024	0.070259	0.690677
SUMF2	3524.03	-0.420329	0.232196	-1.81023	0.0702597	0.690677
SLC6A6	12765	-0.229743	0.126921	-1.81012	0.0702769	0.690677
SNX10	408.176	0.413058	0.228216	1.80994	0.0703049	0.690677
PHYKPL	496.658	-0.422059	0.233292	-1.80914	0.0704289	0.691146
GDPD3	91.6826	0.510696	0.282319	1.80893	0.0704613	0.691146
FBXL18	1024.29	-0.22115	0.122259	-1.80886	0.0704727	0.691146
POT1	839.165	-0.523621	0.289554	-1.80837	0.0705483	0.691177
ANKRD33	254.647	-0.702146	0.388324	-1.80815	0.0705837	0.691177
ANKRD46	1145.62	-0.328733	0.18183	-1.80791	0.0706204	0.691177
CBLL1	888.594	-0.342204	0.18931	-1.80764	0.0706626	0.691177
SOX2	60.3288	-1.2353	0.683408	-1.80755	0.0706763	0.691177
DNAJC21	2141.29	0.159848	0.0884797	1.80661	0.0708238	0.691618
COL6A2	506.747	-1.18882	0.658069	-1.80653	0.0708361	0.691618
YWHAQ	6610.3	-0.163735	0.0906368	-1.80649	0.0708416	0.691618
SLC12A4	420.592	-0.555338	0.307489	-1.80604	0.0709115	0.691908
RTL8A	1985.22	0.141295	0.0782526	1.80563	0.0709768	0.692155
AS-PTPRE	1.67542	-2.21813	1.22847	-1.8056	0.0709809	NA
OLFML2B	9.3376	1.44374	0.800055	1.80455	0.0711449	0.692394
CHN2	200.976	0.808855	0.448243	1.8045	0.0711529	0.692394
PHF6	2559	-0.267346	0.148157	-1.80448	0.0711567	0.692394
DMD	180.933	0.732324	0.405854	1.8044	0.0711686	0.692394
ACER3	644.804	0.856988	0.475	1.80419	0.0712021	0.692394
N4BP1	2140.69	0.125526	0.069625	1.80289	0.0714061	0.693861
SOX12	3988.35	-0.423659	0.235012	-1.80271	0.0714333	0.693861
SNORA5C	27.9137	0.624453	0.346464	1.80236	0.0714885	0.694006
BCL9L	1066.45	0.524032	0.290797	1.80205	0.0715371	0.694087
LOC100287896	87.9592	-0.446535	0.247916	-1.80115	0.0716791	0.695073
PLEKHJ1	2372.88	0.21014	0.116702	1.80066	0.0717569	0.695437
ARHGAP6	63.9862	-0.929919	0.516802	-1.79937	0.0719598	0.696618
MTMR12	1551.42	0.361251	0.200766	1.79937	0.0719605	0.696618
EIF2S3B	72.033	0.479619	0.266601	1.79902	0.072016	0.696618
GLUD1P2	30.9256	0.758229	0.421524	1.79878	0.0720535	0.696618
LOC105369632	103.636	0.334463	0.185956	1.79861	0.0720806	0.696618
ANKRD17	7957.34	-0.312166	0.173599	-1.7982	0.0721448	0.696772
RNF222	5.1697	1.34616	0.748702	1.798	0.0721773	0.696772
LZIC	1316.94	0.386768	0.215151	1.79766	0.0722316	0.696883
TRIM33	2922.62	-0.251497	0.139921	-1.79742	0.0722696	0.696883
POLR2F	1004.06	0.180217	0.100295	1.79686	0.0723582	0.697347
OCRL	2364.93	-0.191107	0.106372	-1.79658	0.0724016	0.697376
CNNM2	1920.18	0.245768	0.13684	1.79602	0.0724918	0.697855
CREG1	1807.68	-0.522542	0.291063	-1.79529	0.0726076	0.698579
CLSTN2	5727.1	-0.456194	0.25416	-1.79491	0.0726681	0.698772
AKAP1	2417.4	0.331666	0.184861	1.79413	0.0727921	0.698978
FER1L4	410.335	1.04845	0.5844	1.79407	0.0728025	0.698978
CLRN2	1.16037	3.335	1.85909	1.7939	0.0728299	NA
CSNK2A3	516.854	0.218997	0.122081	1.79386	0.0728351	0.698978
EMID1	659.105	-0.630968	0.351864	-1.79321	0.0729387	0.698978
SGPL1	4816.54	0.294877	0.164443	1.79319	0.0729429	0.698978
GNRH1	22.6736	0.778174	0.434001	1.79302	0.0729693	0.698978
AZI2	703.495	-0.263955	0.147214	-1.793	0.0729731	0.698978
LOC108783654	335.291	0.233609	0.130341	1.79229	0.0730866	0.699563
OXCT1	2278.62	0.382563	0.213475	1.79208	0.0731207	0.699563
WDCP	633.751	-0.164177	0.0916476	-1.79139	0.0732305	0.699563
TMEM107	319.507	0.230143	0.128476	1.79132	0.0732413	0.699563
ZNF165	274.061	0.818405	0.456893	1.79124	0.0732548	0.699563
HERPUD2	879.813	0.226847	0.126652	1.7911	0.0732775	0.699563
MRPL46	814.459	0.280483	0.15663	1.79074	0.0733352	0.699727
RHEB	1685.93	-0.463729	0.25906	-1.79005	0.0734465	0.700095
CCDC92	839.68	-0.230097	0.128586	-1.78944	0.0735432	0.700095
CLIP3	1452.11	-0.296166	0.165524	-1.78926	0.0735722	0.700095
RNF41	2407.58	-0.253353	0.141608	-1.78912	0.0735957	0.700095
SLC6A9	340.326	-0.423227	0.236573	-1.789	0.0736155	0.700095
TDRG1	41.9168	-1.00742	0.563126	-1.78898	0.0736173	0.700095
NCOA2	2146.37	-0.385098	0.215446	-1.78745	0.0738655	0.702069
SLC30A4	1528.62	0.245775	0.137562	1.78665	0.0739943	0.70244
CDK18	39.4488	1.5105	0.845574	1.78636	0.0740417	0.70244
PER3	869.035	-0.970573	0.543413	-1.78607	0.0740883	0.70244
TRPC6	5.85156	1.24929	0.699564	1.78581	0.0741307	0.70244
LTB	4.45038	2.09085	1.17085	1.78576	0.0741386	0.70244
RGL1	2355.61	-0.44917	0.251538	-1.78569	0.0741489	0.70244
MUC13	139.558	1.62483	0.910157	1.78521	0.0742265	0.702789
RASSF8-AS1	61.6699	-0.543574	0.304743	-1.78371	0.0744704	0.704193
CRYGD	86.3974	0.513357	0.287842	1.78347	0.0745101	0.704193
MAPK3	2073.27	0.422803	0.237075	1.78342	0.0745185	0.704193
COG5	1695.9	-0.302496	0.169627	-1.7833	0.0745381	0.704193
NPEPPSP1	213.775	0.254904	0.142971	1.7829	0.0746022	0.704413
WDR18	1067.17	-0.139207	0.0781212	-1.78194	0.0747587	0.705505
KMT5B	2720.45	-0.33925	0.190456	-1.78126	0.0748707	0.705529
CSNK1D	9845.6	-0.119147	0.0668911	-1.7812	0.0748791	0.705529
NT5E	330.696	-0.869206	0.487996	-1.78117	0.074884	0.705529
ZNF799	379.937	0.324759	0.182367	1.78081	0.0749442	0.705711
USP2-AS1	3.84698	-1.50884	0.84752	-1.7803	0.0750261	0.706097
LCN6	1.5343	-2.39873	1.34781	-1.77972	0.0751216	NA
S100A6	2999.03	0.68366	0.384162	1.77961	0.0751392	0.706776
SLC11A2	3399.91	0.208824	0.11736	1.77934	0.0751842	0.706814
ANO9	926.384	0.688288	0.38698	1.77861	0.0753034	0.706963
IPMK	1688.74	0.233862	0.131486	1.7786	0.0753054	0.706963
TENT4A	1740.04	-0.23056	0.129659	-1.77821	0.0753696	0.706963
CYFIP1	1038.97	-0.635098	0.357159	-1.77819	0.0753719	0.706963
FLJ42627	546.339	-0.499931	0.281177	-1.77799	0.075405	0.706963
CHRNA5	3613.58	0.715709	0.402659	1.77746	0.0754932	0.70703
GLYATL1	6.93583	1.28931	0.725521	1.77708	0.0755554	0.70703
RIPPLY2	126.513	0.417691	0.235045	1.77707	0.075557	0.70703
KCTD18	438.852	-0.346556	0.195028	-1.77695	0.0755761	0.70703
KDM4B	3663.17	-0.123888	0.0697309	-1.77666	0.0756246	0.7071
CARTPT	2.79565	2.12588	1.19666	1.77651	0.0756484	NA
FALEC	54.0057	-0.55146	0.310574	-1.77561	0.0757969	0.707621
RAB32	494.27	0.599189	0.337456	1.77561	0.0757976	0.707621
LMBRD1	2958.82	0.703136	0.396005	1.77557	0.0758033	0.707621
OTUD7B	1855.62	-0.274115	0.154487	-1.77436	0.0760033	0.70785
PUM1	6468.6	-0.237383	0.133787	-1.77433	0.076008	0.70785
ZNF675	420.749	0.339387	0.19128	1.77429	0.0760145	0.70785
MEIOB	13.8021	0.857635	0.48343	1.77406	0.0760528	0.70785
GSTCD	409.844	-0.328729	0.185307	-1.77397	0.0760682	0.70785
ESPN	211.971	0.671	0.378255	1.77393	0.076074	0.70785
ZNF319	612.02	-0.345782	0.194992	-1.77331	0.0761769	0.708424
TRAM2-AS1	162.006	-0.401176	0.226268	-1.77301	0.0762267	0.708506
SOX9	8.66778	1.43808	0.811278	1.77261	0.0762931	0.708741
LRRC31	6.12232	2.56088	1.44499	1.77224	0.0763549	0.708934
CNPPD1	1811.94	0.212704	0.120061	1.77163	0.0764553	0.709483
GSTM4	727.854	0.554698	0.313189	1.77113	0.0765394	0.709511
SNORD145	2.73223	2.07534	1.17177	1.77112	0.0765415	NA
PFKFB4	3408.91	-0.369271	0.208502	-1.77107	0.0765499	0.709511
SELENOW	1704.05	0.404978	0.228688	1.77087	0.0765816	0.709511
CAPN7	2846.61	-0.249108	0.140721	-1.77023	0.0766896	0.709773
SF3B2	7472.19	0.179545	0.101443	1.76991	0.0767428	0.709773
SLC6A12	3.5415	2.52145	1.42475	1.76975	0.0767689	0.709773
PGM2L1	1396.3	0.506251	0.286063	1.76972	0.0767745	0.709773
SH2B3	613.687	-0.378616	0.213979	-1.76941	0.0768256	0.709793
COL23A1	7.82219	-1.07423	0.607181	-1.76921	0.0768589	0.709793
USP34	6023.19	-0.232302	0.131339	-1.76872	0.0769412	0.710173
LINC02012	15.491	-1.14395	0.64688	-1.7684	0.0769935	0.710275
MGAT4A	9642.89	0.603942	0.34167	1.76762	0.0771244	0.711102
PES1	2112.99	0.228447	0.129264	1.76729	0.0771802	0.711237
HSPA12B	1.79112	2.91699	1.65078	1.76703	0.0772229	NA
VGLL4	1114.17	0.292387	0.165484	1.76686	0.0772521	0.711494
CSNK1A1	7924.89	-0.119629	0.0677158	-1.76663	0.0772906	0.711494
CA2	21.9229	-1.35786	0.769191	-1.76531	0.0775118	0.712957
ISCA1	1241.3	-0.26301	0.148998	-1.76519	0.0775322	0.712957
PALMD	121.304	0.817768	0.463463	1.76448	0.077652	0.713678
USP13	705.261	0.519294	0.294394	1.76394	0.0777415	0.714121
LOC101928174	7.74817	-1.00064	0.567439	-1.76343	0.0778283	0.714537
C1orf116	3176.98	-0.519672	0.294782	-1.7629	0.0779171	0.714972
SPRYD7	961.299	0.283705	0.161051	1.76158	0.0781402	0.716638
LINC01249	2.3429	3.19191	1.81268	1.76088	0.078258	NA
KCNG3	1288.99	-0.476178	0.270446	-1.76072	0.0782863	0.717286
DMXL2	7906.63	0.220375	0.125166	1.76067	0.078294	0.717286
NCAN	11.5801	-1.38261	0.785471	-1.76023	0.0783683	0.717586
TRAPPC1	1927.28	0.207996	0.118242	1.75907	0.0785653	0.719008
ZNF490	829.96	-0.405476	0.230579	-1.75852	0.0786599	0.719492
ACBD5	1836.15	0.463727	0.263854	1.75752	0.0788301	0.720468
DLGAP1	3.17747	2.182	1.24215	1.75663	0.0789812	NA
INTS6L	167.025	0.321209	0.182857	1.75661	0.0789835	0.720468
FNDC10	597.726	-0.322263	0.183468	-1.75651	0.0790018	0.720468
PDE11A	62.964	0.650941	0.370695	1.756	0.0790882	0.720468
TGFB2	139.085	0.927814	0.528392	1.75592	0.0791019	0.720468
TTC38	1398.17	0.310703	0.176964	1.75574	0.0791333	0.720468
MADD	5400.24	-0.122775	0.0699572	-1.75499	0.0792604	0.720468
PRDM12	24.9294	-0.783738	0.446598	-1.75491	0.0792755	0.720468
RNF126	912.847	-0.438172	0.249691	-1.75486	0.0792837	0.720468
PSME3IP1	1847.48	0.218468	0.124495	1.75483	0.0792891	0.720468
FBXO42	848.832	-0.170433	0.0971361	-1.75458	0.0793306	0.720468
ZMYM2	4329.02	-0.227014	0.129385	-1.75456	0.0793347	0.720468
PNPLA6	5846.08	0.200795	0.114467	1.75417	0.0794017	0.720468
PDK1	510.507	0.349344	0.199162	1.75407	0.0794179	0.720468
SEMA3A	1894.81	-0.375904	0.214311	-1.75401	0.079428	0.720468
SNHG3	950.035	0.409813	0.233706	1.75354	0.0795088	0.720468
UBXN4	9179.73	0.191767	0.109361	1.75353	0.079511	0.720468
LINC01060	4.551	1.7962	1.02436	1.75349	0.0795183	0.720468
SNAI3-AS1	362.271	-0.502681	0.286743	-1.75307	0.07959	0.720589
ABLIM1	7390.69	0.307431	0.175382	1.75292	0.0796153	0.720589
ADCY4	9.81344	1.76985	1.01055	1.75136	0.0798832	0.722404
SLC2A1	2819.47	-0.493703	0.281911	-1.75127	0.0798995	0.722404
RGL3	4846.3	0.199602	0.114022	1.75056	0.0800221	0.723071
LRRN3	16.0705	1.50167	0.857925	1.75035	0.0800572	0.723071
VASP	1155.13	0.358779	0.20501	1.75005	0.0801092	0.723162
THUMPD3	1383.16	0.209939	0.119992	1.74961	0.0801858	0.723291
GBE1	829.086	-0.24198	0.138318	-1.74945	0.0802134	0.723291
RPUSD4	646.355	0.39907	0.228143	1.74921	0.0802544	0.723291
FBXO11	3219.96	-0.155731	0.0890401	-1.749	0.0802911	0.723291
WWOX	427.983	-0.517085	0.295737	-1.74846	0.0803844	0.72338
GGA1	2826.11	0.153076	0.0875492	1.74846	0.0803849	0.72338
SCARNA6	8.91457	1.16428	0.666012	1.74814	0.0804403	0.723502
CC2D2A	481.86	0.573877	0.328356	1.74773	0.0805115	0.723509
PIK3R5	166.488	1.04265	0.59675	1.74722	0.0805996	0.723509
EIF2S3	4206.22	0.368937	0.211159	1.7472	0.0806033	0.723509
POMGNT2	1563.25	-0.355872	0.203686	-1.74716	0.0806089	0.723509
GBAT2	6.42981	-1.23458	0.707218	-1.74569	0.0808646	0.724687
ELAC1	285.1	-0.446937	0.256055	-1.74547	0.0809024	0.724687
SLC44A2	744.013	-0.289673	0.165963	-1.7454	0.080915	0.724687
LOC105373064	20.7591	0.715517	0.40996	1.74534	0.0809266	0.724687
C8orf49	106.753	-0.375274	0.215032	-1.7452	0.0809502	0.724687
ILDR2	435.856	0.565716	0.324233	1.74478	0.0810226	0.724954
MORN4	762.928	-0.326999	0.187446	-1.7445	0.0810726	0.724954
CLUH	5065.13	0.348501	0.199794	1.7443	0.0811061	0.724954
DTNA	500.343	0.419018	0.240284	1.74384	0.0811869	0.724965
AGO3	1984	-0.295205	0.169339	-1.74328	0.0812842	0.724965
NBEA	4792.11	-0.361649	0.207507	-1.74283	0.0813636	0.724965
TMEM33	5880.89	0.313774	0.180059	1.74262	0.0814001	0.724965
KIDINS220	5407.02	-0.307368	0.176385	-1.7426	0.0814032	0.724965
ELK3	90.0696	0.610861	0.350576	1.74245	0.0814302	0.724965
ESYT2	4234.08	0.247095	0.141852	1.74192	0.0815226	0.724965
PWP1	1580.2	0.229734	0.13191	1.74159	0.0815797	0.724965
PNPT1	1730.89	0.170232	0.0977597	1.74133	0.0816251	0.724965
PCBP4	7784.43	0.641931	0.368671	1.7412	0.0816483	0.724965
MBNL2	1601.75	0.832353	0.478092	1.74099	0.0816854	0.724965
SLC25A29	9035.64	-0.318949	0.183212	-1.74087	0.0817056	0.724965
BDNF-AS	46.0682	-0.656637	0.377203	-1.74081	0.0817176	0.724965
NIPSNAP1	3482.56	0.359356	0.206451	1.74064	0.0817474	0.724965
CA11	43.9386	0.746066	0.42867	1.74042	0.0817856	0.724965
PRUNE1	3321.85	-0.665138	0.382286	-1.7399	0.0818771	0.724965
RLN1	10.8234	0.935529	0.537728	1.73978	0.0818975	0.724965
GPR22	1.16584	3.26537	1.87705	1.73963	0.0819241	NA
ARPP19	10893.1	0.366854	0.210902	1.73945	0.0819554	0.724965
CRELD1	2802	0.797178	0.458302	1.73942	0.0819615	0.724965
EPHA1	251.324	0.561988	0.32318	1.73893	0.0820473	0.724965
PI4KAP2	567.748	0.235817	0.135642	1.73853	0.0821175	0.724965
RHBDL1	470.717	0.327086	0.188144	1.73849	0.0821249	0.724965
LINC00707	20.4087	-1.57602	0.906611	-1.73837	0.082146	0.724965
TAGLN2	18370.5	0.489762	0.281738	1.73836	0.0821472	0.724965
FAT3	10.0253	1.2949	0.74492	1.7383	0.0821579	0.724965
OPRL1	2.41181	-1.76684	1.0166	-1.73799	0.0822134	NA
[truncated: 26,267 more rows]

## Sheet: MIN6_RNAseq
RNA-seq result for MIN6 (shPdia6 vs shNT)
	baseMean	log2FoldChange	lfcSE	stat	pvalue	padj
Pdia6	15688.3	-2.37542	0.360078	-6.59696	4.2e-11	0
Actr2	1875.98	1.09772	0.143632	7.64257	2.13e-14	0
Frzb	145.329	-2.24991	0.324527	-6.93289	4.12e-12	0
Rnf149	321.66	1.2797	0.20103	6.36573	1.94e-10	0
Cacna1e	115.308	-2.08119	0.35229	-5.90759	3.47e-09	0
Tmem184c	1085.68	1.31947	0.224987	5.86464	4.5e-09	0
Spock2	2298.02	-0.999545	0.182618	-5.47342	4.41e-08	0.0001
Trib3	357.833	1.19115	0.219222	5.43353	5.52e-08	0.0001
Ilrun	1255.48	0.846191	0.157106	5.38612	7.2e-08	0.0001
Nr1d1	138.147	1.48741	0.276197	5.38533	7.23e-08	0.0001
Ssx2ip	571.694	0.973388	0.181951	5.34973	8.81e-08	0.0001
Lgmn	1632.63	1.08733	0.204253	5.32346	1.02e-07	0.0001
Cth	88.7169	1.46948	0.279088	5.2653	1.4e-07	0.0001
Slc35d3	302.27	-1.29895	0.2546	-5.10191	3.36e-07	0.0003
Rabl6	1759.67	0.747186	0.149236	5.00674	5.54e-07	0.0004
Pgm2	749.3	0.747253	0.149409	5.00138	5.69e-07	0.0004
Ctsb	3349.73	0.779026	0.156253	4.98567	6.17e-07	0.0005
Glyat	34.4689	2.56973	0.517043	4.97005	6.69e-07	0.0005
D430019H16Rik	404.314	0.803373	0.168655	4.7634	1.9e-06	0.0012
Zcrb1	729.677	0.802092	0.168503	4.76012	1.93e-06	0.0012
Atxn7l3b	1487.52	0.684284	0.145144	4.71453	2.42e-06	0.0014
Nptx2	561.748	-1.08136	0.230167	-4.69815	2.63e-06	0.0015
Gprc5c	195.908	-1.02882	0.219849	-4.67968	2.87e-06	0.0016
Ssh2	655.358	1.16213	0.248781	4.67128	2.99e-06	0.0016
Ces1d	48.0923	2.32854	0.500179	4.65542	3.23e-06	0.0016
Pbx3	993.704	0.800598	0.17199	4.65492	3.24e-06	0.0016
Adam23	565.709	1.06701	0.23216	4.59599	4.31e-06	0.002
Prom1	4210.17	-0.876751	0.193344	-4.53467	5.77e-06	0.0026
Cadps	1933.17	-0.826748	0.185117	-4.46608	7.97e-06	0.0034
Gpc4	1455.52	-0.811743	0.182412	-4.45005	8.59e-06	0.0036
Gpa33	182.264	1.32654	0.298951	4.43732	9.11e-06	0.0037
Plppr4	213.891	1.21103	0.275773	4.39142	1.13e-05	0.0044
Zfand2a	905.685	0.83119	0.190137	4.37154	1.23e-05	0.0047
Slc2a6	509.313	-0.898358	0.205802	-4.36515	1.27e-05	0.0047
Kcnf1	283.201	-1.19793	0.278669	-4.29875	1.72e-05	0.0059
Cd63	1647.89	-0.707213	0.16451	-4.2989	1.72e-05	0.0059
Gm20554	200.879	-1.19663	0.278904	-4.29049	1.78e-05	0.006
Stc1	185.815	1.04804	0.244887	4.27968	1.87e-05	0.0061
Nlk	661.219	0.744437	0.174231	4.27269	1.93e-05	0.0062
Dsel	344.707	-0.89889	0.212748	-4.22513	2.39e-05	0.0074
Slc35c1	1138.34	0.984895	0.23422	4.20501	2.61e-05	0.0079
Pde3a	105.82	-1.32489	0.316737	-4.18292	2.88e-05	0.0085
Tmx1	2880.22	-0.600098	0.144852	-4.14283	3.43e-05	0.0098
Cyb5r4	984.66	0.748916	0.180864	4.14076	3.46e-05	0.0098
Cxcl12	207.672	-1.14737	0.277754	-4.13088	3.61e-05	0.0099
Wfs1	1188.21	0.671815	0.162769	4.12743	3.67e-05	0.0099
Ttyh1	1087.79	-0.756066	0.183344	-4.12375	3.73e-05	0.0099
Rab27b	45.1917	-1.6276	0.398928	-4.07994	4.5e-05	0.0117
Dsc2	652.606	-0.82883	0.205003	-4.04301	5.28e-05	0.0134
Nell1	70.2026	-1.23146	0.305862	-4.0262	5.67e-05	0.014
Serpina1b	54.4138	3.11822	0.775088	4.02305	5.74e-05	0.014
Ptprm	237.947	0.785866	0.196509	3.99912	6.36e-05	0.0152
Rai2	480.747	0.6772	0.171386	3.95131	7.77e-05	0.0183
Prkacb	2127.55	-0.597765	0.151478	-3.94622	7.94e-05	0.0183
Capn6	62.3873	1.29221	0.329237	3.92486	8.68e-05	0.0197
Ppfia2	577.669	0.687748	0.177081	3.8838	0.000102838	0.0227
Gcnt2	954.853	0.664183	0.171274	3.8779	0.000105362	0.0227
Cux2	511.204	0.888162	0.229046	3.87765	0.000105469	0.0227
Mtmr10	210.075	-0.978495	0.254561	-3.84385	0.000121119	0.0255
Ak6	280.463	0.79569	0.207153	3.84107	0.000122501	0.0255
Map3k9	560.7	-0.605161	0.158374	-3.8211	0.000132857	0.0267
Slc9a3r1	450.571	0.660504	0.172863	3.82097	0.00013293	0.0267
Hapln1	943.11	-1.10331	0.289063	-3.81686	0.000135159	0.0268
Tns3	2375.81	-0.540332	0.143106	-3.77574	0.000159535	0.0311
Galr1	1442.75	-0.624477	0.166323	-3.7546	0.000173621	0.0333
Plk2	374.826	0.695435	0.18557	3.74756	0.000178566	0.0333
Galnt18	161.418	-0.888925	0.237253	-3.74674	0.000179146	0.0333
H2-T10	34.0627	3.86479	1.03957	3.71767	0.00020107	0.0369
Pak7	96.1087	-1.35517	0.366116	-3.70147	0.000214355	0.0387
Qdpr	1368.29	-0.693889	0.187792	-3.695	0.00021989	0.0389
Slc12a3	23.3692	1.92684	0.521736	3.69313	0.000221513	0.0389
Cr1l	653.373	-0.599223	0.162517	-3.68714	0.00022679	0.0391
Zbtb38	404.703	0.682922	0.185488	3.68175	0.000231635	0.0391
Tbc1d1	786.805	0.573472	0.155768	3.68158	0.000231796	0.0391
Fbxo32	132.29	-0.865487	0.23747	-3.64462	0.000267792	0.0445
Pole3	361.471	0.923975	0.253916	3.6389	0.000273804	0.0449
Slc1a4	446.107	0.617664	0.170126	3.63062	0.000282742	0.0458
H2bc4	476.783	1.1135	0.309779	3.59449	0.000325025	0.052
Gad1	67.3834	-1.44037	0.402063	-3.58244	0.000340399	0.0529
H1f2	448.226	1.08998	0.304354	3.58129	0.000341905	0.0529
Rspo4	231.616	-1.25322	0.35004	-3.58021	0.000343313	0.0529
H2ax	768.409	0.639803	0.179035	3.57362	0.000352084	0.0535
Jam2	89.7927	-1.17758	0.329883	-3.56968	0.000357418	0.0537
Ctsz	1480.69	-0.495389	0.139107	-3.56121	0.000369153	0.0548
Slc35g1	1146.29	-0.838028	0.235984	-3.55121	0.000383462	0.0563
Ciart	69.3398	1.3785	0.388773	3.54577	0.000391462	0.0568
Lamtor3	375.235	0.832465	0.235347	3.53718	0.000404431	0.0575
Hdac9	166.74	-0.897193	0.253809	-3.53491	0.000407913	0.0575
Cyb5a	281.245	0.771561	0.218354	3.53354	0.000410037	0.0575
Igsf3	106.594	1.03734	0.294034	3.52795	0.000418794	0.058
Ankrd40	1076.24	0.685082	0.194408	3.52394	0.000425176	0.0583
Tmem150a	159.257	-0.83925	0.239276	-3.50746	0.000452407	0.0605
Usp1	1490.67	0.501149	0.142951	3.50575	0.000455323	0.0605
Rbp4	224.048	-1.09995	0.313805	-3.50521	0.000456246	0.0605
Blcap	970.482	-0.542147	0.155598	-3.48429	0.000493452	0.0637
Zdbf2	1337.45	0.612767	0.175889	3.48384	0.000494278	0.0637
Ctdspl	990.8	0.572586	0.164382	3.48327	0.000495336	0.0637
Pdzd8	1249.79	0.666007	0.192064	3.46764	0.000525056	0.0668
Grb10	32.8772	-1.67174	0.485275	-3.44493	0.00057121	0.0719
Rab33b	498.186	0.70158	0.203847	3.4417	0.000578081	0.0721
Zbtb22	317.396	0.657594	0.192195	3.42149	0.000622792	0.0769
Rragd	659.077	0.771195	0.226138	3.41028	0.000648957	0.0782
Trip11	1899.76	0.585057	0.171615	3.40912	0.000651727	0.0782
Peg3	15700.8	0.444171	0.130294	3.409	0.000652006	0.0782
Sytl4	3312.45	-0.850974	0.249817	-3.40639	0.000658279	0.0782
Alk	69.6767	-1.09531	0.322552	-3.39576	0.000684387	0.0795
Pcsk1	9882.4	-0.429743	0.126575	-3.39517	0.000685872	0.0795
Pigg	423.948	0.884915	0.260729	3.394	0.000688787	0.0795
Lsm12	245.904	0.663677	0.196656	3.37481	0.00073866	0.0845
Cartpt	172.265	-0.93422	0.278149	-3.3587	0.000783086	0.0879
Dock2	45.0895	-1.41111	0.420224	-3.35799	0.000785115	0.0879
Unc5b	139.355	0.877855	0.261685	3.35462	0.00079474	0.0879
Ucn3	151.933	-1.1035	0.329005	-3.35404	0.000796403	0.0879
Podn	54.2931	-1.40712	0.421627	-3.33735	0.000845818	0.0925
Tmem176a	645.417	-0.603176	0.180973	-3.33296	0.000859261	0.0932
Ift27	366.095	0.575065	0.172942	3.32518	0.000883621	0.095
Rpl22l1	592.692	-0.545887	0.164419	-3.3201	0.000899848	0.0951
Plekhg6	998.648	0.580361	0.174918	3.3179	0.000906966	0.0951
Flywch1	443.327	0.578231	0.174292	3.3176	0.00090793	0.0951
Ccdc92	613.063	0.513174	0.155209	3.30633	0.000945252	0.0982
Itga1	137.517	-1.05323	0.319206	-3.29953	0.000968467	0.0994
Nrcam	4281.46	0.474327	0.143824	3.29796	0.000973902	0.0994
Gphn	1021.98	0.630087	0.191165	3.29604	0.000980583	0.0994
Nek2	1420.3	0.476315	0.144705	3.29163	0.00099607	0.1002
U2surp	1721.17	0.488678	0.148722	3.28585	0.00101674	0.1014
Sel1l	5006.03	-0.57303	0.174621	-3.28157	0.00103232	0.1022
Tnfrsf23	686.676	0.985913	0.300776	3.2779	0.00104583	0.1027
Caprin2	194.089	0.958438	0.292722	3.27422	0.00105953	0.1032
Kctd12b	77.7985	-1.15962	0.354521	-3.27093	0.00107193	0.1033
Ttbk1	675.227	0.761921	0.23304	3.26949	0.00107742	0.1033
Chd5	126.272	1.14623	0.351059	3.26507	0.00109437	0.1042
Cdv3	1799.52	0.550912	0.169273	3.25458	0.00113562	0.1071
Alpl	34.9501	-1.41097	0.433772	-3.25279	0.00114276	0.1071
Amz1	25.0237	1.99827	0.616149	3.24315	0.00118214	0.11
Scgn	2055.55	-0.51445	0.159108	-3.23334	0.00122352	0.113
Echdc2	519.396	-0.65904	0.204452	-3.22345	0.00126655	0.1161
Agap2	329.707	0.719293	0.223334	3.22071	0.00127875	0.1164
Plagl1	3632.02	0.442516	0.137643	3.21495	0.00130469	0.1172
Vmn2r46	37.5961	-1.40972	0.438539	-3.21458	0.00130638	0.1172
Gpr155	629.494	-0.759659	0.236974	-3.20566	0.00134753	0.12
Hmox1	488.139	0.952712	0.298419	3.19253	0.00141031	0.1246
Th	2773.45	-0.578551	0.18132	-3.19078	0.0014189	0.1246
Smoc1	737.154	0.6786	0.212911	3.18725	0.00143631	0.1253
Xlr5b	12.8398	4.84184	1.51964	3.18618	0.00144165	NA
Tnrc6b	1653.19	-0.4532	0.142306	-3.18468	0.00144914	0.1255
Pbld2	88.1479	1.18433	0.372171	3.18221	0.00146153	0.1257
Sephs2	573.434	0.646091	0.203536	3.17434	0.00150177	0.1283
Plat	211.045	0.900778	0.284179	3.16975	0.00152568	0.1287
Lifr	665.529	-0.637606	0.201168	-3.16951	0.00152694	0.1287
Ube3b	1353.34	0.562472	0.177848	3.16265	0.0015634	0.1293
Ppp4r1l-ps	371.651	-0.591493	0.18703	-3.16256	0.00156386	0.1293
Cldn34c1	121.124	-1.11125	0.351402	-3.16232	0.00156516	0.1293
Zdhhc22	33.6225	-1.42463	0.451374	-3.1562	0.00159837	0.1307
Nucb2	3891.19	-0.520778	0.165051	-3.15525	0.00160359	0.1307
Dgat2	214.182	1.03311	0.327904	3.15063	0.00162918	0.1315
Kmt5a	815.745	0.61255	0.194485	3.14959	0.00163499	0.1315
Txnrd2	509.378	-0.663614	0.210944	-3.14593	0.00165558	0.1323
Thap12	971.843	0.567735	0.18168	3.12492	0.00177855	0.1393
Pbk	1633.47	0.470598	0.150777	3.12115	0.00180146	0.1393
Efhc1	85.7798	1.29073	0.413557	3.12105	0.00180209	0.1393
Cx3cl1	241.902	0.705164	0.225968	3.12063	0.00180464	0.1393
H3c10	22.9263	3.26926	1.04782	3.12005	0.00180818	0.1393
C630043F03Rik	116.284	-0.935224	0.299864	-3.11883	0.00181572	0.1393
Por	1346.13	0.42877	0.137519	3.1179	0.00182145	0.1393
Kif2a	888.527	0.529158	0.169973	3.11319	0.00185079	0.14
Ptcra	16.9279	3.19067	1.02531	3.11191	0.00185883	NA
H4c8	34.3468	2.34967	0.755565	3.10982	0.00187201	0.14
Tulp3	334.19	0.573717	0.184537	3.10895	0.00187753	0.14
Ttyh2	1783.04	0.535846	0.172408	3.10801	0.00188353	0.14
Car5b	162.556	-0.807816	0.25995	-3.10758	0.00188624	0.14
Kcnc2	100.873	-1.19266	0.38436	-3.10297	0.0019159	0.1414
Glipr2	112.577	0.948602	0.305906	3.10096	0.00192896	0.1415
Nbdy	560.111	-0.638665	0.206543	-3.09217	0.00198702	0.1443
Plpp5	952.609	-0.561981	0.181769	-3.09173	0.00198992	0.1443
Rbm22	576.407	0.602565	0.195477	3.08253	0.00205246	0.1479
Nab1	641.332	-0.483859	0.1572	-3.07798	0.0020841	0.1494
Anxa13	62.1327	-1.23375	0.401887	-3.06989	0.00214135	0.1526
Col8a1	26.7202	1.66936	0.545331	3.06118	0.00220467	0.1552
Chac1	562.765	0.599762	0.195994	3.0601	0.0022126	0.1552
Cir1	401.786	1.28402	0.41964	3.05981	0.00221478	0.1552
Melk	720.259	0.684642	0.223932	3.05737	0.0022329	0.1556
Ercc6l2	950.547	0.523324	0.171602	3.04963	0.00229121	0.1575
Sptbn5	119.739	1.12444	0.368739	3.04943	0.00229278	0.1575
Pcdh9	78.8763	1.00593	0.330137	3.04701	0.00231126	0.1575
Mgat4b	271.187	0.766817	0.251665	3.04698	0.00231155	0.1575
Cflar	790.523	-0.525239	0.17252	-3.04452	0.00233052	0.1579
Cdk8	1237.24	0.50925	0.167419	3.04176	0.00235199	0.1579
H4c12	53.8565	1.71916	0.565255	3.04138	0.00235497	0.1579
Gla	336.107	-0.607305	0.199865	-3.03857	0.00237706	0.1585
Lrp12	1220.92	0.539217	0.177633	3.03557	0.00240079	0.1592
Enc1	569.326	-0.638872	0.211291	-3.02366	0.0024974	0.164
Tmcc3	257.65	-0.817289	0.270309	-3.02353	0.00249843	0.164
Rab3d	2714.93	-0.531784	0.176076	-3.0202	0.00252611	0.1649
Gm13271	13.5393	4.09945	1.35857	3.01748	0.00254886	NA
Nek6	154.359	0.80004	0.265192	3.01684	0.00255427	0.1659
Mfng	52.963	-1.16598	0.387634	-3.00795	0.00263016	0.168
Adpgk	507.823	0.530978	0.176645	3.00591	0.00264791	0.168
Gm13283	23.0107	1.74888	0.582167	3.00408	0.00266381	0.168
Ppp2ca	2376.8	0.437602	0.145675	3.00396	0.00266492	0.168
Cnnm1	159.104	-0.65814	0.219346	-3.00046	0.00269572	0.168
Sdcbp	1455.47	0.454938	0.15183	2.99636	0.00273226	0.168
Qsox1	2799.34	-0.619399	0.20674	-2.99602	0.00273524	0.168
Gadd45a	708.563	-0.656115	0.219174	-2.99358	0.00275723	0.168
Ugcg	793.44	0.563079	0.188124	2.99312	0.00276137	0.168
Fam120a	4352.94	0.391281	0.130741	2.99279	0.00276438	0.168
Malat1	23251.3	-0.488236	0.163166	-2.99226	0.0027692	0.168
Mier1	613.977	-0.612596	0.204731	-2.9922	0.00276975	0.168
Nme3	230.388	-0.696893	0.232983	-2.99118	0.00277906	0.168
Ppfibp1	859.288	0.447227	0.149606	2.98936	0.0027956	0.168
Cobll1	962.9	0.442091	0.147918	2.98875	0.00280119	0.168
Iqgap1	4781.65	0.598348	0.200283	2.98751	0.00281263	0.168
Maml1	279.116	-0.718785	0.240622	-2.9872	0.00281547	0.168
Ncan	314.324	0.788812	0.264273	2.98484	0.0028373	0.1685
Dgkb	144.773	-0.867249	0.291255	-2.97762	0.00290491	0.1717
Dach2	322.063	0.601681	0.202227	2.97527	0.00292726	0.1722
Rps4x	4832.37	-0.508601	0.17108	-2.97288	0.00295017	0.1727
Bnip3	334.097	0.730425	0.246659	2.96127	0.00306369	0.1785
Irs2	1040.27	0.45105	0.152412	2.95941	0.00308232	0.1785
Hepacam2	4723.94	-0.602796	0.203841	-2.95718	0.00310464	0.1785
Sst	64.6064	-2.10083	0.710458	-2.95701	0.00310638	0.1785
Aga	1132.11	-0.536155	0.181521	-2.95368	0.00314007	0.1796
Tm4sf4	948.849	-0.729684	0.247239	-2.95133	0.00316414	0.1802
Nipal1	1360.57	-0.481493	0.163499	-2.94493	0.0032303	0.1824
Edaradd	254.293	-0.701163	0.238104	-2.94477	0.00323192	0.1824
Tef	743.916	0.458279	0.155831	2.94087	0.00327289	0.1836
Ambp	48.6008	1.17564	0.399902	2.93982	0.00328405	0.1836
Gpsm1	897.045	0.430587	0.146722	2.93472	0.00333846	0.1856
Rps7	4250.73	-0.431367	0.147138	-2.93172	0.00337088	0.1856
Lpp	655.214	0.545008	0.186019	2.92985	0.00339129	0.1856
Lbh	414.118	0.590365	0.20154	2.92926	0.00339765	0.1856
Arl5a	2800.62	0.787152	0.268789	2.92851	0.00340594	0.1856
Rgs4	1438.42	-0.44743	0.152822	-2.92778	0.00341387	0.1856
Dop1b	1209.85	-0.58539	0.200004	-2.92689	0.00342367	0.1856
Gpbar1	21.5571	1.71194	0.585204	2.92537	0.00344044	0.1857
Fam205a1	26.1542	3.28055	1.12195	2.92397	0.00345601	0.1858
Itm2b	3872.42	-0.904869	0.30985	-2.92035	0.00349639	0.1866
Csnk1e	395.888	0.554358	0.189857	2.91987	0.0035018	0.1866
Vopp1	372.989	-0.535468	0.183495	-2.91817	0.00352097	0.1868
Mvp	591.265	-0.50866	0.174668	-2.91215	0.00358948	0.1897
Cmbl	249.809	0.690609	0.237801	2.90414	0.00368263	0.1938
Gramd3	1210.09	0.688517	0.237296	2.90151	0.00371365	0.1944
Hspa1a	98.2063	1.68166	0.580062	2.8991	0.00374236	0.1944
Mlph	21.4863	-1.79613	0.619758	-2.89812	0.00375406	0.1944
Uqcrh	1131	-0.527557	0.182049	-2.89788	0.0037569	0.1944
Retreg1	196.309	-0.661491	0.228468	-2.89533	0.00378756	0.1952
Insig1	1524.11	-0.468898	0.162311	-2.88889	0.0038661	0.1973
Triobp	463.647	0.580473	0.201005	2.88785	0.00387879	0.1973
Ubxn2b	283.527	-0.597128	0.20678	-2.88774	0.00388021	0.1973
Plekhh2	351.354	-0.678394	0.235001	-2.88677	0.00389215	0.1973
Prr5l	44.9639	-1.52124	0.527365	-2.8846	0.00391915	0.1979
Ybx2	59.2797	1.00206	0.347755	2.88151	0.00395773	0.1989
Naa15	1740.25	0.428882	0.148914	2.88007	0.00397591	0.1989
Cd209c	49.1569	3.73138	1.29602	2.87909	0.00398819	0.1989
Bambi	421.616	-0.678329	0.235799	-2.87673	0.00401816	0.1996
Chic1	3041.47	-0.818491	0.28483	-2.87361	0.00405813	0.2005
Anp32b	2192.56	0.598674	0.208388	2.87288	0.00406743	0.2005
H4c11	16.1706	2.29527	0.800138	2.86859	0.00412303	NA
Bcam	1169.58	0.48941	0.17066	2.86775	0.00413403	0.203
Synpr	197.032	-1.07624	0.37639	-2.85936	0.00424492	0.206
Pex5l	1457.73	-0.476104	0.166537	-2.85886	0.00425173	0.206
Col14a1	27.466	1.30307	0.455862	2.85848	0.00425675	0.206
Vegfc	64.0832	-1.05509	0.36915	-2.85815	0.00426118	0.206
Ptprk	85.7213	-0.872922	0.305992	-2.85276	0.00433415	0.2087
Xlr5a	10.6424	4.65086	1.63207	2.84967	0.00437646	NA
Noc4l	340.539	0.495346	0.17386	2.84911	0.00438419	0.2103
Bscl2	1597.42	-0.46034	0.161698	-2.84691	0.00441465	0.2106
Gm19757	49.1579	2.09152	0.734876	2.84608	0.00442611	0.2106
Abcc1	766.995	-0.438225	0.154207	-2.8418	0.004486	0.2106
Cdk14	951.913	-0.556595	0.195901	-2.8412	0.00449437	0.2106
H2bc8	158.321	1.46002	0.513965	2.84069	0.00450157	0.2106
Spcs3	4530.77	-0.839428	0.295531	-2.84041	0.00450558	0.2106
Rcan2	451.823	0.875793	0.30837	2.84008	0.00451029	0.2106
Cdh23	607.977	-1.0902	0.38416	-2.83788	0.00454142	0.2113
Cds1	206.712	-0.851289	0.300159	-2.83613	0.00456644	0.2115
B230217C12Rik	357.046	-0.549126	0.193679	-2.83524	0.00457909	0.2115
Aldh5a1	809.823	0.578852	0.20446	2.83113	0.00463834	0.2131
Sh3d19	526.317	0.556076	0.196465	2.8304	0.004649	0.2131
1110004F10Rik	1143.47	0.438915	0.155136	2.82922	0.00466614	0.2131
Hist1h4n	38.3182	2.36026	0.836674	2.821	0.00478735	0.2179
Rem2	110.981	-0.881875	0.312935	-2.81808	0.00483125	0.2186
Pcdhb10	116.361	-0.854822	0.303383	-2.81763	0.00483796	0.2186
4930550C14Rik	34.7307	-1.40492	0.49896	-2.8157	0.00486703	0.2191
Sv2b	732.805	-0.841137	0.298921	-2.81391	0.00489434	0.2195
Ss18l2	309.942	-0.514693	0.183011	-2.81236	0.00491795	0.2198
Lin7c	1446.44	0.540039	0.192174	2.81016	0.00495166	0.22
Trim43c	34.5279	2.55191	0.908246	2.80971	0.00495862	0.22
Tacc2	1455.07	0.417678	0.148743	2.80805	0.00498426	0.2204
Mrpl18	555.907	0.504215	0.179659	2.80651	0.00500813	0.2207
Setd7	1544.33	-0.470236	0.167639	-2.80505	0.00503091	0.2209
Pcdhb2	282.479	-0.590296	0.210683	-2.80182	0.00508149	0.2212
Mmgt2	282.327	-0.553111	0.197418	-2.80173	0.00508294	0.2212
Slc2a5	2425.14	-0.620256	0.221508	-2.80015	0.00510786	0.2212
Upp1	162.075	-0.921229	0.329046	-2.7997	0.005115	0.2212
Mir3064	135.983	-0.864027	0.308804	-2.79798	0.00514233	0.2212
Ociad2	1361.36	-0.467167	0.16703	-2.7969	0.00515952	0.2212
Hmgb2	2268.2	0.910015	0.325381	2.79677	0.0051617	0.2212
Dnaic2	145.253	0.993763	0.355705	2.79378	0.00520956	0.2225
C1rl	12.2594	3.11362	1.11453	2.79367	0.00521142	NA
Tmod1	182.852	-0.643883	0.230648	-2.79163	0.00524438	0.2232
Bbs7	466.758	0.569461	0.204176	2.78907	0.00528599	0.2242
Mapk1ip1l	2164.49	0.840546	0.30156	2.78733	0.0053145	0.2247
Iqsec3	277.04	-0.694275	0.249224	-2.78575	0.00534037	0.225
Rdh10	133.816	0.640397	0.230312	2.78056	0.00542655	0.2278
Yae1d1	431.666	0.645975	0.232444	2.77905	0.00545174	0.2281
Endou	13.3452	-2.26388	0.815117	-2.77736	0.00548018	NA
4921531P14Rik	3.39201	5.11474	1.84286	2.77544	0.00551276	NA
Cnr1	387.529	-0.878434	0.316793	-2.77289	0.00555603	0.2306
Ice1	1460.77	0.438295	0.158094	2.77237	0.00556498	0.2306
Gas2l1	299.801	0.645832	0.232964	2.77224	0.00556713	0.2306
Nfib	119.61	-0.853076	0.308263	-2.76737	0.00565112	0.2326
Armc10	1557.29	-0.569191	0.205698	-2.76711	0.0056555	0.2326
Rps15a	1736.24	-0.419284	0.151572	-2.76623	0.00567079	0.2326
Atp6ap1	3787.21	-0.395077	0.142944	-2.76385	0.00571231	0.2335
Dpy19l1	278.344	-0.642743	0.233023	-2.75828	0.0058106	0.2368
Nanp	204.083	1.25314	0.454785	2.75546	0.00586092	0.2381
Atp1a3	66.4452	0.891705	0.324001	2.75217	0.00592019	0.2384
Tmem116	26.4155	1.76076	0.63983	2.75193	0.00592459	0.2384
Mfsd8	299.68	-0.677387	0.246173	-2.75167	0.00592929	0.2384
Inafm2	280.049	0.647495	0.235389	2.75074	0.00594603	0.2384
Olfml2b	72.6352	-0.874534	0.31827	-2.74778	0.00600004	0.2397
Chgb	29476.9	-0.481507	0.175294	-2.74686	0.00601683	0.2397
Tex30	470.081	-0.548765	0.200064	-2.74294	0.00608914	0.2417
Pde4dip	3298.8	0.554614	0.202261	2.74207	0.00610539	0.2417
Mpv17l	179.708	1.25447	0.458098	2.73843	0.00617327	0.2428
Mknk2	529.457	0.673668	0.246042	2.73802	0.00618107	0.2428
Ralbp1	947.904	0.401399	0.146677	2.73662	0.00620746	0.2428
Isoc1	1685.98	-0.488947	0.178708	-2.73601	0.00621891	0.2428
Vamp8	493.938	-0.597692	0.2185	-2.73543	0.00622981	0.2428
Pcdhb3	208.571	-0.664168	0.243055	-2.73258	0.0062841	0.243
Dus1l	796.199	0.576232	0.210876	2.73256	0.00628446	0.243
Ralgps2	491.031	-0.554632	0.203084	-2.73105	0.00631331	0.243
H1f5	20.9692	1.58185	0.579302	2.73062	0.0063216	0.243
Ednra	57.9898	-1.2598	0.461471	-2.72996	0.00633417	0.243
Capza1	1525.03	0.925981	0.339994	2.72353	0.00645892	0.2465
Fsd1l	924.628	-0.732252	0.268884	-2.72331	0.00646322	0.2465
Lipa	325.682	-0.575334	0.211472	-2.72062	0.00651592	0.2471
Rps12	1237.22	-0.400347	0.14716	-2.72048	0.00651867	0.2471
Emb	5578.38	0.549547	0.202127	2.71882	0.00655148	0.2476
Rps3	4325.11	-0.345264	0.127141	-2.71559	0.0066157	0.2485
Gm13286	18.2222	3.17631	1.16973	2.71542	0.0066191	NA
St6gal1	37.0853	1.38044	0.508416	2.71517	0.00662422	0.2485
Ormdl2	258.65	-0.603615	0.222393	-2.71418	0.00664401	0.2485
Tent5a	4204.17	-0.52109	0.192028	-2.71362	0.00665524	0.2485
Trim34a	30.9159	2.5623	0.944946	2.71159	0.00669621	0.2489
Actr6	84.5096	0.754616	0.278407	2.71048	0.0067186	0.2489
Msx1	73.5395	1.35312	0.499339	2.70983	0.00673186	0.2489
Sap30bp	654.379	0.717144	0.264715	2.70912	0.00674622	0.2489
Rnf40	1374.12	0.447516	0.165283	2.70757	0.00677776	0.2493
Dhcr7	944.188	-0.452132	0.167209	-2.70398	0.00685136	0.2513
Apcdd1	407.524	-0.763201	0.282494	-2.70165	0.00689956	0.2523
Gm5936	139.277	1.48228	0.549062	2.69965	0.00694121	0.2524
Csn3	500.756	1.06858	0.395834	2.69956	0.00694319	0.2524
Eif4ebp1	134.772	0.644795	0.239075	2.69705	0.00699576	0.2529
Os9	5692.7	-0.351882	0.130473	-2.69697	0.00699742	0.2529
Blzf1	622.484	0.656822	0.243623	2.69606	0.00701645	0.2529
Trmt2b	549.384	-0.428723	0.159109	-2.69452	0.00704908	0.2533
Mettl1	354.928	0.593318	0.220464	2.69123	0.007119	0.2551
Mucl1	4.95836	-3.19686	1.19009	-2.68624	0.00722621	NA
Meis3	460.69	0.567444	0.211387	2.68438	0.00726651	0.2596
Etv5	613.363	0.52438	0.195483	2.68248	0.00730786	0.2604
5930430L01Rik	71.368	-0.84639	0.315664	-2.6813	0.00733359	0.2605
Hist1h4m	27.1969	2.04925	0.764816	2.67941	0.00737526	0.2613
Flii	975.383	-0.377074	0.141046	-2.67341	0.00750846	0.2652
Rdh11	844.486	0.436428	0.163414	2.67069	0.00756954	0.2661
Auts2	864.847	0.788999	0.295463	2.67038	0.00757658	0.2661
Rpl7	5110.86	-0.349577	0.131131	-2.66585	0.00767932	0.2673
Slc39a1	466.878	-0.554222	0.207913	-2.66564	0.0076841	0.2673
Zhx1	737.94	0.503343	0.188884	2.66483	0.00770278	0.2673
Pira6	52.0346	2.05032	0.769467	2.6646	0.00770804	0.2673
Capn7	1341.08	0.413152	0.155072	2.66426	0.00771569	0.2673
Il3ra	119.438	1.15019	0.431964	2.66269	0.00775189	0.2678
Zscan12	124.811	0.739951	0.277998	2.66172	0.00777436	0.2678
Adm2	71.6862	0.862031	0.324078	2.65995	0.00781516	0.2678
Synpo2	230.589	-0.650219	0.244451	-2.65992	0.00781594	0.2678
Zfas1	147.924	-0.624884	0.235358	-2.65503	0.00793005	0.2683
Nudt10	286.994	0.711994	0.268176	2.65495	0.00793199	0.2683
Uhrf1bp1	924.518	0.49112	0.184992	2.65482	0.00793516	0.2683
Gtf2ird1	1171.39	0.978759	0.368804	2.65388	0.00795731	0.2683
Ccdc155	41.0829	1.01933	0.384169	2.65335	0.00796968	0.2683
Naaa	144.45	0.700631	0.26412	2.6527	0.00798519	0.2683
Snhg4	78.0014	-0.772336	0.291164	-2.65258	0.00798788	0.2683
Sytl3	30.3765	1.47492	0.556169	2.65193	0.00800335	0.2683
Cacul1	1067.43	0.646114	0.2438	2.65018	0.00804501	0.269
Gm16445	35.9515	2.32129	0.877064	2.64666	0.00812914	0.2705
Sdf2l1	3189.75	-0.606458	0.229161	-2.64642	0.00813476	0.2705
Poln	26.3725	1.66178	0.628183	2.64538	0.00816003	0.2706
Esyt1	3548.18	-0.368788	0.13947	-2.6442	0.00818846	0.2708
Gm5640	158.018	1.30838	0.494997	2.64321	0.0082123	0.2709
Pomgnt1	1276.68	0.452976	0.171537	2.64069	0.0082738	0.2722
Il6st	2471.97	-0.605549	0.229434	-2.63932	0.0083072	0.2726
Ptgis	4.75999	3.9712	1.50571	2.63742	0.00835394	NA
Haus3	360.392	0.499364	0.189351	2.63724	0.00835837	0.2731
Derl3	663.995	-0.760932	0.288575	-2.63686	0.00836767	0.2731
Mier3	587.448	-0.462673	0.175568	-2.6353	0.00840631	0.2731
Apob	23.6446	1.46637	0.556475	2.63511	0.00841093	0.2731
Wdr43	842.944	0.469051	0.178055	2.63431	0.00843095	0.2731
Smarce1	1298.51	0.643604	0.244536	2.63194	0.00848992	0.2743
H4c9	149.395	1.29552	0.49274	2.62922	0.00855815	0.2743
Sptbn2	145.066	-0.672876	0.256014	-2.62828	0.00858172	0.2743
Dclre1a	331.869	0.533812	0.203165	2.62748	0.00860207	0.2743
Dpm3	349.566	-0.519596	0.19777	-2.62727	0.00860719	0.2743
Itga2b	45.2435	1.01041	0.384627	2.62698	0.00861459	0.2743
Exph5	546.396	-0.562469	0.214138	-2.62666	0.00862264	0.2743
Fndc3a	4295.99	-0.416317	0.158682	-2.62359	0.00870073	0.2761
Phlpp1	432.028	0.457623	0.174541	2.62187	0.00874487	0.2768
Rbmx2	261.347	0.644994	0.246224	2.61954	0.00880477	0.2773
Bcl6b	561.545	-0.679573	0.259428	-2.6195	0.00880584	0.2773
Afdn	1846.98	0.4554	0.173952	2.61796	0.00884561	0.2774
Atp4a	261.313	-0.920651	0.351703	-2.61769	0.00885267	0.2774
Ggh	489.095	-0.609823	0.233167	-2.61539	0.00891249	0.2777
Vac14	634.462	0.404303	0.154615	2.6149	0.00892544	0.2777
Parvb	437.918	0.664009	0.253954	2.61468	0.00893116	0.2777
Ripply3	51.9626	-1.51524	0.582044	-2.6033	0.00923306	0.2864
Scg3	17168.3	0.503109	0.193357	2.60196	0.00926913	0.2868
Prodh2	2.70226	5.30462	2.03887	2.60175	0.00927489	NA
Fmn1	45.8104	1.31959	0.507436	2.6005	0.00930882	0.2873
Ccl28	246.985	0.875874	0.337006	2.59899	0.00934994	0.2879
Ccdc86	432.535	0.650855	0.250662	2.59655	0.00941653	0.2892
Pknox2	233.564	-0.59435	0.229001	-2.5954	0.00944802	0.2895
Il6ra	312.98	-0.5884	0.22699	-2.59218	0.00953696	0.2915
Fip1l1	1509.83	0.555313	0.214486	2.58904	0.00962448	0.2934
Drp2	39.4441	1.08973	0.42105	2.58812	0.00965017	0.2935
Bcan	216.372	1.05476	0.407748	2.5868	0.00968715	0.2939
Nap1l5	1073.12	-0.423314	0.163712	-2.58573	0.00971739	0.294
Znrd1as	87.5451	0.771625	0.298563	2.58447	0.00975292	0.294
Tmem59l	604.438	-0.697059	0.269737	-2.58422	0.00976008	0.294
Taf9b	717.72	-0.516926	0.20037	-2.57985	0.0098842	0.2968
Gt(ROSA)26Sor	241.897	-0.726345	0.281652	-2.57887	0.00991229	0.2968
Fkbp11	1143.84	-0.482045	0.187019	-2.57752	0.00995114	0.2968
4930402H24Rik	741.914	0.479193	0.185974	2.57666	0.00997589	0.2968
Tmem256	304.043	-0.474593	0.184199	-2.57652	0.00998017	0.2968
Ogfr	1338.49	0.649861	0.252281	2.57594	0.00999682	0.2968
Fads1	3132.05	-0.419961	0.163196	-2.57335	0.0100721	0.2983
Mrpl42	561.948	0.530676	0.206696	2.56742	0.0102458	0.3028
Nipal3	1364.52	-0.378647	0.147875	-2.56059	0.0104495	0.3081
Drc1	24.6864	1.72984	0.677112	2.55474	0.0106268	0.3122
Dhx37	449.083	0.591658	0.231688	2.55368	0.010659	0.3122
Rhox3a	35.7045	5.33532	2.09004	2.55274	0.0106879	0.3122
Crk	1127.15	0.445408	0.174538	2.55193	0.0107129	0.3122
Cyp2s1	18.7455	-1.65513	0.64879	-2.55111	0.0107382	0.3122
Cln3	324.23	-0.693953	0.272033	-2.55099	0.0107417	0.3122
Nfkb2	427.017	-0.471391	0.184918	-2.54919	0.0107975	0.3131
Lyve1	234.028	-0.716999	0.281414	-2.54784	0.0108392	0.3135
Fam166a	38.9328	0.992512	0.389649	2.54719	0.0108593	0.3135
Rxfp1	10.3917	-2.05009	0.805152	-2.54621	0.0108899	NA
Golga2	1804.18	0.407484	0.160086	2.54541	0.0109149	0.3141
Kcnh8	80.0141	-0.968832	0.380704	-2.54484	0.0109327	0.3141
Gstm1	527.458	-0.428685	0.168554	-2.54331	0.0109809	0.3146
Pias3	611.472	-0.609379	0.239677	-2.5425	0.0110064	0.3146
Nup54	497.281	0.429887	0.169122	2.54188	0.0110259	0.3146
Ogn	5.07487	-2.93075	1.15404	-2.53956	0.0110991	NA
BC021767	83.7842	1.56786	0.617741	2.53805	0.0111472	0.3162
Rad51ap1	574.561	0.499676	0.196885	2.53791	0.0111518	0.3162
Nr1d2	865.303	0.517134	0.203781	2.5377	0.0111583	0.3162
Golim4	1688.11	0.459404	0.181123	2.53642	0.0111993	0.3164
Sidt1	16.8296	-1.60188	0.631801	-2.53542	0.0112314	NA
Cpne4	243.135	-0.543567	0.214438	-2.53484	0.0112497	0.3164
Msh5	63.2742	0.934926	0.368842	2.53476	0.0112525	0.3164
Ric3	618.976	0.621626	0.245358	2.53355	0.0112915	0.3164
Tanc2	1602.98	-0.467039	0.184343	-2.53353	0.0112922	0.3164
Fam92a	538.767	0.434326	0.171552	2.53175	0.0113495	0.3173
Speg	710.082	-0.511076	0.202066	-2.52925	0.0114306	0.3174
Tfb2m	472.328	0.830983	0.328697	2.52811	0.0114677	0.3174
Gabbr1	235.239	-0.567706	0.224596	-2.52768	0.0114819	0.3174
Rnf26	711.143	0.473197	0.187292	2.52651	0.0115202	0.3174
Ankrd46	694.874	-0.584559	0.231399	-2.52619	0.0115306	0.3174
Tmem163	994.142	-0.37365	0.14792	-2.52604	0.0115358	0.3174
Bri3bp	251.023	0.633412	0.250789	2.52568	0.0115476	0.3174
Actr1a	1813.31	0.349492	0.138388	2.52544	0.0115553	0.3174
Mrps9	370.231	0.580218	0.229871	2.5241	0.0115994	0.3179
Tenm3	4020.56	0.337622	0.133877	2.52189	0.0116726	0.3191
Gm5124	29.2331	-1.2808	0.507998	-2.52128	0.011693	0.3191
Mib1	1875.91	-0.345805	0.137225	-2.51998	0.011736	0.3195
Trpv4	11.1288	2.43078	0.964736	2.51963	0.0117479	NA
Wdr25	454.271	-0.429912	0.170921	-2.51526	0.0118944	0.3231
Slc2a13	515.293	-0.460419	0.183263	-2.51234	0.0119932	0.3248
Dmwd	623.7	0.477677	0.19016	2.51198	0.0120057	0.3248
Atp8b2	1085.92	-0.37039	0.14773	-2.50721	0.0121689	0.3285
Hdgfl2	951.165	0.499338	0.199571	2.50206	0.0123474	0.3326
Gm32687	59.3589	1.53603	0.614222	2.50077	0.0123924	0.3328
Pcdh7	94.264	-0.728271	0.291289	-2.50017	0.0124135	0.3328
Fmc1	144.111	-0.617522	0.247148	-2.4986	0.0124686	0.3328
Rfng	871.779	0.965977	0.386703	2.49798	0.0124902	0.3328
F13a1	123.694	0.728648	0.291716	2.4978	0.0124966	0.3328
Mipol1	124.161	0.755387	0.302579	2.4965	0.0125426	0.3328
Pck2	1374.22	0.456395	0.182831	2.49627	0.0125506	0.3328
Cep41	363.266	0.637812	0.255557	2.49577	0.0125684	0.3328
Sntg2	211.162	-0.532208	0.213352	-2.49451	0.012613	0.3332
Usp20	556.683	0.529794	0.212593	2.49205	0.0127007	0.3348
Rbm17	1037.23	0.350452	0.140755	2.48981	0.0127813	0.3349
Gm572	1894.36	-0.355875	0.142934	-2.48979	0.012782	0.3349
Glt28d2	28.5654	-1.16125	0.466422	-2.4897	0.0127852	0.3349
Camk2n1	1745.31	-0.400825	0.161063	-2.48862	0.0128238	0.3352
Neto2	998.352	0.563563	0.226531	2.4878	0.0128536	0.3353
Slc39a10	520.78	-0.479306	0.192729	-2.48695	0.0128844	0.3354
Fads2	3320.15	-0.419061	0.168568	-2.48601	0.0129183	0.3356
Polr3k	685.752	-0.472416	0.190178	-2.48407	0.012989	0.3362
Clock	2312.63	0.499033	0.200909	2.48388	0.0129959	0.3362
Asic2	12.1249	-1.9661	0.79186	-2.48289	0.0130321	NA
Gm2694	51.1511	-1.01095	0.407362	-2.4817	0.0130757	0.3363
Epn1	3311.31	0.398877	0.16078	2.48089	0.0131056	0.3363
Nol4l	69.3097	0.774748	0.312302	2.48076	0.0131102	0.3363
Pstpip2	353.202	-0.461115	0.185898	-2.48047	0.0131209	0.3363
Mak16	736.24	0.478921	0.193146	2.47958	0.0131537	0.3363
Wrnip1	799.807	0.462447	0.18652	2.47935	0.0131623	0.3363
Vmn2r67	23.5649	2.59442	1.04781	2.47604	0.0132849	0.3388
Cars	1511.4	0.395613	0.160199	2.46951	0.0135297	0.3443
Perp	262.635	-0.521265	0.211211	-2.46798	0.0135878	0.3445
Ext2	1284.35	0.446696	0.181054	2.46719	0.0136176	0.3445
Csf1	172.321	-0.646358	0.261989	-2.46712	0.0136205	0.3445
Mdc1	2739.43	0.389712	0.158009	2.4664	0.013648	0.3445
Atp5e	1235.32	-0.404549	0.164073	-2.46567	0.0136758	0.3445
Supt3	133.438	1.13521	0.460739	2.46389	0.0137436	0.3455
Gnpda1	848.82	0.653491	0.265467	2.46167	0.0138292	0.347
Gna13	1021.14	-0.803505	0.326684	-2.45958	0.01391	0.3483
Efnb2	87.4127	0.717045	0.291705	2.45811	0.0139668	0.3483
Cep135	599.94	0.417516	0.1699	2.45742	0.0139941	0.3483
Nfia	118.979	-0.880915	0.358477	-2.45738	0.0139954	0.3483
Cdc34	846.498	0.809743	0.329629	2.45653	0.0140287	0.3483
Pdcl	470.095	-0.729801	0.297156	-2.45595	0.0140512	0.3483
Borcs5	108.556	0.617376	0.251547	2.45431	0.0141154	0.3492
Golga4	3862.61	0.377357	0.153877	2.45232	0.0141937	0.3505
Xpnpep1	1123.31	0.384955	0.157065	2.45092	0.0142491	0.3512
Akap11	2750.38	-0.429411	0.175318	-2.44933	0.0143124	0.3514
Tm9sf2	3027.82	0.411107	0.167856	2.44916	0.0143188	0.3514
Efcab5	34.9458	1.36012	0.555478	2.44856	0.0143428	0.3514
Ezr	1019.39	0.450171	0.183958	2.44714	0.0143996	0.3521
Mthfd1	1910.19	0.318579	0.13029	2.44516	0.0144787	0.3528
Gm16835	84.0833	0.870938	0.356372	2.4439	0.0145293	0.3528
Immp1l	456.898	-0.414462	0.169689	-2.44248	0.0145867	0.3528
Ptpn14	71.9844	-0.766506	0.313882	-2.44202	0.0146053	0.3528
Pkd1l3	91.6968	-0.691498	0.28327	-2.44113	0.0146414	0.3528
Vmac	391.941	-0.463627	0.189934	-2.44099	0.0146469	0.3528
Apaf1	592.588	-0.407291	0.166857	-2.44096	0.0146485	0.3528
Cyp7b1	67.7218	-0.886986	0.363463	-2.44037	0.0146722	0.3528
F8a	323.514	-0.536769	0.219979	-2.4401	0.0146833	0.3528
Rpl7l1	957.798	-0.401753	0.164811	-2.43765	0.0147829	0.353
Tusc3	2418.67	-0.398222	0.16338	-2.43739	0.0147936	0.353
Ess2	358.694	0.447507	0.183656	2.43666	0.0148235	0.353
Zc3h15	1506.88	0.426064	0.174899	2.43606	0.0148482	0.353
Ddc	5999.47	-0.396295	0.162703	-2.4357	0.0148629	0.353
Bfsp1	2.35618	4.77488	1.96039	2.43567	0.0148642	NA
Syp	2919.24	0.545437	0.223971	2.4353	0.0148793	0.353
Ppp1r10	1500.31	0.52294	0.214758	2.43501	0.0148912	0.353
Mis18a	219.28	0.572302	0.235139	2.43388	0.0149379	0.3535
Arhgap21	2416.91	0.364648	0.149904	2.43255	0.0149931	0.3541
Asphd1	268.634	-0.503627	0.207211	-2.4305	0.015078	0.3554
Tmbim4	658.486	-0.507653	0.209089	-2.42793	0.0151852	0.3573
Bcl7b	427.273	0.550603	0.227052	2.42501	0.0153078	0.3595
Rbms2	225.924	-0.549686	0.226755	-2.42414	0.0153445	0.3597
Gjd2	1003.64	-0.421398	0.174026	-2.42147	0.015458	0.3612
Tmem147	1428.67	-0.44338	0.183163	-2.42068	0.0154916	0.3612
Eef2k	178.475	-0.596661	0.246518	-2.42035	0.0155055	0.3612
Fam126a	149.134	-0.699365	0.289005	-2.4199	0.0155246	0.3612
Rnf6	1076.78	0.371874	0.153808	2.41778	0.0156156	0.3626
Rps19	2557.84	-0.340964	0.14108	-2.41681	0.0156572	0.3626
Dnpep	1175.6	-0.381146	0.157737	-2.41634	0.0156774	0.3626
Incenp	1218.93	0.408502	0.1691	2.41574	0.0157034	0.3626
Sema6a	130.635	0.973153	0.402953	2.41505	0.0157329	0.3626
BC030867	250.818	0.594738	0.246353	2.41417	0.0157711	0.3629
Jakmip2	427.092	0.443801	0.183931	2.41286	0.0158278	0.3635
Dock11	1085.32	-0.412692	0.171247	-2.40991	0.0159563	0.3658
Crat	321.106	0.509088	0.211325	2.40902	0.0159953	0.366
Aqp8	3.71581	-3.12689	1.29879	-2.40754	0.0160603	NA
Agk	319.069	0.658329	0.273472	2.4073	0.0160708	0.367
Fam111a	1766.01	0.441033	0.183276	2.40639	0.0161112	0.3673
Fam151a	46.3425	-1.1058	0.460063	-2.40358	0.0162353	0.3684
Ptger4	176.526	-0.579735	0.241234	-2.4032	0.0162522	0.3684
Wbp11	1489.35	0.354001	0.147321	2.40292	0.016265	0.3684
Gria3	1579.7	-0.354068	0.147364	-2.40267	0.0162759	0.3684
Ppp2r2d	968.017	0.399184	0.166223	2.4015	0.016328	0.3689
Myo1d	379.188	0.460817	0.191982	2.40031	0.016381	0.3694
Erlin2	745.556	0.362101	0.150981	2.39832	0.0164707	0.37
Get4	1106.41	0.682087	0.284442	2.39798	0.0164858	0.37
Pkd2	876.792	-0.395189	0.164821	-2.39768	0.0164991	0.37
G6pdx	624.967	-0.414422	0.172893	-2.39699	0.0165303	0.3701
Cyp4a12b	16.3476	3.09048	1.28987	2.39596	0.0165767	NA
C130026I21Rik	63.123	1.57091	0.655858	2.39519	0.0166117	0.3712
St3gal1	885.324	-0.675592	0.282143	-2.39451	0.0166428	0.3713
Rexo1	903.096	0.346155	0.144909	2.38877	0.0169048	0.376
Eci1	166.385	-0.560437	0.234633	-2.38856	0.0169144	0.376
Kantr	196.549	-0.776108	0.325275	-2.38601	0.0170325	0.3779
Mlf1	113.793	0.681335	0.285833	2.38369	0.0171402	0.3796
Ogt	2681.31	-0.312159	0.131099	-2.38109	0.0172615	0.3817
Prelid1	1942.56	0.337262	0.141789	2.37862	0.0173775	0.3825
Hspa1b	98.7858	1.33389	0.560861	2.37829	0.0173931	0.3825
Cab39l	435.54	-0.582809	0.245058	-2.37825	0.017395	0.3825
Pycr2	1484.38	-0.398337	0.167533	-2.37766	0.0174229	0.3825
Eif2ak2	458.242	0.400773	0.16883	2.37382	0.0176051	0.3858
Ash1l	2573.55	0.367294	0.154769	2.37318	0.0176359	0.3858
Rims3	658.188	-0.551183	0.232412	-2.37157	0.0177126	0.3859
Ovol2	332.789	-0.435714	0.183786	-2.37076	0.0177513	0.3859
Polr2c	995.104	0.424046	0.178873	2.37066	0.0177566	0.3859
Cwc15	962.751	0.361729	0.152593	2.37054	0.0177621	0.3859
Golph3l	557.85	-0.562736	0.237479	-2.36962	0.0178062	0.3862
Pcdha3	89.8981	-0.745158	0.314684	-2.36796	0.0178866	0.3872
Mfsd14a	786.015	-0.35371	0.149461	-2.36657	0.0179538	0.388
Asxl3	47.0344	-0.969856	0.410231	-2.36417	0.0180705	0.3881
Gm30551	21.7243	-1.43987	0.609103	-2.36392	0.0180827	0.3881
Grb14	184.689	0.607917	0.257182	2.36376	0.0180903	0.3881
Clta	1350.18	0.324463	0.137285	2.36342	0.0181069	0.3881
Fam222b	493.638	0.412666	0.174613	2.36331	0.0181123	0.3881
Cd55	62.3024	-1.07835	0.456492	-2.36225	0.0181644	0.3885
Glt1d1	351.799	-0.465807	0.197239	-2.36163	0.0181946	0.3885
Tmem123	255.279	-0.713033	0.301998	-2.36105	0.0182232	0.3885
Nudc	1601.18	0.46988	0.199116	2.35984	0.0182829	0.3891
Serpina7	7.68038	2.13426	0.904786	2.35886	0.0183313	NA
Zfp324	474.39	-0.546685	0.231833	-2.3581	0.0183686	0.3902
Scn3a	368.738	-0.459682	0.194985	-2.35752	0.0183975	0.3902
Bsdc1	815.717	0.484209	0.205497	2.35628	0.0184589	0.3907
Ccdc6	1459.2	-0.364164	0.154588	-2.35571	0.0184873	0.3907
Wdyhv1	170.761	-0.518961	0.22058	-2.35271	0.0186371	0.3929
Epb41l1	769.226	0.591059	0.251259	2.35239	0.0186531	0.3929
Ctxn1	112.03	-0.646384	0.275284	-2.34806	0.0188715	0.3964
Ndfip2	791.942	0.366469	0.156086	2.34787	0.0188811	0.3964
AI662270	962.028	-0.358217	0.152673	-2.34631	0.0189605	0.3968
Cfap69	69.5689	1.23551	0.526723	2.34566	0.0189936	0.3968
Spon2	72.1799	-0.892502	0.3805	-2.34561	0.0189962	0.3968
Kcnq1ot1	702.814	-0.610544	0.26044	-2.34428	0.0190636	0.3975
Ccdc90b	218.411	0.618607	0.263999	2.34321	0.0191185	0.398
Zc3h18	1307.2	0.545017	0.232824	2.3409	0.0192375	0.3998
Myh11	18.645	1.94133	0.829522	2.3403	0.0192684	0.3998
Ap3s1	849.753	-0.483088	0.206484	-2.3396	0.0193046	0.3998
Pmm1	550.872	-0.372472	0.159238	-2.33909	0.0193306	0.3998
Adk	473.089	-0.404214	0.173052	-2.33579	0.019502	0.4009
Rwdd1	1196	0.44168	0.189134	2.33528	0.019529	0.4009
Jade2	396.893	0.542711	0.232447	2.33477	0.0195556	0.4009
Ubl4a	495.396	-0.468226	0.200562	-2.33457	0.0195659	0.4009
Wbp1	798.631	-0.476944	0.204329	-2.3342	0.0195852	0.4009
Rufy3	1621.01	0.317269	0.135931	2.33404	0.0195936	0.4009
1300002E11Rik	288.677	-0.536561	0.229941	-2.33347	0.0196234	0.4009
Llph	432.863	1.02755	0.44042	2.3331	0.0196427	0.4009
Tgfbr1	632.011	-0.565541	0.242583	-2.33133	0.0197358	0.4016
Usp30	543.234	0.442601	0.189882	2.33092	0.0197574	0.4016
Kif12	2746.2	0.428767	0.183975	2.33058	0.0197757	0.4016
Coa5	884.334	-0.555832	0.238588	-2.32968	0.0198232	0.4019
Lmo2	98.1688	0.643071	0.276176	2.32849	0.0198862	0.4026
Pgs1	593.175	0.517409	0.222281	2.32772	0.0199269	0.4026
Plpp6	469.629	0.449497	0.193181	2.32682	0.0199749	0.4026
Klhl23	148.985	-0.529082	0.2274	-2.32665	0.0199838	0.4026
Ube3c	3739.35	0.533151	0.229335	2.32477	0.0200844	0.4033
Tmem218	242.195	-0.518763	0.223147	-2.32475	0.0200851	0.4033
Rnasek	2068.92	-0.428509	0.184465	-2.32298	0.02018	0.4046
Fxyd3	5.01807	-2.6627	1.14632	-2.32283	0.0201882	NA
Ei24	1675.09	-0.36742	0.158298	-2.32107	0.0202831	0.405
Osgep	318.654	-0.499145	0.215067	-2.32088	0.0202936	0.405
Nsfl1c	1295.06	0.360465	0.155366	2.3201	0.0203355	0.405
Gabrg2	97.7432	0.776138	0.334633	2.31937	0.0203748	0.405
Erp29	2040.45	0.559582	0.241294	2.31909	0.0203903	0.405
Inhba	24.7195	-1.37129	0.591332	-2.31899	0.0203955	0.405
Igf2os	2903.76	0.500945	0.216144	2.31764	0.0204687	0.4056
Dnaic1	136.637	0.638991	0.275761	2.3172	0.0204931	0.4056
Ppp1cc	1890.59	1.74555	0.753502	2.31658	0.0205267	0.4057
Msl1	1099.86	-0.424951	0.18349	-2.31593	0.0205618	0.4057
Clgn	1911.5	0.412729	0.178478	2.3125	0.0207502	0.4086
Med4	310.982	0.472328	0.204298	2.31195	0.0207803	0.4086
Nol8	662.051	0.388923	0.168255	2.31151	0.0208046	0.4086
Kcnip3	48.4909	-1.05571	0.457017	-2.31001	0.0208876	0.4087
Tab2	1602.09	0.400909	0.173566	2.30983	0.0208974	0.4087
Sgpp2	815.346	-0.459093	0.198774	-2.30962	0.020909	0.4087
Dio1	190.171	-0.650788	0.282055	-2.30731	0.0210375	0.4105
Rab9b	264.317	-0.594802	0.257944	-2.30593	0.0211144	0.4114
Tecpr1	1153.13	-0.399098	0.173181	-2.3045	0.0211943	0.4122
Nuf2	762.871	0.380296	0.165099	2.30344	0.0212544	0.4122
Cnbd2	125.541	1.31188	0.569747	2.30256	0.0213035	0.4122
Cd47	1171.92	-0.349025	0.151586	-2.30248	0.021308	0.4122
Ramac	659.132	0.622435	0.270416	2.30176	0.0213485	0.4122
Ankrd24	583.357	0.42815	0.186112	2.30049	0.0214203	0.4122
Alkbh1	631.86	0.452405	0.196685	2.30015	0.0214399	0.4122
Prr13	603.371	-0.377328	0.164045	-2.30014	0.0214402	0.4122
Susd4	516.174	-0.39112	0.170058	-2.29993	0.0214524	0.4122
Wdfy1	951.405	0.941499	0.409942	2.29666	0.021638	0.414
Rhoc	23.2678	1.11983	0.487596	2.29664	0.0216396	0.414
Vps50	1108.19	0.387299	0.168742	2.29522	0.0217206	0.414
Mllt1	651.436	0.359435	0.156602	2.29521	0.0217211	0.414
Rhox4e	8.7219	2.52015	1.09847	2.29423	0.0217771	NA
P4ha1	897.248	0.369633	0.161129	2.29402	0.0217895	0.414
Ppard	222.774	-0.715094	0.311754	-2.29377	0.0218036	0.414
H2ac8	27.9853	2.32327	1.01345	2.29243	0.0218806	0.414
Ampd2	2592.26	-0.401672	0.175296	-2.2914	0.0219402	0.414
Mrps6	86.4941	0.647483	0.282588	2.29126	0.0219485	0.414
Glrx2	269.59	-0.591891	0.258415	-2.29047	0.021994	0.414
Rpl36a	763.272	-0.34043	0.148632	-2.29042	0.021997	0.414
Rab1a	4116.7	-0.289349	0.126343	-2.29018	0.0220106	0.414
Cask	1178.31	0.452313	0.197621	2.28879	0.0220915	0.414
Emp2	50.3759	-1.33901	0.585077	-2.28861	0.0221021	0.414
Suds3	845.942	0.358009	0.156439	2.28849	0.022109	0.414
Fam210b	273.461	-0.788442	0.344529	-2.28846	0.0221106	0.414
Zmat3	1335.42	-0.44924	0.196328	-2.28821	0.0221252	0.414
Sesn2	991.371	0.400328	0.174978	2.28788	0.0221445	0.414
Supv3l1	411.281	0.468645	0.204941	2.28673	0.0222113	0.4145
Ddx1	4445.34	0.390039	0.170604	2.28622	0.0222413	0.4145
Focad	475.212	-0.383994	0.167998	-2.28571	0.0222715	0.4145
Flrt3	91.1192	0.663598	0.290593	2.2836	0.0223953	0.4156
Zfp560	97.182	-0.639675	0.280178	-2.2831	0.0224243	0.4156
Platr26	57.336	-0.810366	0.355183	-2.28155	0.0225161	0.4156
Foxc1	60.142	-0.965531	0.423301	-2.28095	0.0225512	0.4156
Cbx1	763.599	0.441353	0.193509	2.28079	0.022561	0.4156
Arhgef7	805.515	0.486234	0.213195	2.2807	0.0225663	0.4156
Ffar3	433.375	-0.559348	0.24534	-2.27989	0.0226145	0.4156
Kansl3	1027.01	0.392915	0.172349	2.27977	0.0226214	0.4156
Tango6	227.12	-0.652722	0.286383	-2.27919	0.0226558	0.4156
Tbx15	445.253	-0.590547	0.259115	-2.27909	0.0226617	0.4156
Cyp4f37	28.0614	4.09161	1.79647	2.27759	0.022751	0.4166
Tecr	2712.99	-0.304079	0.13372	-2.274	0.0229659	0.4199
Rangrf	89.8662	-0.643274	0.283053	-2.27263	0.0230485	0.4208
Gls2	383.344	-0.429112	0.188958	-2.27093	0.023151	0.4209
Mtln	84.3519	-0.6444	0.283765	-2.27089	0.0231536	0.4209
Sorl1	2040.02	0.348639	0.153601	2.26977	0.0232215	0.4209
Afg3l2	1216.42	0.317626	0.139942	2.26971	0.0232255	0.4209
Mapk3	1691.18	-0.32735	0.144239	-2.2695	0.023238	0.4209
Sidt2	1116.21	-0.347389	0.153121	-2.26872	0.0232855	0.4209
Ino80e	479.501	0.383965	0.16925	2.26863	0.0232908	0.4209
Zfp367	937.905	0.400853	0.176933	2.26557	0.0234778	0.4231
Exog	441.748	0.431883	0.190642	2.26541	0.0234874	0.4231
Arhgap11a	2103.22	0.487606	0.215306	2.26471	0.0235305	0.4231
Hykk	33.3695	0.951988	0.420515	2.26386	0.0235825	0.4231
Tspan2	530.84	-0.449484	0.198585	-2.26343	0.0236092	0.4231
Wasf3	196.944	0.502606	0.222078	2.2632	0.0236233	0.4231
Lgals2	15.4403	2.69449	1.19066	2.26303	0.0236337	NA
Itm2a	39.1603	-0.995906	0.440125	-2.26278	0.0236494	0.4231
Alb	9.81341	1.75716	0.776778	2.26212	0.0236901	NA
Cldn2	29.3403	1.67652	0.741385	2.26133	0.0237386	0.4241
Carmil1	501.819	0.56161	0.248587	2.25921	0.0238704	0.4258
Sae1	1658.68	0.305607	0.135302	2.25871	0.0239017	0.4258
Zfp563	202.84	-0.50035	0.221615	-2.25775	0.0239613	0.4261
Kif21a	1480.24	0.307774	0.136353	2.25719	0.0239964	0.4261
Man1a2	1336.4	0.336552	0.149166	2.25623	0.0240563	0.4261
Shb	247.093	0.479256	0.212417	2.2562	0.024058	0.4261
Necab2	777.485	-0.566955	0.251485	-2.25443	0.0241694	0.4268
Smc6	2760.04	0.321241	0.142502	2.2543	0.0241775	0.4268
Acaa1b	121.596	2.90947	1.29082	2.25397	0.0241982	0.4268
Irs1	497.823	-0.427773	0.189976	-2.25172	0.0243399	0.4277
Pdhx	340.785	0.451125	0.200411	2.251	0.0243856	0.4277
Mki67	12983.2	0.420207	0.186678	2.25098	0.0243869	0.4277
Qsox2	1143.73	-0.415452	0.184565	-2.25097	0.0243871	0.4277
Golm1	529.27	0.530049	0.235846	2.24744	0.024612	0.431
Mfsd4b5	32.0662	1.94071	0.863704	2.24696	0.0246423	0.431
Ier5	161.663	0.506699	0.225739	2.24463	0.0247922	0.433
Man2a1	259.765	0.907427	0.404534	2.24314	0.0248875	0.4341
Cdh2	2539.17	0.764436	0.340911	2.24234	0.0249396	0.4344
Tram1	5772.86	-0.356747	0.159167	-2.24134	0.0250044	0.4344
Epb41l4b	1296.71	-0.439324	0.196047	-2.24091	0.025032	0.4344
Gramd2	115.433	0.757873	0.338228	2.24071	0.0250446	0.4344
Serpina1a	12.8642	2.21311	0.988452	2.23896	0.0251584	NA
Plekhf2	133.181	-0.67616	0.302003	-2.23892	0.0251612	0.4353
Gse1	3246.03	0.373499	0.166827	2.23884	0.0251663	0.4353
Ppp2r5a	899.878	0.47619	0.212827	2.23745	0.0252568	0.4362
Cacna1h	307.808	-0.82897	0.370713	-2.23615	0.0253422	0.4371
Cd93	17.868	1.70153	0.761095	2.23563	0.0253761	NA
Trpc4	47.192	-0.870764	0.390026	-2.23258	0.0255769	0.4405
Mttp	436.061	0.66418	0.297679	2.2312	0.0256682	0.441
Ddx55	434.649	0.458617	0.205556	2.2311	0.0256743	0.441
Serpine2	44.177	-1.14386	0.513213	-2.22883	0.0258255	0.443
Zbtb42	66.7682	-0.83856	0.376514	-2.22717	0.025936	0.4443
Cers6	1219.23	0.491754	0.220892	2.22622	0.0259996	0.4443
Dmrtc1a	37.4946	1.26773	0.569493	2.22607	0.0260094	0.4443
Selenom	868.149	-0.32789	0.147358	-2.22512	0.0260729	0.4448
Gfm1	845.86	0.397269	0.178651	2.22372	0.0261672	0.4457
3300005D01Rik	19.6393	2.13601	0.960774	2.22322	0.026201	0.4457
Prdx4	1602.23	-0.314702	0.141703	-2.22086	0.0263602	0.4477
Aars	4572.06	0.303397	0.136668	2.21995	0.0264218	0.4477
P2ry1	1619.24	0.423497	0.19084	2.21912	0.0264788	0.4477
Reln	150.275	-1.03166	0.464977	-2.21873	0.0265049	0.4477
Rpl37a	2035.85	-0.375397	0.169213	-2.21848	0.0265219	0.4477
Zfp938	270.965	-0.519513	0.234186	-2.21838	0.0265291	0.4477
Morf4l1	5373.73	0.789899	0.356286	2.21704	0.0266205	0.448
Acp1	2417.03	0.66435	0.299661	2.21701	0.0266226	0.448
Tagap1	619.111	0.698575	0.315536	2.21393	0.0268337	0.451
Cpeb2	674.188	0.398793	0.180276	2.21212	0.0269581	0.4516
Ptges	69.8272	-0.834627	0.377339	-2.21188	0.026975	0.4516
Tfcp2l1	309.717	-0.428213	0.193629	-2.21151	0.0270006	0.4516
Tmem231	314.749	0.674638	0.305188	2.21057	0.0270659	0.4516
Nat8f2	22.2706	4.28717	1.93957	2.21038	0.027079	0.4516
Elp4	678.225	-0.408327	0.184751	-2.21015	0.0270947	0.4516
Srgap1	379.725	-0.495523	0.224247	-2.20972	0.0271244	0.4516
Arhgef33	17.3425	1.40606	0.636945	2.2075	0.027279	NA
Cdk5rap2	1349.9	0.375211	0.17024	2.20401	0.0275236	0.4573
Tro	430.337	0.616988	0.279971	2.20375	0.0275417	0.4573
Rit2	288.915	-0.485558	0.220494	-2.20214	0.0276554	0.4586
Vsig10	228.594	-0.456191	0.207226	-2.20142	0.0277064	0.4586
Phax	474.511	0.414139	0.188151	2.2011	0.027729	0.4586
Ppy	5.23208	-2.36031	1.07418	-2.19732	0.0279974	NA
A1cf	1091.47	0.422924	0.192508	2.19692	0.0280263	0.4626
Chrna3	60.1262	-1.27263	0.579356	-2.19663	0.0280468	0.4626
Mrps7	687.237	0.532939	0.242725	2.19565	0.0281169	0.4626
Stx18	740.319	0.463389	0.211067	2.19546	0.0281309	0.4626
H2-DMa	70.7874	0.989757	0.450892	2.19511	0.0281559	0.4626
Gm38560	16.3673	1.35254	0.616941	2.19233	0.0283558	NA
Cenpw	249.568	0.502376	0.229158	2.19227	0.02836	0.4649
Sphkap	5092.11	-0.358097	0.163355	-2.19214	0.0283693	0.4649
Ing5	452.651	0.435903	0.198907	2.19149	0.0284166	0.465
Slc16a12	1634.7	-0.473933	0.21632	-2.19089	0.0284597	0.4651
Pgrmc1	1573.62	0.39074	0.178414	2.19007	0.0285191	0.4652
Smpd2	231.595	-0.600361	0.274218	-2.18936	0.0285709	0.4652
Ywhah	3855.52	0.715256	0.326761	2.18893	0.0286021	0.4652
Mapkapk5	511.868	0.508541	0.232345	2.18873	0.0286161	0.4652
Abhd3	50.8828	0.842567	0.385272	2.18694	0.0287469	0.4668
Adamts17	78.2514	-0.707882	0.324029	-2.18462	0.0289166	0.4685
Rap1b	4928.05	-0.368765	0.168814	-2.18445	0.0289289	0.4685
Pak4	720.339	0.44272	0.202849	2.18251	0.0290719	0.4697
Tbrg3	20.5904	-1.28309	0.587963	-2.18226	0.0290903	0.4697
Whrn	714.211	-0.392834	0.180042	-2.1819	0.0291166	0.4697
Plxnb1	1803.58	-0.348751	0.160016	-2.17947	0.0292969	0.472
Taf5l	445.642	0.38394	0.176232	2.1786	0.0293614	0.472
Shox2	85.9286	0.736841	0.338235	2.17849	0.0293697	0.472
Utp14b	171.215	0.540695	0.248545	2.17544	0.0295972	0.4747
Fosl2	774.807	-0.469794	0.216049	-2.17448	0.0296691	0.4747
Arsk	86.3402	-0.647847	0.298019	-2.17384	0.029717	0.4747
Ephb2	166.746	0.71185	0.327551	2.17325	0.0297617	0.4747
Heca	228.94	-0.652195	0.300121	-2.17311	0.0297723	0.4747
Itgb5	541.816	-0.496735	0.228686	-2.17213	0.029846	0.4747
Mirt1	32.0336	1.3655	0.628746	2.17178	0.0298721	0.4747
Crybb3	109.573	0.602331	0.277451	2.17095	0.0299352	0.4747
Mybl2	435.083	0.795787	0.366679	2.17025	0.0299877	0.4747
Camsap1	1077.2	0.310793	0.14324	2.16973	0.0300275	0.4747
Taf1b	386.481	0.49865	0.229826	2.16968	0.0300309	0.4747
Dhrsx	237.458	0.521661	0.240469	2.16935	0.0300563	0.4747
Ceacam2	330.259	2.21276	1.02025	2.16884	0.0300948	0.4747
Crot	589.401	-0.404692	0.18661	-2.16865	0.030109	0.4747
Catspere2	64.4652	1.24689	0.575061	2.16828	0.0301376	0.4747
Kif11	2402.18	0.290576	0.134039	2.16785	0.0301702	0.4747
Neurl4	1763.86	0.372042	0.171636	2.16762	0.0301875	0.4747
Dlgap5	1068.3	0.352017	0.162461	2.16678	0.0302519	0.4751
Lmo7	2842.97	0.275216	0.127084	2.16562	0.0303405	0.4756
Gm2026	76.84	2.85311	1.31762	2.16535	0.030361	0.4756
Ddx18	911.552	0.407257	0.188204	2.16391	0.030471	0.4768
Clec2d	11.8995	-1.68174	0.777501	-2.16301	0.0305403	NA
Tmem33	903.66	0.315352	0.145804	2.16284	0.0305532	0.4774
Dusp5	1048.6	0.392456	0.181571	2.16144	0.0306612	0.4781
Zfp52	151.128	-0.521027	0.241071	-2.1613	0.0306721	0.4781
S100a4	6.18515	-2.23968	1.03671	-2.16036	0.0307446	NA
Ppp1r16b	76.1965	2.62097	1.21373	2.15943	0.0308164	0.4795
Slco3a1	554.948	-0.438198	0.202957	-2.15907	0.0308448	0.4795
Klhl7	1508.83	-0.349949	0.162116	-2.15864	0.0308781	0.4795
Vps13c	2079.2	-0.369581	0.171251	-2.15812	0.0309183	0.4795
Ctdsp2	1423.39	0.500261	0.231886	2.15736	0.030978	0.4799
Plcb1	462.951	0.366008	0.169777	2.15581	0.0310982	0.4805
Olfr368	19.3879	1.25044	0.580122	2.15548	0.0311242	0.4805
Stoml2	750.134	0.473624	0.219743	2.15535	0.0311343	0.4805
Esr1	31.2057	-1.14864	0.533211	-2.15419	0.0312255	0.4809
Elmo2	919.735	0.316683	0.147048	2.1536	0.0312715	0.4809
Ece1	21595.2	0.556883	0.258591	2.15353	0.031277	0.4809
Dis3l	512.598	0.366384	0.170213	2.15251	0.0313573	0.4816
Tc2n	110.278	-0.653535	0.303831	-2.15098	0.0314774	0.4823
Dapk1	471.038	-0.55648	0.258719	-2.1509	0.0314839	0.4823
Atf7	659.306	-0.6316	0.293848	-2.14941	0.0316021	0.4829
Pcdhb19	86.0948	-0.615559	0.286439	-2.149	0.0316341	0.4829
Dpep1	399.744	0.811515	0.377766	2.14819	0.0316984	0.4829
Adra2a	1632.27	0.452842	0.21081	2.14811	0.0317049	0.4829
Rapgef4	1839.48	0.36234	0.168686	2.14801	0.0317126	0.4829
Trp53inp2	4830.13	-0.302566	0.140955	-2.14655	0.0318291	0.4834
Zfp58	94.6836	-0.648556	0.302163	-2.14638	0.0318427	0.4834
Ube2n	1945.14	0.831639	0.387508	2.14612	0.0318634	0.4834
Gprc5b	516.471	-0.36501	0.170282	-2.14357	0.0320678	0.4856
Cbarp	1310.34	0.372209	0.173664	2.14327	0.032091	0.4856
Pifo	9.54668	2.21463	1.03375	2.14232	0.032168	NA
Kif1bp	732.388	0.489644	0.228629	2.14166	0.0322212	0.487
Ceacam1	994.373	1.3302	0.621261	2.14113	0.0322635	0.4871
Tmem45b	127.308	-0.684212	0.319718	-2.14005	0.0323506	0.4875
Fndc10	357.735	-0.464848	0.217289	-2.1393	0.032411	0.4875
Smap1	446.056	0.412587	0.192861	2.1393	0.0324115	0.4875
Me1	1475.05	0.482098	0.22542	2.13866	0.0324629	0.4876
Slc26a6	120.679	-0.565232	0.264366	-2.13807	0.0325114	0.4876
Rgs16	30.2092	-1.0492	0.491098	-2.13644	0.0326438	0.4876
Lurap1l	206.469	-0.548452	0.256736	-2.13625	0.0326591	0.4876
Otub2	378.158	0.457892	0.214348	2.13621	0.0326623	0.4876
Irgq	907.968	-0.305661	0.143179	-2.13481	0.0327763	0.4876
Kcnmb2	207.879	-0.499186	0.233902	-2.13417	0.0328288	0.4876
Arhgap20	140.503	0.911661	0.427291	2.13358	0.0328768	0.4876
Slc30a9	1338.57	0.315745	0.148006	2.13333	0.0328973	0.4876
Traf4	283.557	0.409248	0.191878	2.13285	0.0329368	0.4876
Nhs	23.7301	1.13429	0.531817	2.13285	0.032937	0.4876
Ormdl3	608.154	0.531556	0.249304	2.13216	0.0329937	0.4876
Klhl24	197.969	-0.763827	0.358289	-2.13188	0.033017	0.4876
Abhd8	749.197	0.40348	0.189267	2.1318	0.0330234	0.4876
Scly	2350.04	0.450227	0.211214	2.13161	0.0330385	0.4876
Ccdc96	100.201	0.623399	0.292499	2.13129	0.0330653	0.4876
Tat	133.841	-0.725129	0.340265	-2.13107	0.033083	0.4876
Nfatc3	905.707	0.404798	0.190057	2.12988	0.0331816	0.4884
Bace1	1716.81	0.356311	0.167331	2.12938	0.0332228	0.4884
Ppm1e	520.152	-0.377249	0.177195	-2.12901	0.0332535	0.4884
Atp9a	1269.18	-0.341024	0.16043	-2.12569	0.0335293	0.4907
Slc7a15	46.0472	-0.952777	0.448248	-2.12556	0.03354	0.4907
Wdr31	200.884	0.716538	0.337163	2.1252	0.03357	0.4907
Tnik	448.77	0.488803	0.230044	2.12482	0.0336014	0.4907
H3c8	58.2432	1.27396	0.599769	2.12408	0.0336638	0.4907
Ing2	465.01	0.426035	0.200594	2.12386	0.0336815	0.4907
Grin2d	84.4092	0.999621	0.470666	2.12384	0.0336833	0.4907
Zfp182	231.469	-0.47698	0.224683	-2.12291	0.0337617	0.4912
Fxyd7	27.5431	1.61435	0.760609	2.12244	0.0338005	0.4912
Dhdh	98.4352	0.739319	0.348503	2.12141	0.033887	0.4912
Ptk2	819.766	0.400105	0.188619	2.12124	0.0339017	0.4912
Rps5	3235.81	-0.301641	0.142209	-2.12111	0.0339129	0.4912
Creb3l3	106.873	0.719217	0.339429	2.1189	0.0340986	0.4933
Nme2	2876.34	-0.264954	0.125239	-2.11559	0.0343795	0.4968
Fam114a2	760.19	-0.516622	0.244579	-2.11229	0.0346616	0.5003
Rps25	2512.74	-0.303206	0.143589	-2.11162	0.0347187	0.5005
Hipk3	2395.54	-0.478376	0.226682	-2.11034	0.0348287	0.5013
Nup160	1313.25	0.328572	0.155751	2.1096	0.0348927	0.5013
Uspl1	697.012	0.439109	0.208222	2.10884	0.034958	0.5013
Kcnb2	370.848	-0.530483	0.251621	-2.10826	0.0350083	0.5013
5330434G04Rik	332.527	-0.594348	0.281964	-2.10789	0.0350405	0.5013
Eci2	554.735	-0.351775	0.166895	-2.10776	0.0350515	0.5013
Atpaf1	348.195	0.775469	0.368018	2.10715	0.0351044	0.5013
1110012L19Rik	139.642	-0.532001	0.252496	-2.10697	0.0351203	0.5013
Prpf40a	1928.27	0.353893	0.167977	2.1068	0.035135	0.5013
Taf12	321.317	0.662895	0.314971	2.10462	0.0353242	0.5034
Baz1a	290.137	-0.550664	0.261706	-2.10414	0.0353666	0.5034
Igfbp7	168.47	-0.702952	0.334274	-2.10292	0.0354724	0.5039
Atp6v0e	1174.23	-0.324828	0.15447	-2.10286	0.035478	0.5039
Zim1	996.429	-0.441568	0.210136	-2.10135	0.0356105	0.5049
Arhgap36	83.4964	1.37895	0.656292	2.10112	0.0356303	0.5049
H3c2	14.0665	1.99389	0.949062	2.10091	0.035649	NA
Osbpl3	274.055	-0.454368	0.216431	-2.09937	0.0357845	0.5057
Shf	30.1413	1.16854	0.556638	2.09928	0.0357923	0.5057
Clcnkb	10.4775	2.36383	1.12607	2.09918	0.035801	NA
Chtop	1374.61	-0.359812	0.17141	-2.09913	0.0358051	0.5057
Kcnn2	81.2701	-0.670583	0.319913	-2.09614	0.0360693	0.5075
Cbln1	69.6911	-0.689709	0.32909	-2.09581	0.0360993	0.5075
Mcm10	553.473	0.392603	0.187341	2.09566	0.036112	0.5075
Ankef1	28.4661	1.0586	0.505165	2.09556	0.0361213	0.5075
Lypd6b	3.04602	3.3434	1.59554	2.09547	0.036129	NA
Gucy1a2	55.4769	-0.951824	0.454302	-2.09514	0.0361589	0.5075
Ccdc115	284.725	0.413165	0.197289	2.09421	0.0362413	0.5075
Tmem234	889.002	0.395183	0.188719	2.09403	0.036257	0.5075
Zfp185	122.896	-0.838643	0.400589	-2.09352	0.0363024	0.5075
Slc7a1	2273.02	0.282462	0.134923	2.09351	0.036304	0.5075
Clcn4	1215.63	-0.327672	0.156565	-2.09288	0.0363595	0.5076
H2-Q5	91.2722	2.39835	1.14614	2.09254	0.0363901	0.5076
Padi3	2.20241	4.98636	2.38327	2.09224	0.0364171	NA
1700110K17Rik	35.3149	1.25947	0.602328	2.091	0.0365284	0.5084
Itgb8	57.3768	0.804118	0.384591	2.09084	0.0365425	0.5084
Dnajc12	766.627	-0.383141	0.183274	-2.09054	0.0365694	0.5084
Cenpv	333.6	-0.48013	0.229875	-2.08865	0.0367391	0.5085
Fam174b	2623.32	-0.385856	0.184762	-2.08839	0.0367626	0.5085
Dlg2	125.229	0.525797	0.2518	2.08815	0.0367845	0.5085
Srp14	822.454	0.383817	0.183834	2.08785	0.0368115	0.5085
Tbl2	1605.59	-0.281896	0.135037	-2.08755	0.0368385	0.5085
Phf19	67.1368	1.3325	0.63833	2.08748	0.0368444	0.5085
Zhx2	137.715	-0.544257	0.260748	-2.0873	0.0368615	0.5085
Slc14a2	34.8055	1.322	0.633657	2.08631	0.036951	0.5087
Btg3	937.464	0.808875	0.387758	2.08603	0.0369758	0.5087
Mafb	27.9996	-1.25891	0.603581	-2.08573	0.037003	0.5087
Gldc	10.5671	1.79524	0.860812	2.08552	0.0370223	NA
Ddx10	305.613	0.421836	0.202533	2.0828	0.0372698	0.5118
1700016K19Rik	9.27552	1.93893	0.931027	2.08257	0.0372904	NA
Fam32a	1356.14	0.817611	0.392955	2.08067	0.0374637	0.5129
D830031N03Rik	192.144	-0.502765	0.241772	-2.0795	0.0375716	0.5129
Pcdhb5	508.231	-0.472465	0.227219	-2.07934	0.0375865	0.5129
Cd81	84.5457	-0.680186	0.327122	-2.07931	0.0375892	0.5129
Resf1	404.481	0.423439	0.203679	2.07895	0.0376217	0.5129
Pex3	365.997	0.498551	0.239815	2.0789	0.0376267	0.5129
Fam118a	464.603	0.430185	0.206972	2.07847	0.0376663	0.5129
Mroh1	1136.8	-0.322405	0.155122	-2.0784	0.0376723	0.5129
Sacs	1285.2	0.380379	0.183059	2.07791	0.0377181	0.5129
Tmtc4	421.875	-0.375963	0.180977	-2.07741	0.0377636	0.513
Lrrfip2	725.692	0.433651	0.208805	2.07682	0.0378179	0.5132
AW011738	91.0685	-0.746408	0.359565	-2.07587	0.0379063	0.5135
Eml4	543.537	0.419868	0.20228	2.07568	0.0379234	0.5135
Ckap5	3330.04	0.3507	0.16901	2.07502	0.0379843	0.5137
Slc36a1	2399.61	-0.322096	0.155314	-2.07384	0.0380945	0.5137
Hells	1300.99	0.372804	0.179769	2.0738	0.0380982	0.5137
Kif20b	1067.07	0.362698	0.174901	2.07373	0.0381041	0.5137
Uggt1	11047.2	0.403906	0.194861	2.07279	0.0381921	0.5143
Gramd1c	233.523	0.810281	0.391176	2.0714	0.0383218	0.5155
A830018L16Rik	207.015	-0.495224	0.239181	-2.0705	0.0384056	0.5161
Usp29	1067.74	-0.336301	0.162548	-2.06893	0.0385528	0.5175
Ralgapa1	3616.65	-0.295305	0.142778	-2.06828	0.038614	0.5178
Nod1	100.726	-0.675228	0.326659	-2.06708	0.0387271	0.5187
Capn9	59.7305	0.921028	0.445778	2.06611	0.0388177	0.5194
Phf8	738.209	-0.545373	0.264168	-2.06449	0.0389713	0.5197
Anks4b	79.2875	0.651263	0.315518	2.06411	0.0390075	0.5197
Samhd1	668.236	0.356455	0.172695	2.06407	0.0390107	0.5197
Ptcd3	1069.7	0.483105	0.234124	2.06346	0.0390688	0.5197
Pigk	1142.95	0.437778	0.212169	2.06335	0.0390795	0.5197
P4ha2	297.974	0.508816	0.246638	2.06301	0.0391117	0.5197
Gcg	8240.61	-0.426825	0.206929	-2.06266	0.0391446	0.5197
Apobec1	142.909	-0.607955	0.294846	-2.06194	0.0392133	0.5197
Dner	1227.86	-0.340721	0.165243	-2.06194	0.0392135	0.5197
Ribc1	34.082	0.843199	0.409092	2.06115	0.039289	0.5201
Myh10	770.121	0.342686	0.166329	2.06029	0.0393706	0.5206
Greb1	26.2148	-1.26027	0.611816	-2.05988	0.0394103	0.5206
Slc36a4	1305.61	-0.432737	0.210132	-2.05936	0.0394601	0.5207
Ibtk	2276.11	0.407298	0.197853	2.05859	0.0395338	0.5211
Tmem120a	186.588	-0.456223	0.2219	-2.05598	0.0397843	0.5228
Fam163a	122.366	-0.621795	0.302452	-2.05585	0.0397971	0.5228
Snapin	292.297	0.463485	0.225469	2.05565	0.0398166	0.5228
Acot1	20.4014	1.92925	0.938676	2.05529	0.0398512	0.5228
Ro60	1123.63	-0.333049	0.162097	-2.05463	0.0399151	0.5228
Ascc2	805.605	0.393764	0.191655	2.05455	0.0399223	0.5228
Ccdc184	143.379	-0.651819	0.317317	-2.05416	0.0399606	0.5228
4930453N24Rik	354.766	0.513721	0.250135	2.05377	0.0399978	0.5228
H1f3	37.7362	0.854096	0.415998	2.05312	0.0400608	0.5231
Scube2	3.46708	2.78859	1.35856	2.05262	0.0401097	NA
Ffar2	131.719	-0.650168	0.316865	-2.05187	0.0401819	0.5241
Psmd7	1169.93	0.376433	0.183504	2.05136	0.0402314	0.5242
Gm15767	10.0382	1.63086	0.79507	2.05121	0.0402463	NA
Cisd2	950.858	-0.326763	0.159382	-2.05018	0.0403466	0.5245
Mdm1	1076.48	-0.333712	0.162793	-2.04992	0.0403723	0.5245
Aifm1	499.587	0.375664	0.183273	2.04975	0.0403892	0.5245
Nr4a1	843.558	-0.339042	0.165431	-2.04945	0.0404185	0.5245
Eif1a	1049.16	-0.339887	0.165929	-2.04839	0.0405219	0.5253
Fzd6	77.1119	-0.832836	0.406763	-2.04747	0.040612	0.5259
Scyl1	1322.13	0.300646	0.146947	2.04595	0.0407609	0.5273
1700001G17Rik	16.4779	-1.1774	0.575684	-2.04522	0.0408331	NA
Flad1	288.794	-0.426644	0.208647	-2.04481	0.0408734	0.5282
Mdm4	2779.26	-0.384272	0.188065	-2.0433	0.0410232	0.5291
Bmp2k	186.942	0.498342	0.243898	2.04324	0.0410283	0.5291
Tfr2	3.91944	3.04004	1.48806	2.04296	0.0410568	NA
Gng5	396.691	-0.448671	0.21976	-2.04164	0.041187	0.5291
Dhrs4	606.671	-0.497336	0.243602	-2.04159	0.0411924	0.5291
Parp8	1189.35	0.364372	0.178529	2.04097	0.0412543	0.5291
Ccni	2353.79	-0.370456	0.181572	-2.04027	0.0413239	0.5291
Sfr1	1322.77	0.433506	0.212487	2.04015	0.041335	0.5291
Fbxo33	456.68	-0.40712	0.199619	-2.03948	0.0414018	0.5291
Nr2c2ap	27.0126	-0.976942	0.479086	-2.03918	0.0414321	0.5291
Satb1	361.646	-0.822856	0.403663	-2.03847	0.0415027	0.5291
Pcid2	469.8	0.392405	0.192582	2.0376	0.04159	0.5291
Cherp	1749.42	0.324265	0.159155	2.03742	0.0416078	0.5291
Thap6	220.525	0.570363	0.279959	2.03731	0.0416189	0.5291
Nucb1	5043.7	-0.38496	0.188961	-2.03725	0.0416253	0.5291
Zscan4f	213.581	3.27523	1.60775	2.03716	0.0416343	0.5291
Mtmr2	1513.84	0.300715	0.147619	2.0371	0.0416403	0.5291
Rasa1	1049.32	0.311347	0.152887	2.03646	0.0417046	0.5291
Mien1	791.498	-0.336126	0.16509	-2.03602	0.0417482	0.5291
Pcdha10	345.63	-0.45443	0.223204	-2.03594	0.0417565	0.5291
Ehd4	221.872	0.56319	0.276684	2.0355	0.0418006	0.5291
Ercc3	697.085	0.320737	0.157597	2.03517	0.0418335	0.5291
Vmp1	950.019	-0.356886	0.175454	-2.03407	0.0419443	0.5299
Neurl1a	356.08	-0.382745	0.188219	-2.03351	0.0420012	0.5299
Slc45a1	512.364	0.434193	0.213554	2.03318	0.0420344	0.5299
Pcdhb4	600.239	-0.544642	0.267923	-2.03283	0.0420696	0.5299
Smim26	150.072	-0.493654	0.242913	-2.03223	0.0421306	0.53
Rbks	92.8584	0.591533	0.291119	2.03193	0.0421608	0.53
Uba3	724.027	0.364848	0.179641	2.03098	0.0422571	0.5303
Chml	270.854	-0.478557	0.235665	-2.03066	0.0422891	0.5303
Trak2	1541.43	0.273919	0.134906	2.03044	0.042312	0.5303
Chrm4	484.798	-0.563059	0.277388	-2.02986	0.042371	0.5305
Poc1b	235.583	-0.426351	0.210103	-2.02924	0.0424335	0.5307
Map2k4	1031.18	0.327166	0.161334	2.02789	0.0425718	0.5316
Nefh	471.367	0.439005	0.216501	2.02773	0.042588	0.5316
Wdr93	25.8098	1.36724	0.675266	2.02474	0.042894	0.5349
BB287469	47.6287	3.41511	1.6879	2.0233	0.0430427	0.5353
Dmxl2	2573.88	-0.26125	0.129148	-2.02286	0.0430871	0.5353
Gal3st1	76.9424	0.664027	0.328372	2.02218	0.043158	0.5353
Anapc15	257.038	0.479301	0.237046	2.02198	0.0431788	0.5353
Wsb2	2123.81	-0.486891	0.240877	-2.02133	0.043246	0.5353
Gm13034	63.3686	1.3531	0.669433	2.02126	0.0432529	0.5353
Pard3b	177.035	-0.433844	0.214668	-2.021	0.0432802	0.5353
[truncated: 19,167 more rows]

## Sheet: EndoC-bH3_GSEA
GSEA results for EndoC-bH3 using HALLMARK
[truncated: 14 more rows]

[truncated: 1 more sheets: MIN6_GSEA]
