# Supplementary material for: Proinsulin regulators identified with CRISPR screen and in vivo mouse QTL mapping
Source: Nat Commun. 2026 Apr 13;17:5159. doi: 10.1038/s41467-026-71726-z (PMC13249969; doi:10.1038/s41467-026-71726-z)
Supplement: Supplementary file 7 — Supplementary Data 5 [file 41467_2026_71726_MOESM7_ESM.xlsx]

## Sheet: Primers
Primers used for real-time PCR of listed genes
Q-PCR primers
PDIA6_F	AGGAGGTCAGTATGGTGTTCAG
PDIA6_R	GAGGCGATCCTTCACGAGC
INS_F	GCAGCCTTTGTGAACCAACAC
INS_R	CCCCGCACACTAGGTAGAGA
Pdia6_F	TTGACAGTGAAGACGTTTGGATG
Pdia6_R	GCCAGAACCTGATTCATGGTG
Ins1_F	CACTTCCTACCCCTGCTGG
Ins1_R	ACCACAAAGATGCTGTTTGACA
Ins2_F	GCTTCTTCTACACACCCATGTC
Ins2_R	AGCACTGATCTACAATGCCAC
