# Supplementary material for: Proinsulin regulators identified with CRISPR screen and in vivo mouse QTL mapping
Source: Nat Commun. 2026 Apr 13;17:5159. doi: 10.1038/s41467-026-71726-z (PMC13249969; doi:10.1038/s41467-026-71726-z)
Supplement: Supplementary file 10 — Source Data [file 41467_2026_71726_MOESM10_ESM.xlsx]

## Sheet: Fig 1a,e
Fig 1a Sorting gate strategy
Upper panel: Unstained negative control
Lower panel: Double stained cells
Starting gate (left)	Single cell gate (middle)	Double positive gate (right)
Forward scatter area (x axis)	Forward scatter area (x axis)	Proinsulin-AF APC (x axis)
Forward scatter area (y axis)	Forward scatter height (y axis)	Insulin-Alexa 488 (y axis)
Fig 1e WB for proinsulin and insulin level after Pcsk9 knockout in MIN6

## Sheet: Fig 3g
Fig 3g
Biological repeats	Pdia6	Slc39a7	Gorasp1	Wdr36	Cinp
1	-0.4657	-0.1993	-0.1203	0.0655	0.1967
2	-0.377	-0.236	-0.087	-0.0217	0.2684
3	-0.3253	-0.0931	-0.1524	0.765	0.0836
4	-0.003	-0.65	0.899	0.3298	0.956
5	-0.3521	-0.3267	-0.5518	0.6446	0.087
			-0.0518		0.0767

## Sheet: Fig 4c-h
Fig 4c (WB detects PDIA6 expression after siRNA-mediated knockdown)
Fig 4d (MIN6)
sample		Conc.	Dilute	FinalCon(pmol/L)	Volume(L)	TotalAmount(pmol)		Cell#	pmol/10^6cells
shNT_Ly1	Repeat1	23.5198	300	7055.95	0.0005	3.52798		350625	10.062
shNT_Ly2	Repeat2	18.7375	300	5621.25	0.0005	2.81063		350625	8.01605
shNT_Ly3	Repeat3	20.9917	300	6297.51	0.0005	3.14875		350625	8.9804
shNT_Ly4	Repeat4	18.9452	300	5683.55	0.0005	2.84178		350625	8.10489
shPdia6_1_Ly1	Repeat1	28.4665	100	2846.65	0.0005	1.42332		238125	5.97721
shPdia6_1_Ly2	Repeat2	33.5021	100	3350.21	0.0005	1.67511		238125	7.03457
shPdia6_1_Ly3	Repeat3	34.2425	100	3424.25	0.0005	1.71213		238125	7.19003
shPdia6_1_Ly4	Repeat4	36.4709	100	3647.09	0.0005	1.82355		238125	7.65794
shPdia6_2_Ly1	Repeat1	11.2711	100	1127.11	0.0005	0.563554		155625	3.62123
shPdia6_2_Ly2	Repeat2	8.30322	100	830.322	0.0005	0.415161		155625	2.6677
shPdia6_2_Ly3	Repeat3	9.44435	100	944.435	0.0005	0.472217		155625	3.03433
shPdia6_2_Ly4	Repeat4	9.46704	100	946.704	0.0005	0.473352		155625	3.04162
Fig 4e (EndoC)
sample		OB	pmol/L	Dilute	FinalCon(pmol/L)	Volume(L)	TotalAmount(pmol)	gDNA(ng)	pmol/ug	Cell#	pmol/10^6cells
siNT	Repeat1	2.29	146.46	300	43937.5	0.0005	21.97	1304.1	16.8469	307000	71.56
siNT	Repeat2	2.35	151.24	300	45371.1	0.0005	22.69	1304.1	17.399	307000	73.89
siNT	Repeat3	2.45	158.84	300	47652.3	0.0005	23.83	1304.1	18.2731	307000	77.61
siPdia6_1	Repeat1	1.47	86.84	300	26053	0.0005	13.03	1137.5	11.4549	298000	43.71
siPdia6_1	Repeat2	1.67	100.83	300	30250.5	0.0005	15.13	1137.5	13.3011	298000	50.76
siPdia6_1	Repeat3	1.47	87.19	300	26157.4	0.0005	13.08	1137.5	11.4989	298000	43.89
siPdia6_2	Repeat1	1.77	107.87	300	32360	0.0005	16.18	1016.75	15.9134	334000	48.44
siPdia6_2	Repeat2	1.71	103.84	300	31151.6	0.0005	15.58	1016.75	15.3233	334000	46.63
siPdia6_2	Repeat3	1.6	96.38	300	28915.5	0.0005	14.46	1016.75	14.2218	334000	43.29
Fig 4f (EndoC)
sample		OB	pmol/L	Dilution	FinalCon.(pmol/L)	Volume(L)	pmol	nmol	gDNA(ng)	pmol/ug	Cell number	pmol/10^6cells
siNT_2.8mM	Repeat1	0.590666	33.1497	2	66.2995	0.001	0.0662995	66.2995	1109	0.0597831	88000	0.753403
siNT_2.8mM	Repeat2	0.648118	36.8247	2	73.6494	0.001	0.0736494	73.6494	1109	0.0664106	88000	0.836925
siNT_2.8mM	Repeat3	0.575304	32.1675	2	64.3349	0.001	0.0643349	64.3349	1109	0.0580117	88000	0.731079
siPdia6_1_2.8mM	Repeat1	0.438117	23.402	2	46.804	0.001	0.046804	46.804	1120	0.0417893	83000	0.563903
siPdia6_1_2.8mM	Repeat2	0.394668	20.6283	2	41.2566	0.001	0.0412566	41.2566	1120	0.0368363	83000	0.497067
siPdia6_1_2.8mM	Repeat3	0.452962	24.3499	2	48.6998	0.001	0.0486998	48.6998	1120	0.043482	83000	0.586744
siPdia6_2_2.8mM	Repeat1	0.420588	22.2828	2	44.5657	0.001	0.0445657	44.5657	789	0.0564838	90000	0.495174
siPdia6_2_2.8mM	Repeat2	0.454384	24.4407	2	48.8815	0.001	0.0488815	48.8815	789	0.0619537	90000	0.543128
siPdia6_2_2.8mM	Repeat3	0.403229	21.1748	2	42.3495	0.001	0.0423495	42.3495	789	0.0536749	90000	0.47055
siNT_20mM	Repeat1	0.73844	42.6065	2	85.2129	0.001	0.0852129	85.2129	1109	0.0768376	88000	0.968329
siNT_20mM	Repeat2	0.64953	36.9151	2	73.8302	0.001	0.0738302	73.8302	1109	0.0665736	88000	0.838979
siNT_20mM	Repeat3	0.681879	38.9852	2	77.9704	0.001	0.0779704	77.9704	1109	0.070307	88000	0.886028
siPdia6_1_20mM	Repeat1	0.556291	30.9519	2	61.9039	0.001	0.0619039	61.9039	1120	0.0552713	83000	0.74583
siPdia6_1_20mM	Repeat2	0.541875	30.0304	2	60.0608	0.001	0.0600608	60.0608	1120	0.0536257	83000	0.723624
siPdia6_1_20mM	Repeat3	0.395001	20.6496	2	41.2991	0.001	0.0412991	41.2991	1120	0.0368742	83000	0.49758
siPdia6_2_20mM	Repeat1	0.534895	29.5843	2	59.1686	0.001	0.0591686	59.1686	789	0.0749919	90000	0.657429
siPdia6_2_20mM	Repeat2	0.501082	27.4236	2	54.8472	0.001	0.0548472	54.8472	789	0.0695148	90000	0.609413
siPdia6_2_20mM	Repeat3	0.500625	27.3944	2	54.7888	0.001	0.0547888	54.7888	789	0.0694408	90000	0.608764
Fig 4g (EndoC)
sample		OB	pmol/L	Dilution	FinalCon.(pmol/L)	Volume(L)	pmol	TTEST	Cell number	pmol/10^6cells	TTEST	Average
Ctrl	Repeat1	1.31414	93.2806	1000	93280.6	0.0005	46.6403		440660	105.842
Ctrl	Repeat2	1.42578	101.962	1000	101962	0.0005	50.9811		440660	115.693
Ctrl	Repeat3	1.55309	111.942	1000	111942	0.0005	55.9711		440660	127.017
Ctrl	Repeat4	1.39115	99.2618	1000	99261.8	0.0005	49.6309		440660	112.629		115.295
LOC14	Repeat1	1.05042	73.0348	1000	73034.8	0.0005	36.5174		440330	82.9319
LOC14	Repeat2	1.00806	69.8173	1000	69817.3	0.0005	34.9087		440330	79.2784
LOC14	Repeat3	0.951158	65.5099	1000	65509.9	0.0005	32.755		440330	74.3873
LOC14	Repeat4	1.00041	69.2371	1000	69237.1	0.0005	34.6185	0.000252405	440330	78.6195	0.000254808	78.8043
16F16	Repeat1	1.06504	74.1477	1000	74147.7	0.0005	37.0738		675000	54.9242
16F16	Repeat2	1.05681	73.5208	1000	73520.8	0.0005	36.7604		675000	54.4599
16F16	Repeat3	1.1465	80.3686	1000	80368.6	0.0005	40.1843		675000	59.5323
16F16	Repeat4	1.05106	73.0838	1000	73083.8	0.0005	36.5419	0.000815697	675000	54.1361	1.30025e-05	55.7631
Fig 4h (EndoC)
sample		OB	pmol/L	Dilution	FinalCon.(pmol/L)	Volume(L)	pmol	TTEST	Cell#	pmol/10^6cells	TTEST	Average
Ctrl	Repeat1	1.25699	88.8619	400	35544.8	0.001	35.5448		463330	76.7159
Ctrl	Repeat2	1.29061	91.4589	400	36583.6	0.001	36.5836		463330	78.9579
Ctrl	Repeat3	1.20871	85.1423	400	34056.9	0.001	34.0569		463330	73.5046
Ctrl	Repeat4	1.12916	79.0414	400	31616.6	0.001	31.6166		463330	68.2377		74.354
LOC14	Repeat1	1.29721	91.9695	400	36787.8	0.001	36.7878		585000	62.8852
LOC14	Repeat2	1.06746	74.3319	400	29732.8	0.001	29.7328		585000	50.8252
LOC14	Repeat3	1.13248	79.2952	400	31718.1	0.001	31.7181		585000	54.219
LOC14	Repeat4	1.12235	78.5206	400	31408.3	0.001	31.4083	0.316315	585000	53.6893	0.00161868	55.4047
16F16	Repeat1	1.12506	78.7273	400	31490.9	0.001	31.4909		477250	65.9841
16F16	Repeat2	1.172	82.3231	400	32929.2	0.001	32.9292		477250	68.9978
16F16	Repeat3	1.13449	79.4491	400	31779.6	0.001	31.7796		477250	66.5891
16F16	Repeat4	1.11449	77.9197	400	31167.9	0.001	31.1679	0.0627353	477250	65.3073	0.0210407	66.7196

## Sheet: Fig 5 c,e
Fig 5c Granules quantification
n=29	siNT	siPdia6
1	462	59
2	816.5	223
3	317.5	82
4	254	90
5	236	40
6	325	51
7	370	93
8	385	166
9	287	180
10	207	82
11	464	284
12	386	63
13	294	317
14	505	71
15	448	143
16	261	9.6
17	202	250
18	865	103
19	245	140
20	365	270
21	398	293
22	419	374
23	455	125
24	340	41
25	280	316
26	501	72
27	228	53
28	459	89
29	398	153
Average	385.276	145.952
SD	155.418	101.476
Fig 5e RNA-seq
EndoC	siNT			Average	SD	siPDIA6					Average	SD
PDIA6	3315.78	2889.17	3221.09	3142.01	224.028	153.417	206.952	224.933	151.532	248.02	196.971	50.3826
INS	19314.8	28951.6	37930.5	28732.3	9309.82	15306.9	27927.1	28785.4	17146	36685.5	25170.2	9829.19
BIP	17105.8	28033.1	31936.3	25691.7	7687.49	18753.3	31978.8	43506.5	32936.9	92280.9	43891.3	31655.4
GRP94	22716.3	24740.7	27817.8	25091.6	2568.82	24028.7	26559.5	34932.7	42687.1	96029.4	44847.5	33262.4
MIN6	shNT			Average	SD	shPdia6					Average	SD
Pdia6	2782.4	2777.72	2772.56	2777.56	4.92203	239.336	373.861	930.868			514.688	366.644
Ins1	2281.77	2407.99	2622.91	2437.56	172.48	1617.25	4242.18	2176.85			2678.76	1382.57
Ins2	20126.1	20852.4	22739.8	21239.5	1349.16	13863.5	33967.4	16761.5			21530.8	10867.4
Bip	35622.4	35568.9	42034.2	37741.9	3717.35	48877.9	33811.9	32102.5			38264.1	9231.48
Grp94	35517.7	34805	41967.4	37430	3945.61	47194.9	33854.7	31446.1			37498.5	8483.2

## Sheet: Fig 6 a-f
Fig 6a WB detects the expression level of proinsulin
Fig 6b SuNSET
Biological repeat#1	Tubulin	Area	Mean	RawIntDen	Input Proinsulin	Area	Mean	RawIntDen	IP Proinsulin	Area	Mean	RawIntDen	Normalized Input Proins	% of siNT (input)	Normalized IP-proins	% of siNT (IP)
	siNT	8470	107.181	907825	siNT	6486	170.635	1106738	siNT	0.105	46.057	234892	1.21911	100	0.258741	100
	siPDIA6-1	8470	112.086	949369	siPDIA6-1	5612	139.693	783959	siPDIA6-1	0.111	20.156	107937	0.825768	67.7354	0.113693	43.9409
	siPDIA6-2	8470	86.387	731700	siPDIA6-2	5980	132.399	791749	siPDIA6-2	0.111	11.422	61167	1.08207	88.7589	0.0835957	32.3086
Biological repeat#2	Tubulin	Area	Mean	RawIntDen	Input Proinsulin	Area	Mean	RawIntDen	IP Proinsulin	Area	Mean	RawIntDen	Normalized Input Proins	% of siNT (input)	Normalized IP-proins	% of siNT (IP)
	siNT	6200	188.947	1171469	siNT	7344	160.073	1175578	siNT	0.093	66.956	300500	1.00351	100	0.256516	1
	siPDIA6-1	6400	192.751	1233604	siPDIA6-1	5002	130.028	650399	siPDIA6-1	0.093	16.589	74452	0.527235	0.525392	0.0603532	0.235281
	siPDIA6-2	6400	170.004	1088025	siPDIA6-2	5453	153.275	835808	siPDIA6-2	0.087	10.723	44938	0.768188	0.765503	0.0413024	0.161013
Biological repeat#3	Tubulin	Area	Mean	RawIntDen	Input Proinsulin	Area	Mean	RawIntDen	IP Proinsulin	Area	Mean	RawIntDen	Normalized Input Proins	% of siNT (input)	Normalized IP-proins	% of siNT (IP)
	siNT	1344	160.484	215690	siNT	1885	111.914	210957	siNT	729	107.471	78346	0.978056	1	0.363234	1
	siPDIA6-1	1150	166.458	191427	siPDIA6-1	1275	83.811	106859	siPDIA6-1	502	45.036	22608	0.558223	0.570747	0.118102	0.325141
	siPDIA6-2	969	189.069	183208	siPDIA6-2	1705	82.793	141162	siPDIA6-2	1074	1.36	1461	0.770501	0.787788	0.00797454	0.0219543
Fig 6c CHX-chase assay
Biological repeat#1	Proinsulin	Area	Mean	IntDen	RawIntDen	a-Tubulin	Area	Mean	IntDen	RawIntDen	Proinsulin/a-Tubulin		1
Control	0	0.019	231.581	4.377	393920	0	0.011	111.824	1.232	41822	2.07094	1	100
	30min	0.013	190.334	2.466	221929	30min	0.011	112.184	1.236	41957	1.69662	0.819252	81.9252
	1h	0.013	185.424	2.431	218800	1h	0.011	111.267	1.226	41614	1.66648	0.804696	80.4696
	2h	0.009	141.269	1.306	117536	2h	0.011	113.658	1.253	42508	1.24293	0.600176	60.0176
	3h	0.011	109.304	1.159	104276	3h	0.011	122.286	1.348	45735	0.893839	0.43161	43.161
	4h	0.012	93.595	1.144	102955	4h	0.011	140.23	1.545	52446	0.667439	0.322288	32.2288
	5h	0.012	96.28	1.155	103982	5h	0.011	126.436	1.393	47287	0.761492	0.367703	36.7703
PDIA6 KD	0	0.013	147.422	1.867	168061	0	0.011	134.612	1.484	50345	1.09516	1	100
	30min	0.013	104.826	1.328	119502	30min	0.01	129.994	1.302	44198	0.806391	0.736321	73.6321
	1h	0.013	92.833	1.176	105830	1h	0.01	118.685	1.189	40353	0.78218	0.714213	71.4213
	2h	0.013	81.588	1.033	93010	2h	0.01	125.221	1.255	42575	0.651552	0.594936	59.4936
	3h	0.013	84.945	1.076	96837	3h	0.01	110.609	1.108	37607	0.767975	0.701243	70.1243
	4h	0.013	57.382	0.727	65416	4h	0.01	121.262	1.215	41229	0.473207	0.432088	43.2088
	5h	0.013	25.232	0.32	28765	5h	0.012	155.699	1.872	63525	0.162056	0.147975	14.7975
Biological repeat#2	Proinsulin	Area	Mean	IntDen	RawIntDen	a-Tubulin	Area	Mean	IntDen	RawIntDen	Proinsulin/a-Tubulin		1
Control	0	0.039	203.983	7.924	713123	0	0.012	139.26	1.735	156110	1.46476	1	100
	30min	0.033	194.558	6.485	583675	30min	0.014	151.817	2.051	184610	1.28153	0.874905	87.4905
	1h	0.031	181.746	5.654	508888	1h	0.012	155.692	1.873	168614	1.16734	0.79695	79.695
	2h	0.034	119.913	4.018	361657	2h	0.011	149.526	1.705	153414	0.801954	0.547497	54.7497
	3h	0.043	103.31	4.411	397020	3h	0.011	137.984	1.49	134120	0.74871	0.511147	51.1147
	4h	0.048	89.294	4.254	382891	4h	0.009	144.278	1.359	122348	0.618902	0.422527	42.2527
	5h	0.05	88.47	4.466	401921	5h	0.012	128.015	1.562	140560	0.691091	0.47181	47.181
PDIA6 KD	0	0.044	88.437	3.933	353926	0	0.013	145.391	1.906	171561	0.60827	1	100
	30min	0.041	86.324	3.565	320867	30min	0.011	151.756	1.73	155702	0.568834	0.935167	93.5167
	1h	0.043	90.764	3.877	348897	1h	0.012	158.613	1.903	171302	0.572236	0.940759	94.0759
	2h	0.034	92.917	3.18	286185	2h	0.01	163.951	1.672	150507	0.566736	0.931718	93.1718
	3h	0.042	74.928	3.144	282930	3h	0.013	160.065	2.017	181514	0.46811	0.769576	76.9576
	4h	0.037	57.312	2.105	189473	4h	0.013	164.102	2.152	193640	0.349246	0.574163	57.4163
	5h	0.038	42.164	1.616	145466	5h	0.011	155.217	1.642	147767	0.271646	0.446587	44.6587
Biological repeat#3	Proinsulin	Area	Mean	IntDen	RawIntDen	a-Tubulin	Area	Mean	IntDen	RawIntDen	Proinsulin/a-Tubulin		1
Control	0	0.03	188.465	5.717	514509	0	1232	196.552	242152	242152	0.958856	1	100
	30min	0.028	177.691	5.009	450802	30min	1000	191.717	191717	191717	0.92684	0.966611	96.6611
	1h	0.029	170.366	4.941	444655	1h	1008	191.67	193203	193203	0.888851	0.926991	92.6991
	2h	0.026	141.352	3.694	332460	2h	931	193.189	179859	179859	0.731677	0.763073	76.3073
	3h	0.032	108.807	3.466	311950	3h	882	193.678	170824	170824	0.561793	0.5859	58.59
	4h	0.024	113.176	2.746	247177	4h	988	186.796	184554	184554	0.60588	0.631878	63.1878
	5h	0.032	81.561	2.632	236852	5h	950	180.059	171056	171056	0.452968	0.472405	47.2405
PDIA6 KD	0	0.023	107.401	2.52	226830	0	1080	185.742	200601	200601	0.578227	1	100
	30min	0.019	102.001	1.939	174523	30min	988	183.105	180908	180908	0.557063	0.963399	96.3399
	1h	0.019	103.403	1.962	176613	1h	972	186.358	181140	181140	0.554862	0.959593	95.9593
	2h	0.023	107.292	2.47	222309	2h	833	191.499	159519	159519	0.560274	0.968953	96.8953
	3h	0.018	98.911	1.785	160631	3h	969	186.534	180751	180751	0.530257	0.91704	91.704
	4h	0.019	75.922	1.443	129827	4h	1134	176.36	199992	199992	0.430494	0.744508	74.4508
	5h	0.027	77.595	2.105	189486	5h	884	205.406	181579	181579	0.377764	0.653315	65.3315
Fig 6d Degradation
Proinsulin	Area	Mean	IntDen	% of siNT	% of change in each group
siNT	2016	204.552	412377	100
siPDIA6	1116	222.609	248432	60.2439	60.2439
siNT+BafA1	1920	231.739	444938	107.896
siPDIA6+BafA1	1144	215.116	246093	59.6767	55.3095
siNT+MG132	936	210.725	197239	47.8298
siPDIA6+MG132	864	132.606	114572	27.7833	58.0879
siNT+BafA1&MG132	1452	206.939	300475	72.8642
siPDIA6+BafA1&MG132	1024	128.427	131509	31.8905	43.767
Fig 6e Phosphorylation of eIF2-α
EndoC	siNT	siPDIA6_1	siPDIA6_2
Repeat1	1	1.4	1.41
Repeat2	1	1.32	1.49
Repeat3	1	1.53	1.21
Fig 6f Phosphorylation of PERK detected by WB

## Sheet: Suppl Fig 2c
Suppl Fig 2c Proinsulin ELISA in MIN6
Sample	Repeats	OD	Con	dilute	FinalCon.(pmol/L)	Voumn(L)	Amount(pmol)	Amount(nmol)	Cell number	nmol/1000Cells
shNT-LG	1	0.146772	3.39719	3	10.1916	0.001	0.0101916	10.1916	350625	0.0290669
shNT-LG	2	0.254895	11.3761	3	34.1283	0.001	0.0341283	34.1283	350625	0.0973356
shNT-LG	3	0.305336	15.1994	3	45.5981	0.001	0.0455981	45.5981	350625	0.130048
									Average	0.0854835
									SD	0.0515233
shPdia6_1-LG	1	0.581641	37.2818	1	37.2818	0.001	0.0372818	37.2818	238125	0.156564
shPdia6_1-LG	2	0.521539	32.3143	1	32.3143	0.001	0.0323143	32.3143	238125	0.135703
shPdia6_1-LG	3	0.47625	28.6315	1	28.6315	0.001	0.0286315	28.6315	238125	0.120237
									Average	0.137502
									SD	0.01823
shPdia6_2-LG	1	0.101893	0.172011	1	0.172011	0.001	0.000172011	0.172011	155625	0.00110529
shPdia6_2-LG	2	0.150109	3.63908	1	3.63908	0.001	0.00363908	3.63908	155625	0.0233836
shPdia6_2-LG	3	0.160365	4.38411	1	4.38411	0.001	0.00438411	4.38411	155625	0.028171
									Average	0.0175533
									SD	0.0144441
shNT-HG	1	0.570626	36.3646	3	109.094	0.001	0.109094	109.094	350625	0.311141
shNT-HG	2	0.567187	36.0788	3	108.236	0.001	0.108236	108.236	350625	0.308696
shNT-HG	3	0.583811	37.4629	3	112.389	0.001	0.112389	112.389	350625	0.320538
									Average	0.313458
									SD	0.00625185
shPdia6_1-HG	1	0.104735	0.374764	1	0.374764	0.001	0.000374764	0.374764	238125	0.00157381
shPdia6_1-HG	2	0.514028	31.7	1	31.7	0.001	0.0317	31.7	238125	0.133123
shPdia6_1-HG	3	0.75786	52.3718	1	52.3718	0.001	0.0523718	52.3718	238125	0.219934
									Average	0.11821
									SD	0.109941
shPdia6_2-HG	1	0.299499	14.7537	1	14.7537	0.001	0.0147537	14.7537	155625	0.0948027
shPdia6_2-HG	2	0.282795	13.4829	1	13.4829	0.001	0.0134829	13.4829	155625	0.0866374
shPdia6_2-HG	3	0.309073	15.4852	1	15.4852	0.001	0.0154852	15.4852	155625	0.0995032
									Average	0.0936478
									SD	0.0065102

## Sheet: Suppl Fig 3b-d
Suppl Fig 3b Immunostaining
DMSO		Raw intensity			Raw intensity			Raw intensity		Proins in ER/Total proins	Proins in Golgi/Total proins
Cell 1	Proins in ER	3.91395		Proins in Golgi	8.8713		Total Proins	13.983		0.279908	0.634437
Cell 2	Proins in ER	1.91324		Proins in Golgi	2.94019		Total Proins	7.45308		0.256705	0.394494
Cell 3	Proins in ER	0.415505		Proins in Golgi	3.8635		Total Proins	5.17982		0.080216	0.745874
Cell 4	Proins in ER	6.35835		Proins in Golgi	6.75993		Total Proins	8.78407		0.723849	0.769566
Cell 5	Proins in ER	1.18099		Proins in Golgi	4.48985		Total Proins	8.91273		0.132506	0.503758
Cell 6	Proins in ER	27.8046		Proins in Golgi	21.2867		Total Proins	34.8913		0.796892	0.610087
Cell 7	Proins in ER	0.807849		Proins in Golgi	4.60836		Total Proins	5.77842		0.139804	0.797512
									Average	0.344269	0.636532
									SD	0.293579	0.148596
BFA		Raw intensity			Raw intensity			Raw intensity		Proins in ER/Total proins	Proins in Golgi/Total proins
Cell 1	Proins in ER	35.411		Proins in Golgi	5.71317		Total Proins	39.428		0.898118	0.144901
Cell 2	Proins in ER	36.012		Proins in Golgi	4.81285		Total Proins	38.4		0.937813	0.125335
Cell 3	Proins in ER	42.655		Proins in Golgi	11.26		Total Proins	45.992		0.927444	0.244825
Cell 4	Proins in ER	94.378		Proins in Golgi	22.7475		Total Proins	105.497		0.894607	0.215623
Cell 5	Proins in ER	14.356		Proins in Golgi	5.62619		Total Proins	14.966		0.959241	0.375932
Cell 6	Proins in ER	85.2128		Proins in Golgi	34.0947		Total Proins	89.5238		0.951845	0.380845
Cell 7	Proins in ER	10.543		Proins in Golgi	1.777		Total Proins	10.964		0.961602	0.162076
									Average	0.932953	0.235648
									SD	0.0277084	0.105723
siNT		Raw intensity			Raw intensity			Raw intensity		Proins in ER/Total proins	Proins in Golgi/Total proins
Cell 1	Proins in ER	2.37547		Proins in Golgi	9.031		Total Proins	14.82		0.160288	0.609379
Cell 2	Proins in ER	6.90702		Proins in Golgi	10.076		Total Proins	26.757		0.258139	0.376574
Cell 3	Proins in ER	23.2513		Proins in Golgi	34.166		Total Proins	57.412		0.404991	0.595102
Cell 4	Proins in ER	29.3243		Proins in Golgi	25.805		Total Proins	52.558		0.557941	0.490981
Cell 5	Proins in ER	2.29649		Proins in Golgi	11.72		Total Proins	13.961		0.164493	0.839481
Cell 6	Proins in ER	3.28936		Proins in Golgi	13.908		Total Proins	21.124		0.155717	0.658398
Cell 7	Proins in ER	37.7714		Proins in Golgi	34.736		Total Proins	62.703		0.602386	0.553977
									Average	0.329136	0.589128
									SD	0.193004	0.143741
siPDIA6		Raw intensity			Raw intensity			Raw intensity		Proins in ER/Total proins	Proins in Golgi/Total proins
Cell 1	Proins in ER	10.3943		Proins in Golgi	19.2294		Total Proins	27.059		0.384133	0.710646
Cell 2	Proins in ER	5.7786		Proins in Golgi	11.7608		Total Proins	14.087		0.410208	0.834869
Cell 3	Proins in ER	9.24713		Proins in Golgi	17.8086		Total Proins	26.3997		0.350274	0.674573
Cell 4	Proins in ER	9.77259		Proins in Golgi	28.2514		Total Proins	43.3694		0.225334	0.651413
Cell 5	Proins in ER	4.87612		Proins in Golgi	15.0554		Total Proins	17.6482		0.276296	0.853088
Cell 6	Proins in ER	4.28395		Proins in Golgi	12.2414		Total Proins	19.5431		0.219205	0.626378
Cell 7	Proins in ER	2.61248		Proins in Golgi	8.01629		Total Proins	16.0746		0.162522	0.498691
									Average	0.28971	0.692808
									SD	0.0936084	0.122698
Suppl Fig 3c	EndoC
RawCt		siNT	siPdia6		2^-ddCt	siNT	siPdia6
ACTB	Technical rep1	17.6442	17.8152		PDIA6	1.0471	0.0490646
	Technical rep2	17.6452	17.8507			1.02911	0.0526775
	Technical rep3	17.4683	17.8752			0.923795	0.0616614
PDIA6	Technical rep1	21.4525	25.9728		Average	1	0.0544678
	Technical rep2	21.4786	25.9307		SD	0.0666057	0.00648647
	Technical rep3	21.4574	25.8838		TTEST		1.65436e-05
INS	Technical rep1	12.3576	12.6171		INS	1.12606	0.940561
	Technical rep2	12.4391	12.7038			1.06499	0.959769
	Technical rep3	12.659	12.8179		Average	0.80895	1.18749
					SD	1	1.02927
					TTEST	0.168248	0.137356
							0.826877
Suppl Fig 3d	MIN6
RawCt		siNT	siPdia6		dCt	siNT	siPdia6
18s	Technical rep1	12.1364	12.3809		Pdia6	5.77947	10.0285
	Technical rep2	12.0146	12.2399			6.00341	9.89582
	Technical rep3	12.1174	12.263			6.21946	9.75865
	Technical rep4		12.5175				9.73258
	Technical rep5		12.3515				9.7213
	Technical rep6		12.3404				9.69234
	mean	12.0894	12.3489		Average	6.00078
Pdia6	Technical rep1	17.8689	22.118		Ins1	-0.349663	-0.336666
	Technical rep2	18.0929	22.2447			-0.177959	-0.000547129
	Technical rep3	18.3089	22.1075			-0.170686	-0.328634
	Technical rep4		22.0815				-0.184969
	Technical rep5		22.0702				-0.125973
	Technical rep6		22.0412				-0.0903147
					Average	-0.23277
Ins1	Technical rep1	11.7398	12.0122		Ins2	-1.78923	-2.12692
	Technical rep2	11.9115	12.3483			-1.74148	-1.97214
	Technical rep3	11.9188	12.0202			-1.72497	-1.91198
	Technical rep4		12.1639				-1.91327
	Technical rep5		12.2229				-1.78936
	Technical rep6		12.2586				-1.63122
					Average	-1.75189
Ins2	Technical rep1	10.3002	10.222
	Technical rep2	10.348	10.3767		ddCt	siNT	siPdia6
	Technical rep3	10.3645	10.4369		Pdia6	-0.22131	4.02776
	Technical rep4		10.4356			0.00262736	3.89504
	Technical rep5		10.5595			0.218683	3.75787
	Technical rep6		10.7177				3.7318
							3.72053
							3.69156
					Ins1	-0.116894	-0.103896
						0.0548101	0.232222
						0.0620835	-0.0958648
							0.0478009
							0.106796
							0.142455
					Ins2	-0.0373398	-0.375029
						0.0104122	-0.220246
						0.0269275	-0.16009
							-0.16138
							-0.0374618
							0.12067
					2^-ddCt	siNT	siPdia6
					Pdia6	1.16579	0.0613087
						0.998181	0.0672164
						0.85935	0.0739211
							0.0752691
							0.0758595
							0.0773978
					Ins1	1.0844	1.07467
						0.962721	0.851322
						0.95788	1.06871
							0.96741
							0.928648
							0.905976
					Ins2	1.02622	1.29687
						0.992809	1.16493
						0.981508	1.11736
							1.11836
							1.02631
							0.91976
